# Supplementary material for: Basal MET phosphorylation is an indicator of hepatocyte dysregulation in liver disease
Source: Mol Syst Biol. 2024 Jan 12;20(3):187–216. doi: 10.1038/s44320-023-00007-4 (PMC10912216; doi:10.1038/s44320-023-00007-4)
Supplement: Supplementary file 1 — Dataset EV1 [file 44320_2023_7_MOESM1_ESM.zip › Dataset_EV1_Model_reactions.csv]

Educt	Product	Rate	Description
MET + HGF	pMET	k_phospho_MET * MET * HGF	HGF-induced MET phosphorylation
MET	pMET	k_phospho_MET_basal * MET	basal MET phosphorylation
pMET	-	k_pMET_degradation * pMET	pMET degradation
-	MET	k_MET_expression	MET expression
MET	-	k_MET_degradation * MET	MET degradation
MEK	pMEK	k_phospho_MEK * MEK * pMET	MET induced MEK phosphorylation
pMEK	MEK	k_dephospho_pMEK * pMEK	MEK dephosphorylation
ERK	pERK	k_phospho_ERK * ERK * pMEK	MEK induced ERK phosphorylation
pERK	ERK	k_dephospho_pERK * pERK	ERK dephosphorylation
PI3K	PI3K_atMembrane	k_recruit_PI3K_MET * PI3K * pMET * (1/(1 + k_inhibit_IRS1_S6K * pS6K))	PI3K activation inhibited by pS6K
PI3K_atMembrane	PI3K	k_release_PI3K * PI3K_atMembrane	PI3K inactivation
AKT	pAKT_T308	k_phospho_AKT_T308 * AKT * PI3K_atMembrane	Phosphorylation of AKT at T308
pAKT_T308	pAKT_T308_S473	k_phospho_AKT_S473 * pAKT_T308 * mTORC2	Phosphorylation of AKT at S473
pAKT_T308_S473	pAKT_T308	k_dephospho_pAKT_S473 * pAKT_T308_S473	Dephosphorylation of AKT at S473
pAKT_T308	AKT	k_dephospho_pAKT_T308 * pAKT_T308	Dephosphorylation of AKT at T308
mTOR_free + Mapkap1_free	mTORC2	k_build_mTORC2 * mTOR_free * Mapkap1_free * PI3K_atMembrane * (1/(1 + k_inhibit_mTORC2_S6K * pS6K))	mTORC2 complex formation inhibited by pS6K
mTORC2	mTOR_free + Mapkap1_free	k_dissociate_mTORC2 * mTORC2	mTORC2 complex dissociation
pTSC	TSC	k_dephospho_TSC * pTSC	TSC dephosphorylation
TSC	pTSC	k_phospho_TSC_ERK * TSC * pERK	TSC phosphorylation by pERK
TSC	pTSC	k_phospho_TSC_AKT * TSC * pAKT_T308	TSC phosphorylation by pAKT
mTOR_free + Rptor_free	mTORC1	k_build_mTORC1 * mTOR_free * Rptor_free * pTSC	mTORC1 complex formation
mTORC1	mTOR_free + Rptor_free	k_dissociate_mTORC1 * mTORC1	mTORC1 complex dissociation
S6K	pS6K	k_phospho_S6K * S6K * mTORC1	S6K phosphorylation by mTORC1
pS6K	S6K	k_dephospho_S6K * pS6K	S6K dephosphorylation
S6	pS6	k_phospho_S6 * S6 * pS6K	S6 phosphorylation by pS6K
pS6	S6	k_dephospho_pS6 * pS6	S6 dephosphorylation
