# Supplementary material for: Basal MET phosphorylation is an indicator of hepatocyte dysregulation in liver disease
Source: Mol Syst Biol. 2024 Jan 12;20(3):187–216. doi: 10.1038/s44320-023-00007-4 (PMC10912216; doi:10.1038/s44320-023-00007-4)
Supplement: Supplementary file 1 — Dataset EV1 [file 44320_2023_7_MOESM1_ESM.zip › README_Dataset_EV1_Model_reactions.txt]

Details of the mathematical mouse model: Model reactions

Each row corresponds to a molecular reaction as indicated by the model structure depicted in Figure 3A.

Educt: substrate(s) going into the reaction
Product: product(s) produced during the reaction
Rate: reaction rate including dynamic parameters indicated by "k_..." and substrate concentrations
Description: description of the molecular reaction
