# Supplementary material for: Basal MET phosphorylation is an indicator of hepatocyte dysregulation in liver disease
Source: Mol Syst Biol. 2024 Jan 12;20(3):187–216. doi: 10.1038/s44320-023-00007-4 (PMC10912216; doi:10.1038/s44320-023-00007-4)
Supplement: Supplementary file 2 — Dataset EV2 [file 44320_2023_7_MOESM2_ESM.zip › Dataset_EV2_Model_observation_functions.csv]

Measured Component	Computation by means of model states, scaling and offset parameters
pMet_Tyr1234	log10( scale_pMET * pMET + offset_pMET )
pERK	log10( scale_pERK * pERK + offset_pERK )
pAkt_Thr308	log10( scale_pAKT_T308 * (pAKT_T308 + pAKT_T308_S473) + offset_pAKT_T308 )
pAkt_Ser473	log10( scale_pAKT_S473 * pAKT_T308_S473 + offset_pAKT_S473 )
pS6	log10( scale_pS6 * pS6 + offset_pS6 )
total Met	log10( scale_tMET * (MET + pMET) + offset_tMET )
total ERK	log10( scale_tERK * (pERK + ERK) )
total Akt	log10( scale_tAKT * (pAKT_T308_S473 + pAKT_T308 + AKT) )
total S6	log10( scale_tS6 * (pS6 + S6) )
total Met (DIA)	log2( scale_DIA * (MET + pMET) )
total Erk (DIA)	log2( scale_DIA * (pERK + ERK) )
total Akt (DIA)	log2( scale_DIA * (pAKT_T308_S473 + pAKT_T308 + AKT) )
total Rps6kb2 (DIA)	log2( scale_DIA * (pS6K + S6K) )
total Rps6 (DIA)	log2( scale_DIA * (pS6 + S6) )
total Mek (DIA)	log2( scale_DIA * (pMEK + MEK) )
total Tsc (DIA)	log2( scale_DIA * (TSC + pTSC) )
total Pik3ca (DIA)	log2( scale_DIA * (PI3K + PI3K_atMembrane) )
total Mtor (DIA)	log2( scale_DIA * (mTOR_free + mTORC1 + mTORC2) )
total Rptor (DIA)	log2( scale_DIA * (Rptor_free + mTORC1) )
total Mapkap1 (DIA)	log2( scale_DIA * (Mapkap1_free + mTORC2) )
total Akt (molecules/cell)	(pAKT_T308_S473 + pAKT_T308 + AKT)
