# Supplementary material for: Basal MET phosphorylation is an indicator of hepatocyte dysregulation in liver disease
Source: Mol Syst Biol. 2024 Jan 12;20(3):187–216. doi: 10.1038/s44320-023-00007-4 (PMC10912216; doi:10.1038/s44320-023-00007-4)
Supplement: Supplementary file 2 — Dataset EV2 [file 44320_2023_7_MOESM2_ESM.zip › README_Dataset_EV2_Model_observation_function.txt]

Details of the mathematical mouse model: Model observables

Mapping of measurement data and model states. 
Measured observables were mapped to model states as indicated.

Measured Component: measured phosphorylation site or total amount of a protein as detected by the specific antibody or via mass spectrometry DIA measurement when indicated
Computation by means of model states, scaling and offset parameters: corresponding observable function introducing scaling and offset parameters. Western blot measurements are fitted on the log10 scale while DIA measurements are fitted on the log2 scale.
