# Supplementary material for: Basal MET phosphorylation is an indicator of hepatocyte dysregulation in liver disease
Source: Mol Syst Biol. 2024 Jan 12;20(3):187–216. doi: 10.1038/s44320-023-00007-4 (PMC10912216; doi:10.1038/s44320-023-00007-4)
Supplement: Supplementary file 3 — Dataset EV3 [file 44320_2023_7_MOESM3_ESM.zip › Dataset_EV3_Parameter_values.csv]

Parameter name	Diet	Estimated value (log)	95%-confidence interval [log(lower bound)]	95%-confidence interval [log(upper bound)]
AKT_SD	SD	2.49	2.03	3.05
ERK_SD	SD	3.68	3.2	4.26
k_phospho_MET_basal_SD	SD	-7.91	-8.89	-7.16
Mapkap1_free_SD	SD	1.39	0.48	2.04
MEK_SD	SD	4.07	3.61	4.64
MET_SD	SD	0.65	0.04	1.33
mTOR_free_SD	SD	1.86	1.3	2.43
PI3K_SD	SD	1.3	0.77	1.88
Rptor_free_SD	SD	1.21	0.59	1.91
S6_SD	SD	5.92	5.4	6.52
S6K_SD	SD	0.64	-0.91	2.2
TSC_SD	SD	0.32	-0.27	0.99
AKT_WD	WD	2.71	2.25	3.26
ERK_WD	WD	3.76	3.27	4.33
k_phospho_MET_basal_WD	WD	-5.2	-5.49	-4.88
Mapkap1_free_WD	WD	1.12	0.6	1.74
MEK_WD	WD	3.69	3.17	4.29
MET_WD	WD	-0.09	-0.71	0.59
mTOR_free_WD	WD	1.68	0.99	2.47
PI3K_WD	WD	1.08	0.49	1.74
Rptor_free_WD	WD	0.16	-1.03	1.41
S6_WD	WD	5.89	5.37	6.49
S6K_WD	WD	1.25	-0.32	2.83
TSC_WD	WD	0.5	-0.05	1.16
k_build_mTORC1	both	-2.76	-	-
k_build_mTORC2	both	-3.19	-	-
k_dephospho_pAKT_S473	both	-0.66	-1.74	-
k_dephospho_pAKT_T308	both	3.19	-0.53	-
k_dephospho_pERK	both	4.82	-0.05	-
k_dephospho_pMEK	both	2.8	-1	-
k_dephospho_pS6	both	-0.44	-2.29	-
k_dephospho_S6K	both	-1.24	-2.87	-
k_dephospho_TSC	both	-0.94	-2.68	-
k_dissociate_mTORC1	both	-0.98	-2.72	-
k_dissociate_mTORC2	both	-4.8	-5.97	-3.92
k_inhibit_IRS1_S6K	both	6.34	2.56	-
k_inhibit_mTORC2_S6K	both	6.31	1.09	-
k_MET_degradation	both	-6.25	-7.13	-5.61
k_phospho_AKT_S473	both	3.71	-1.21	-
k_phospho_AKT_T308	both	3.29	-1.82	-
k_phospho_ERK	both	-3.6	-8.87	-
k_phospho_MEK	both	3.64	-0.23	-
k_phospho_MET	both	-4.87	-5.2	-4.54
k_phospho_S6	both	-6.89	-9.94	-
k_phospho_S6K	both	2.81	-	-
k_phospho_TSC_ERK	both	-6.22	-	-
k_pMET_degradation	both	-3.89	-4.2	-3.58
k_recruit_PI3K_MET	both	3.31	-	-
k_release_PI3K	both	0.8	-1.09	-
offset_pAKT_S473	both	-1.21	-2.2	-0.87
offset_pAKT_T308	both	-1.35	-2.43	-0.95
offset_pERK	both	-1.22	-2.03	-1
offset_pMET	both	-1.78	-2.25	-1.58
offset_pS6	both	-0.51	-0.97	-0.33
offset_tMET	both	-0.95	-1.22	-0.76
scale_DIA	both	-0.04	-0.58	0.42
scale_pAKT_T308	both	-1.37	-1.63	-1.21
scale_pMET	both	0.44	-0.26	1.08
scale_tAKT	both	-2.73	-3.25	-2.29
scale_tERK	both	-3.8	-4.38	-3.32
scale_tMET	both	-0.83	-1.52	-0.21
scale_tS6	both	-5.93	-6.53	-5.42
