# Supplementary material for: Basal MET phosphorylation is an indicator of hepatocyte dysregulation in liver disease
Source: Mol Syst Biol. 2024 Jan 12;20(3):187–216. doi: 10.1038/s44320-023-00007-4 (PMC10912216; doi:10.1038/s44320-023-00007-4)
Supplement: Supplementary file 3 — Dataset EV3 [file 44320_2023_7_MOESM3_ESM.zip › README_Dataset_EV3_Parameter_values.txt]

Details of the mathematical mouse model: Parameter values

Estimated parameter values with confidence intervals of the mouse model. Parameter values of the global optimum are
shown along with profile-likelihood based confidence intervals.

Parameter name: name of the estimated parameter
Diet: indication whether the respective parameter is specific for either standard (SD) or western diet (WD) or identical for both diets
Estimated value (log): parameter value estimated and displayed on log scale
95%-confidence interval [log(lower bound)]: lower level of the 95% confidence interval displayed on the log scale
95%-confidence interval [log(upper bound)]: upper level of the 95% confidence interval displayed on the log scale
