# Supplementary material for: Basal MET phosphorylation is an indicator of hepatocyte dysregulation in liver disease
Source: Mol Syst Biol. 2024 Jan 12;20(3):187–216. doi: 10.1038/s44320-023-00007-4 (PMC10912216; doi:10.1038/s44320-023-00007-4)
Supplement: Supplementary file 4 — Dataset EV4 [file 44320_2023_7_MOESM4_ESM.zip › Dataset_EV4_Parameter_transformations.csv]

name	trafo	value
AKT_SD	exp(AKT_SD)	12.0114
AKT_WD	exp(AKT_WD)	14.9565
ERK_SD	exp(ERK_SD)	39.8096
ERK_WD	exp(ERK_WD)	42.8013
MEK_SD	exp(MEK_SD)	58.6416
MEK_WD	exp(MEK_WD)	39.8717
MET_SD	exp(MET_SD)	1.9127
MET_WD	exp(MET_WD)	0.9102
Mapkap1_free_SD	exp(Mapkap1_free_SD)	4.01
Mapkap1_free_WD	exp(Mapkap1_free_WD)	3.0534
PI3K_SD	exp(PI3K_SD)	3.6805
PI3K_WD	exp(PI3K_WD)	2.9493
PI3K_atMembrane_SD	exp(MET_SD)*exp(PI3K_SD)*exp(k_dephospho_S6K)*exp(k_dissociate_mTORC1)*exp(k_phospho_MET_basal_SD)*exp(k_recruit_PI3K_MET)/(exp(k_pMET_degradation)*exp(k_release_PI3K)*(exp(Rptor_free_SD)*exp(S6K_SD)*exp(k_build_mTORC1)*exp(k_inhibit_IRS1_S6K)*exp(k_phospho_S6K)*exp(mTOR_free_SD)*(exp(TSC_SD)*exp(k_phospho_TSC_ERK)*(exp(ERK_SD)*exp(MEK_SD)*exp(MET_SD)*exp(k_phospho_ERK)*exp(k_phospho_MEK)*exp(k_p…	0.0235
PI3K_atMembrane_WD	exp(MET_WD)*exp(PI3K_WD)*exp(k_dephospho_S6K)*exp(k_dissociate_mTORC1)*exp(k_phospho_MET_basal_WD)*exp(k_recruit_PI3K_MET)/(exp(k_pMET_degradation)*exp(k_release_PI3K)*(exp(Rptor_free_WD)*exp(S6K_WD)*exp(k_build_mTORC1)*exp(k_inhibit_IRS1_S6K)*exp(k_phospho_S6K)*exp(mTOR_free_WD)*(exp(TSC_WD)*exp(k_phospho_TSC_ERK)*(exp(ERK_WD)*exp(MEK_WD)*exp(MET_WD)*exp(k_phospho_ERK)*exp(k_phospho_MEK)*exp(k_p…	0.0406
Rptor_free_SD	exp(Rptor_free_SD)	3.356
Rptor_free_WD	exp(Rptor_free_WD)	1.1695
S6_SD	exp(S6_SD)	371.9512
S6_WD	exp(S6_WD)	361.408
S6K_SD	exp(S6K_SD)	1.8898
S6K_WD	exp(S6K_WD)	3.5044
TSC_SD	exp(TSC_SD)	1.3808
TSC_WD	exp(TSC_WD)	1.6498
k_phospho_MET_basal_SD	exp(k_phospho_MET_basal_SD)	0.0004
k_phospho_MET_basal_WD	exp(k_phospho_MET_basal_WD)	0.0055
mTORC1_SD	exp(Rptor_free_SD)*exp(k_build_mTORC1)*exp(mTOR_free_SD)*(exp(TSC_SD)*exp(k_phospho_TSC_ERK)*(exp(ERK_SD)*exp(MEK_SD)*exp(MET_SD)*exp(k_phospho_ERK)*exp(k_phospho_MEK)*exp(k_phospho_MET_basal_SD)/(exp(k_dephospho_pERK)*exp(k_dephospho_pMEK)*exp(k_pMET_degradation)))/exp(k_dephospho_TSC))/exp(k_dissociate_mTORC1)	0.0011
mTORC1_WD	exp(Rptor_free_WD)*exp(k_build_mTORC1)*exp(mTOR_free_WD)*(exp(TSC_WD)*exp(k_phospho_TSC_ERK)*(exp(ERK_WD)*exp(MEK_WD)*exp(MET_WD)*exp(k_phospho_ERK)*exp(k_phospho_MEK)*exp(k_phospho_MET_basal_WD)/(exp(k_dephospho_pERK)*exp(k_dephospho_pMEK)*exp(k_pMET_degradation)))/exp(k_dephospho_TSC))/exp(k_dissociate_mTORC1)	0.0019
mTORC2_SD	exp(MET_SD)*exp(Mapkap1_free_SD)*exp(PI3K_SD)*exp(k_build_mTORC2)*exp(k_dephospho_S6K)**2*exp(k_dissociate_mTORC1)**2*exp(k_phospho_MET_basal_SD)*exp(k_recruit_PI3K_MET)*exp(mTOR_free_SD)/(exp(k_dissociate_mTORC2)*exp(k_pMET_degradation)*exp(k_release_PI3K)*(exp(Rptor_free_SD)**2*exp(S6K_SD)**2*exp(k_build_mTORC1)**2*exp(k_inhibit_IRS1_S6K)*exp(k_inhibit_mTORC2_S6K)*exp(k_phospho_S6K)**2*exp(mTOR…	0.0471
mTORC2_WD	exp(MET_WD)*exp(Mapkap1_free_WD)*exp(PI3K_WD)*exp(k_build_mTORC2)*exp(k_dephospho_S6K)**2*exp(k_dissociate_mTORC1)**2*exp(k_phospho_MET_basal_WD)*exp(k_recruit_PI3K_MET)*exp(mTOR_free_WD)/(exp(k_dissociate_mTORC2)*exp(k_pMET_degradation)*exp(k_release_PI3K)*(exp(Rptor_free_WD)**2*exp(S6K_WD)**2*exp(k_build_mTORC1)**2*exp(k_inhibit_IRS1_S6K)*exp(k_inhibit_mTORC2_S6K)*exp(k_phospho_S6K)**2*exp(mTOR…	0.0155
mTOR_free_SD	exp(mTOR_free_SD)	6.4468
mTOR_free_WD	exp(mTOR_free_WD)	5.348
pAKT_T308_SD	exp(AKT_SD)*exp(MET_SD)*exp(PI3K_SD)*exp(k_dephospho_S6K)*exp(k_dissociate_mTORC1)*exp(k_phospho_AKT_T308)*exp(k_phospho_MET_basal_SD)*exp(k_recruit_PI3K_MET)/(exp(k_dephospho_pAKT_T308)*exp(k_pMET_degradation)*exp(k_release_PI3K)*(exp(Rptor_free_SD)*exp(S6K_SD)*exp(k_build_mTORC1)*exp(k_inhibit_IRS1_S6K)*exp(k_phospho_S6K)*exp(mTOR_free_SD)*(exp(TSC_SD)*exp(k_phospho_TSC_ERK)*(exp(ERK_SD)*exp(ME…	0.3137
pAKT_T308_WD	exp(AKT_WD)*exp(MET_WD)*exp(PI3K_WD)*exp(k_dephospho_S6K)*exp(k_dissociate_mTORC1)*exp(k_phospho_AKT_T308)*exp(k_phospho_MET_basal_WD)*exp(k_recruit_PI3K_MET)/(exp(k_dephospho_pAKT_T308)*exp(k_pMET_degradation)*exp(k_release_PI3K)*(exp(Rptor_free_WD)*exp(S6K_WD)*exp(k_build_mTORC1)*exp(k_inhibit_IRS1_S6K)*exp(k_phospho_S6K)*exp(mTOR_free_WD)*(exp(TSC_WD)*exp(k_phospho_TSC_ERK)*(exp(ERK_WD)*exp(ME…	0.6757
pAKT_T308_S473_SD	exp(AKT_SD)*exp(MET_SD)**2*exp(Mapkap1_free_SD)*exp(PI3K_SD)**2*exp(k_build_mTORC2)*exp(k_dephospho_S6K)**3*exp(k_dissociate_mTORC1)**3*exp(k_phospho_AKT_S473)*exp(k_phospho_AKT_T308)*exp(k_phospho_MET_basal_SD)**2*exp(k_recruit_PI3K_MET)**2*exp(mTOR_free_SD)/(exp(k_dephospho_pAKT_S473)*exp(k_dephospho_pAKT_T308)*exp(k_dissociate_mTORC2)*exp(k_pMET_degradation)**2*exp(k_release_PI3K)**2*(exp(Rpto…	1.1631
pAKT_T308_S473_WD	exp(AKT_WD)*exp(MET_WD)**2*exp(Mapkap1_free_WD)*exp(PI3K_WD)**2*exp(k_build_mTORC2)*exp(k_dephospho_S6K)**3*exp(k_dissociate_mTORC1)**3*exp(k_phospho_AKT_S473)*exp(k_phospho_AKT_T308)*exp(k_phospho_MET_basal_WD)**2*exp(k_recruit_PI3K_MET)**2*exp(mTOR_free_WD)/(exp(k_dephospho_pAKT_S473)*exp(k_dephospho_pAKT_T308)*exp(k_dissociate_mTORC2)*exp(k_pMET_degradation)**2*exp(k_release_PI3K)**2*(exp(Rpto…	0.8235
pERK_SD	exp(ERK_SD)*exp(MEK_SD)*exp(MET_SD)*exp(k_phospho_ERK)*exp(k_phospho_MEK)*exp(k_phospho_MET_basal_SD)/(exp(k_dephospho_pERK)*exp(k_dephospho_pMEK)*exp(k_pMET_degradation))	0.0411
pERK_WD	exp(ERK_WD)*exp(MEK_WD)*exp(MET_WD)*exp(k_phospho_ERK)*exp(k_phospho_MEK)*exp(k_phospho_MET_basal_WD)/(exp(k_dephospho_pERK)*exp(k_dephospho_pMEK)*exp(k_pMET_degradation))	0.2157
pMEK_SD	exp(MEK_SD)*exp(MET_SD)*exp(k_phospho_MEK)*exp(k_phospho_MET_basal_SD)/(exp(k_dephospho_pMEK)*exp(k_pMET_degradation))	4.6775
pMEK_WD	exp(MEK_WD)*exp(MET_WD)*exp(k_phospho_MEK)*exp(k_phospho_MET_basal_WD)/(exp(k_dephospho_pMEK)*exp(k_pMET_degradation))	22.8299
pMET_SD	exp(MET_SD)*exp(k_phospho_MET_basal_SD)/exp(k_pMET_degradation)	0.0344
pMET_WD	exp(MET_WD)*exp(k_phospho_MET_basal_WD)/exp(k_pMET_degradation)	0.2467
pS6_SD	exp(Rptor_free_SD)*exp(S6_SD)*exp(S6K_SD)*exp(k_build_mTORC1)*exp(k_phospho_S6)*exp(k_phospho_S6K)*exp(mTOR_free_SD)*(exp(TSC_SD)*exp(k_phospho_TSC_ERK)*(exp(ERK_SD)*exp(MEK_SD)*exp(MET_SD)*exp(k_phospho_ERK)*exp(k_phospho_MEK)*exp(k_phospho_MET_basal_SD)/(exp(k_dephospho_pERK)*exp(k_dephospho_pMEK)*exp(k_pMET_degradation)))/exp(k_dephospho_TSC))/(exp(k_dephospho_S6K)*exp(k_dephospho_pS6)*exp(k_d…	0.0682
pS6_WD	exp(Rptor_free_WD)*exp(S6_WD)*exp(S6K_WD)*exp(k_build_mTORC1)*exp(k_phospho_S6)*exp(k_phospho_S6K)*exp(mTOR_free_WD)*(exp(TSC_WD)*exp(k_phospho_TSC_ERK)*(exp(ERK_WD)*exp(MEK_WD)*exp(MET_WD)*exp(k_phospho_ERK)*exp(k_phospho_MEK)*exp(k_phospho_MET_basal_WD)/(exp(k_dephospho_pERK)*exp(k_dephospho_pMEK)*exp(k_pMET_degradation)))/exp(k_dephospho_TSC))/(exp(k_dephospho_S6K)*exp(k_dephospho_pS6)*exp(k_d…	0.2226
pS6K_SD	exp(Rptor_free_SD)*exp(S6K_SD)*exp(k_build_mTORC1)*exp(k_phospho_S6K)*exp(mTOR_free_SD)*(exp(TSC_SD)*exp(k_phospho_TSC_ERK)*(exp(ERK_SD)*exp(MEK_SD)*exp(MET_SD)*exp(k_phospho_ERK)*exp(k_phospho_MEK)*exp(k_phospho_MET_basal_SD)/(exp(k_dephospho_pERK)*exp(k_dephospho_pMEK)*exp(k_pMET_degradation)))/exp(k_dephospho_TSC))/(exp(k_dephospho_S6K)*exp(k_dissociate_mTORC1))	0.1151
pS6K_WD	exp(Rptor_free_WD)*exp(S6K_WD)*exp(k_build_mTORC1)*exp(k_phospho_S6K)*exp(mTOR_free_WD)*(exp(TSC_WD)*exp(k_phospho_TSC_ERK)*(exp(ERK_WD)*exp(MEK_WD)*exp(MET_WD)*exp(k_phospho_ERK)*exp(k_phospho_MEK)*exp(k_phospho_MET_basal_WD)/(exp(k_dephospho_pERK)*exp(k_dephospho_pMEK)*exp(k_pMET_degradation)))/exp(k_dephospho_TSC))/(exp(k_dephospho_S6K)*exp(k_dissociate_mTORC1))	0.387
pTSC_SD	exp(TSC_SD)*exp(k_phospho_TSC_ERK)*(exp(ERK_SD)*exp(MEK_SD)*exp(MET_SD)*exp(k_phospho_ERK)*exp(k_phospho_MEK)*exp(k_phospho_MET_basal_SD)/(exp(k_dephospho_pERK)*exp(k_dephospho_pMEK)*exp(k_pMET_degradation)))/exp(k_dephospho_TSC)	0.0003
pTSC_WD	exp(TSC_WD)*exp(k_phospho_TSC_ERK)*(exp(ERK_WD)*exp(MEK_WD)*exp(MET_WD)*exp(k_phospho_ERK)*exp(k_phospho_MEK)*exp(k_phospho_MET_basal_WD)/(exp(k_dephospho_pERK)*exp(k_dephospho_pMEK)*exp(k_pMET_degradation)))/exp(k_dephospho_TSC)	0.0018
HGF	0, 40 or other concentration of HGF (ng/ml) used for experiments	0,40,...
k_MET_degradation	exp(k_MET_degradation)	0.0019
k_MET_expression_SD	exp(MET_SD)*exp(k_MET_degradation)+exp(MET_SD)*exp(k_phospho_MET_basal_SD)	0.0044
k_MET_expression_WD	exp(MET_WD)*exp(k_MET_degradation)+exp(MET_WD)*exp(k_phospho_MET_basal_WD)	0.0068
k_build_mTORC1	exp(k_build_mTORC1)	0.0633
k_build_mTORC2	exp(k_build_mTORC2)	0.0413
k_dephospho_S6K	exp(k_dephospho_S6K)	0.2902
k_dephospho_TSC	exp(k_dephospho_TSC)	0.3898
k_dephospho_pAKT_S473	exp(k_dephospho_pAKT_S473)	0.5192
k_dephospho_pAKT_T308	exp(k_dephospho_pAKT_T308)	24.2282
k_dephospho_pERK	exp(k_dephospho_pERK)	123.5106
k_dephospho_pMEK	exp(k_dephospho_pMEK)	16.4103
k_dephospho_pS6	exp(k_dephospho_pS6)	0.6412
k_dissociate_mTORC1	exp(k_dissociate_mTORC1)	0.3754
k_dissociate_mTORC2	exp(k_dissociate_mTORC2)	0.0083
k_inhibit_IRS1_S6K	exp(k_inhibit_IRS1_S6K)	565.2011
k_inhibit_mTORC2_S6K	exp(k_inhibit_mTORC2_S6K)	549.8097
k_pMET_degradation	exp(k_pMET_degradation)	0.0204
k_phospho_AKT_S473	exp(k_phospho_AKT_S473)	40.8631
k_phospho_AKT_T308	exp(k_phospho_AKT_T308)	26.9667
k_phospho_ERK	exp(k_phospho_ERK)	0.0273
k_phospho_MEK	exp(k_phospho_MEK)	38.0937
k_phospho_MET	exp(k_phospho_MET)	0.0077
k_phospho_S6	exp(k_phospho_S6)	0.001
k_phospho_S6K	exp(k_phospho_S6K)	16.6544
k_phospho_TSC_AKT	0	0
k_phospho_TSC_ERK	exp(k_phospho_TSC_ERK)	0.002
k_recruit_PI3K_MET	exp(k_recruit_PI3K_MET)	27.3435
k_release_PI3K	exp(k_release_PI3K)	2.2301
offset_pAKT_S473	exp(offset_pAKT_S473)	0.297
offset_pAKT_T308	exp(offset_pAKT_T308)	0.2604
offset_pERK	exp(offset_pERK)	0.296
offset_pMET	exp(offset_pMET)	0.1693
offset_pS6	exp(offset_pS6)	0.5983
offset_tMET	exp(offset_tMET)	0.3853
scale_DIA	exp(scale_DIA+8)	2874.8844
scale_pAKT_S473	exp(-1.13781662005519)	0.3205
scale_pAKT_T308	exp(scale_pAKT_T308)	0.2537
scale_pERK	exp(1)	2.7183
scale_pMET	exp(scale_pMET)	1.5519
scale_pS6	exp(1)	2.7183
scale_tAKT	exp(scale_tAKT)	0.0655
scale_tERK	exp(scale_tERK)	0.0223
scale_tMET	exp(scale_tMET)	0.4372
scale_tS6	exp(scale_tS6)	0.0027
