# Supplementary material for: Basal MET phosphorylation is an indicator of hepatocyte dysregulation in liver disease
Source: Mol Syst Biol. 2024 Jan 12;20(3):187–216. doi: 10.1038/s44320-023-00007-4 (PMC10912216; doi:10.1038/s44320-023-00007-4)
Supplement: Supplementary file 5 — Dataset EV5 [file 44320_2023_7_MOESM5_ESM.zip › Dataset_EV5_Patient_anamesis.csv]

Patient	Sex	Age	BMI	Disease	Surgery	CCI	Hospital stay (days)	Intensive or intermediate care stay (days)	Clavien Dindo	Comprehensive Complication Index	Exitus letalis	Fibrosis	Steatosis	Albendazol	Neoadjuvant Chemo
1	f	57	21.4	benign	Right hemihepatectomy	1	14	0	1	15	-	medium	low	+	-
2	m	50	24.7	malignant	Right hemihepatectomy	7	20	3	1	8.7	-	-	-	-	+
3	f	57	26.1	malignant	Left hemihepatectomy	3	41	0	3	52.4	-	low	-	-	-
4	f	41	32.1	benign	Right hemihepatectomy	0	10	0	0	0	-	low	low	+	-
5	f	51	21	benign	Right hemihepatectomy	1	19	7	1	15	-	medium	-	-	-
6	f	59	22.4	benign	Left hemihepatectomy	5	7	0	0	0	-	-	-	+	-
7	f	68	25.8	malignant	Right hemihepatectomy	8	9	0	0	0	-	low	-	+	+
A	f	39	-	Colonrectal Cancer Metastasis	-	-	-	-	-	-	-	-	no	-	-
B	m	39	-	Neuroendocrine Tumor Metastasis	-	-	-	-	-	-	-	-	0.15	-	-
C	m	63	-	Ductus hepaticus stenosis	-	-	-	-	-	-	-	low portal	0.4	-	-
