# Supplementary material for: Basal MET phosphorylation is an indicator of hepatocyte dysregulation in liver disease
Source: Mol Syst Biol. 2024 Jan 12;20(3):187–216. doi: 10.1038/s44320-023-00007-4 (PMC10912216; doi:10.1038/s44320-023-00007-4)
Supplement: Supplementary file 5 — Dataset EV5 [file 44320_2023_7_MOESM5_ESM.zip › README_Dataset_EV5_Patient_anamnesis.txt]

Sample details human hepatocytes: Patient anamnesis

Information on patients as introduced in Figure 6, EV5 and EV6.

Patient: patient ID 
Sex: sex of the patient
Age: age of the patient at disease diagnose
BMI: body mass index of the patient at disease diagnose
Disease: disease of the patient
Surgery: surgery that the patient received
CCI: the Charlson Comorbidity Index is predicting the mortality rate of a patient
Hospital stay (days): duration of the patient's stay in the hospital in days
Intensive or intermidiate care stay (days): duration of the patient's stay in the intensive care unit or in intermediate care in days
Clavien Dindo: classification according to the Clavien Dindo is used to record and categorize postoperative complications
Comprehensive Complication Index: the Comprehensive Complication Index reflects the gravity of the overall complication burden on the patient on a scale from 0 (no complication) to 100 (death)
Exitus letalis: information on whether the patient has died from the disease
Fibrosis: fibrosis score determined by a pathologist based on tissue staining
Steatosis: steatosis score determined by a pathologist based on tissue staining
Albendazol: information on whether the patient has received Albendazol (+) or not (-)
Neoadjuvant Chemo: information on whether the patient has received neoadjuvant chemo (+) or not (-)
