# Supplementary material for: Basal MET phosphorylation is an indicator of hepatocyte dysregulation in liver disease
Source: Mol Syst Biol. 2024 Jan 12;20(3):187–216. doi: 10.1038/s44320-023-00007-4 (PMC10912216; doi:10.1038/s44320-023-00007-4)
Supplement: Supplementary file 6 — Dataset EV6 [file 44320_2023_7_MOESM6_ESM.zip]

Archive with 2 entries (2 files):
- Dataset_EV6_Model_parameters_of_primary_human_hepatocytes.csv
- README_Dataset_EV6_Model_parameters_of_primary_human_hepatocytes.txt
