# Supplementary material for: Basal MET phosphorylation is an indicator of hepatocyte dysregulation in liver disease
Source: Mol Syst Biol. 2024 Jan 12;20(3):187–216. doi: 10.1038/s44320-023-00007-4 (PMC10912216; doi:10.1038/s44320-023-00007-4)
Supplement: Supplementary file 6 — Dataset EV6 [file 44320_2023_7_MOESM6_ESM.zip › Dataset_EV6_Model_parameters_of_primary_human_hepatocytes.csv]

Parameter name	Patient	Estimated value (log)	95%-confidence interval [log(lower bound)]	95%-confidence interval [log(upper bound)]
AKT_Pat1	1	5.24	2.93	-
AKT_Pat2	2	5.32	3.01	-
AKT_Pat3	3	5.24	2.92	-
AKT_Pat4	4	5.02	2.7	-
AKT_Pat5	5	5.55	3.24	-
AKT_Pat6	6	5.34	3.02	-
AKT_Pat7	7	4.99	2.68	-
ERK_Pat1	1	5.98	3.66	-
ERK_Pat2	2	5.84	3.52	-
ERK_Pat3	3	5.98	3.66	-
ERK_Pat4	4	6.24	3.92	-
ERK_Pat5	5	5.22	2.9	-
ERK_Pat6	6	5.77	3.45	-
ERK_Pat7	7	5.71	3.39	-
k_phospho_MET	all	-9.72	-13.56	-9.23
k_phospho_MET_basal_Pat1	1	-9.15	-12.89	-8.61
k_phospho_MET_basal_Pat2	2	-8.75	-12.44	-8.21
k_phospho_MET_basal_Pat3	3	-8.55	-12.11	-8.02
k_phospho_MET_basal_Pat4	4	-9.2	-12.64	-8.61
k_phospho_MET_basal_Pat5	5	-8.91	-12.35	-8.3
k_phospho_MET_basal_Pat6	6	-10.75	-14.46	-10.1
k_phospho_MET_basal_Pat7	7	-9.35	-12.53	-8.66
k_pMET_degradation	all	4.75	2.06	-
Mapkap1_free_Pat1	1	3.27	0.97	-
Mapkap1_free_Pat2	2	3.63	1.33	-
Mapkap1_free_Pat3	3	3.98	1.67	-
Mapkap1_free_Pat4	4	3.61	1.31	-
Mapkap1_free_Pat5	5	3.31	1.01	-
Mapkap1_free_Pat6	6	3.47	1.17	-
Mapkap1_free_Pat7	7	3.52	1.23	-
MEK_Pat1	1	6.11	3.8	-
MEK_Pat2	2	6.06	3.75	-
MEK_Pat3	3	5.98	3.66	-
MEK_Pat4	4	6.11	3.8	-
MEK_Pat5	5	6.33	4.01	-
MEK_Pat6	6	5.99	3.68	-
MEK_Pat7	7	6.04	3.72	-
MET_Pat1	1	3.6	1.3	-
MET_Pat2	2	3.87	1.55	-
MET_Pat3	3	3.74	1.43	-
MET_Pat4	4	3.29	0.98	-
MET_Pat5	5	3.81	1.48	-
MET_Pat6	6	4.08	1.73	-
MET_Pat7	7	2.46	0.16	-
mTOR_free_Pat1	1	5.6	3.28	-
mTOR_free_Pat2	2	5.71	3.4	-
mTOR_free_Pat3	3	5.82	3.51	-
mTOR_free_Pat4	4	5.63	3.32	-
mTOR_free_Pat5	5	5.36	3.05	-
mTOR_free_Pat6	6	5.73	3.42	-
mTOR_free_Pat7	7	5.31	3	-
PI3K_Pat1	1	5.98	3.67	-
PI3K_Pat2	2	5.65	3.34	-
PI3K_Pat3	3	5.53	3.22	-
PI3K_Pat4	4	6.25	3.95	-
PI3K_Pat5	5	5.35	3.05	-
PI3K_Pat6	6	5.58	3.26	-
PI3K_Pat7	7	6.06	3.76	-
Rptor_free_Pat1	1	-6.55	-	-4.21
Rptor_free_Pat2	2	-7.03	-	-4.88
Rptor_free_Pat3	3	-6.82	-	-4.65
Rptor_free_Pat4	4	-5.77	-	0.71
Rptor_free_Pat5	5	-5.26	-	-
Rptor_free_Pat6	6	-6.23	-	-3.89
Rptor_free_Pat7	7	-6.11	-	-3.37
S6_Pat1	1	7.58	5.27	-
S6_Pat2	2	8.37	6.07	-
S6_Pat3	3	8.45	6.15	-
S6_Pat4	4	7.81	5.5	-
S6_Pat5	5	8.7	6.39	-
S6_Pat6	6	8.24	5.93	-
S6_Pat7	7	8.42	6.11	-
S6K_Pat1	1	4.59	-3.37	-
S6K_Pat2	2	4.81	-3.15	-
S6K_Pat3	3	4.98	-2.98	-
S6K_Pat4	4	3.64	-4.26	-
S6K_Pat5	5	3.57	-4.37	-
S6K_Pat6	6	4.78	-3.24	-
S6K_Pat7	7	3.69	-4.25	-
TSC_Pat1	1	6.55	-5.23	-
TSC_Pat2	2	6.37	-5.6	-
TSC_Pat3	3	5.66	-6.28	-
TSC_Pat4	4	6.51	-3.68	-
TSC_Pat5	5	5.78	-	-
TSC_Pat6	6	6.83	-4.87	-
TSC_Pat7	7	7.94	-3.5	-
offset_pAKT_S473	all	-9.29	-	-4.88
offset_pERK	all	-1.8	-2	-1.66
offset_pMET	all	-4.02	-	-3.42
offset_pS6K	all	-3.56	-	-2.2
offset_tMET	all	-8.61	-	-4.13
scale_DIA	all	5.72	-	8.04
scale_pAKT_S473	all	4.06	-1.72	-
scale_pERK	all	3.45	-4.81	-
scale_pMET	all	8.21	5.21	-
scale_pS6K	all	-2.05	-	7.25
scale_tAKT	all	-5.4	-	-3.08
scale_tERK	all	-5.91	-	-3.6
scale_tMET	all	-3.71	-	-1.38
scale_tS6K	all	-4.55	-	3.47
