# Supplementary material for: Basal MET phosphorylation is an indicator of hepatocyte dysregulation in liver disease
Source: Mol Syst Biol. 2024 Jan 12;20(3):187–216. doi: 10.1038/s44320-023-00007-4 (PMC10912216; doi:10.1038/s44320-023-00007-4)
Supplement: Supplementary file 6 — Dataset EV6 [file 44320_2023_7_MOESM6_ESM.zip › README_Dataset_EV6_Model_parameters_of_primary_human_hepatocytes.txt]

Details of the mathematical human model: Parameter values

Estimated parameter values with confidence intervals of the human model based on measurements from primary human hepatocytes. Parameter values of the global optimum are given on the logarithmic scale. Only parameters different from the mouse parameters (Dataset EV3) are given, including the previousely diet-specific parameters, which are patient-specific in the human model, and the two additional human-specific parameters k_phospho_MET and k_pMET_degradation.

Parameter name: name of the estimated parameter
Patient: indication whether the respective parameter is specific for a patient or identical for all patients
Estimated value (log): parameter value estimated and displayed on log scale
95%-confidence interval [log(lower bound)]: lower level of the 95% confidence interval displayed on the log scale
95%-confidence interval [log(upper bound)]: upper level of the 95% confidence interval displayed on the log scale
