# Supplementary material for: Basal MET phosphorylation is an indicator of hepatocyte dysregulation in liver disease
Source: Mol Syst Biol. 2024 Jan 12;20(3):187–216. doi: 10.1038/s44320-023-00007-4 (PMC10912216; doi:10.1038/s44320-023-00007-4)
Supplement: Supplementary file 7 — Dataset EV7 [file 44320_2023_7_MOESM7_ESM.zip › Dataset_EV7_Clinical_features.csv]

patient	proliferation	k_total_MET	k_basal_p-rate_MET	AUC_ppAKT	ratio_k_basal_p-rate_MET_vs_k_total_MET	ratio_k_basal_p-rate_MET_vs_AUC_ppAKT	HGF_m1	HGF_1	HGF_3	IL6_m1	IL6_1	IL6_3	IL8_m1	IL8_1	IL8_3	PDGF_m1	PDGF_1	PDGF_3	Age	BMI	Fibrosis	CCI	intensive_care_days	clavien_dindo	complication_index	hospital_days
1	1.31	3.69	-9.11	1.21	-2.47	-7.56	74.54	305.22	321.71	1.13	6.4	2.29	0.7	24.91	4.1	1399.97	3369.25	923.68	57	21.4	2	1	0	1	15	14
2	1.11	3.96	-8.74	2.17	-2.21	-4.03	90.82	818.23	290.98	1.04	8.26	6.8	0.7	11.67	6.56	469.02	1964.48	516.53	50	24.7	0	7	3	1	8.7	20
3	1.48	3.83	-8.54	1.74	-2.23	-4.9	57.46	892.9	561.52	0	27.14	1153	14.76	11.46	46.99	176.09	1428.42	434.34	57	26.1	1	3	0	3	52.4	41
4	1.21	3.38	-9.14	3.12	-2.71	-2.93	274.59	2055.93	76.56	0.07	8.42	5	4.33	4.55	2.46	2527.81	2760.52	2406.52	41	32.1	1	0	0	0	0	10
5	1.4	3.9	-8.88	2.93	-2.28	-3.03	371.46	2378.48	1100.15	0.07	5.99	9.86	22.36	11.25	14.14	1825.23	1426.35	883.4	51	21	2	1	7	1	15	19
6	1.7	4.17	-10.65	1.13	-2.56	-9.39	299.74	519.53	365.91	0	9.7	14.8	4.78	26.08	14.14	3882.37	4184.18	2267.93	59	22.4	0	5	0	0	0	7
7	1.26	2.54	-9.22	1.22	-3.62	-7.54	316.21	776.41	734.73	3.15	58.95	30.96	31.68	16.18	12.91	1505.3	3271.26	3602.14	68	25.8	1	8	0	0	0	9
