# Supplementary material for: Basal MET phosphorylation is an indicator of hepatocyte dysregulation in liver disease
Source: Mol Syst Biol. 2024 Jan 12;20(3):187–216. doi: 10.1038/s44320-023-00007-4 (PMC10912216; doi:10.1038/s44320-023-00007-4)
Supplement: Supplementary file 7 — Dataset EV7 [file 44320_2023_7_MOESM7_ESM.zip › README_Dataset_EV7_Clinical_features.txt]

Sample details human hepatocytes: Clinical features

Values of experimental proliferation data, model-based predictions, patient features and patient outcome used for the correlation analysis in Figure 6B.

patient: patient ID 

experiments with primary human hepatocytes
proliferation: ex vivo proliferation of primary human hepatocytes

model-based predictions
k_total_MET: model-based prediction of the patient's MET abundance
k_basal_p-rate_MET: model-based prediction of the patient's basal MET phosphorylation rate
AUC_ppAKT: model-based prediction of the patient's area under the curve of ppAKT after stimulation with 40 ng/ml HGF
ratio_k_basal_p-rate_MET_vs_k_total_MET: ratio of the predicted patient's basal MET phosphorylation rate and the MET abundance
ratio_k_basal_p-rate_MET_vs_AUC_ppAKT: ratio of the predicted patient's basal MET phosphorylation rate and the area under the curve of ppAKT

post operative metrics
HGF: concentration of hepatocyte growth factor in the patient's blood 1 day before liver hepatectomy (HGF_m1) and 1 and 3 days after hepatectomy (HGF_1, HGF_3)
IL6: concentration of interleukin 6 in the patient's blood 1 day before liver hepatectomy (IL6_m1) and 1 and 3 days after hepatectomy (IL6_1, IL6_3)
IL8: concentration of interleukin 8 in the patient's blood 1 day before liver hepatectomy (IL8_m1) and 1 and 3 days after hepatectomy (IL8_1, IL8_3)
PDGF: concentration of platelet-derived growth factor in the patient's blood 1 day before liver hepatectomy (PDGF_m1) and 1 and 3 days after hepatectomy (PDGF_1, PDGF_3)

Patient features
Age: age of the patient at disease diagnose
BMI: body mass index of the patient at disease diagnose
Fibrosis: fibrosis score determined by a pathologist based on tissue staining
CCI: the Charlson Comorbidity Index is predicting the mortality rate of a patient

Patient outcome
intensive_care_days: duration of the patient's stay in the intensive care unit in days
clavien_dindo: classification according to the Clavien Dindo is used to record and categorize postoperative complications
complication_index: the Comprehensive Complication Index reflects the gravity of the overall complication burden on the patient on a scale from 0 (no complication) to 100 (death)
hospital_days: duration of the patient's stay in the hospital in days
