# Supplementary material for: Basal MET phosphorylation is an indicator of hepatocyte dysregulation in liver disease
Source: Mol Syst Biol. 2024 Jan 12;20(3):187–216. doi: 10.1038/s44320-023-00007-4 (PMC10912216; doi:10.1038/s44320-023-00007-4)
Supplement: Supplementary file 8 — Source Data Fig. 1 [file 44320_2023_7_MOESM8_ESM.zip]

Archive with 10 entries (6 files):
- Figure 1/
- Figure 1/1A/
- Figure 1/1A/Body_weight_WD_SD_mice.xlsx
- Figure 1/1A/README_Figure1A.txt
- Figure 1/1C/
- Figure 1/1C/PMH_SD.tiff
- Figure 1/1C/PMH_WD.tif
- Figure 1/1D/
- Figure 1/1D/limma-voom_WD-SD.tsv
- Figure 1/1D/README_Figure1D.txt
