# Supplementary material for: Basal MET phosphorylation is an indicator of hepatocyte dysregulation in liver disease
Source: Mol Syst Biol. 2024 Jan 12;20(3):187–216. doi: 10.1038/s44320-023-00007-4 (PMC10912216; doi:10.1038/s44320-023-00007-4)
Supplement: Supplementary file 8 — Source Data Fig. 1 [file 44320_2023_7_MOESM8_ESM.zip › Figure 1/1A/Body_weight_WD_SD_mice.xlsx]

## Sheet: Sheet1
ID	Diet	Replicate	Body_weight
SD_M1_batch1	SD	M1_batch1	30
SD_M2_batch1	SD	M2_batch1	28
SD_M3_batch1	SD	M3_batch1	29
SD_M1_batch2	SD	M1_batch2	29.3
SD_M2_batch2	SD	M2_batch2	28.6
SD_M3_batch2	SD	M3_batch2	28.5
SD_M1_batch3	SD	M1_batch3	31.3
SD_M2_batch3	SD	M2_batch3	30
SD_M3_batch3	SD	M3_batch3	25
SD_M4_batch3	SD	M4_batch3	30
SD_M5_batch3	SD	M5_batch3	33
SD_M6_batch3	SD	M6_batch3	32
WD_M1_batch1	WD	M1_batch1	40.7
WD_M2_batch1	WD	M2_batch1	40.8
WD_M3_batch1	WD	M3_batch1	40.6
WD_M1_batch2	WD	M1_batch2	39.4
WD_M2_batch2	WD	M2_batch2	39.3
WD_M3_batch2	WD	M3_batch2	37.5
WD_M4_batch2	WD	M4_batch2	40.4
WD_M5_batch2	WD	M5_batch2	39.9
WD_M6_batch2	WD	M6_batch2	37.7
WD_M1_batch3	WD	M1_batch3	36.3
WD_M2_batch3	WD	M2_batch3	37.4
WD_M3_batch3	WD	M3_batch3	36.5
