# Supplementary material for: Basal MET phosphorylation is an indicator of hepatocyte dysregulation in liver disease
Source: Mol Syst Biol. 2024 Jan 12;20(3):187–216. doi: 10.1038/s44320-023-00007-4 (PMC10912216; doi:10.1038/s44320-023-00007-4)
Supplement: Supplementary file 8 — Source Data Fig. 1 [file 44320_2023_7_MOESM8_ESM.zip › Figure 1/1A/README_Figure1A.txt]

Numerical data body weight of mice

ID: individual mouse ID containing diet, mouse number in batch, batch number
Body_weight: in grams
