# Supplementary material for: Basal MET phosphorylation is an indicator of hepatocyte dysregulation in liver disease
Source: Mol Syst Biol. 2024 Jan 12;20(3):187–216. doi: 10.1038/s44320-023-00007-4 (PMC10912216; doi:10.1038/s44320-023-00007-4)
Supplement: Supplementary file 8 — Source Data Fig. 1 [file 44320_2023_7_MOESM8_ESM.zip › Figure 1/1D/limma-voom_WD-SD.tsv]

GeneID	logFC	AveExpr	t	P.Value	adj.P.Val	B
Cyp39a1	-2.73134853852611	3.34507555406584	-25.6675160495881	3.21490554384444e-11	1.38819621383203e-07	15.3746076134727
Scpep1	-2.60725133339474	5.2172910913609	-23.7913472232919	7.34914581459167e-11	1.58668058137034e-07	15.2575776459898
Mgll	1.46950900196573	5.29609371551994	21.8789896044805	1.82602458660384e-10	2.21909085103213e-07	14.500643209406
Mvk	-2.62146055784957	3.54891395346875	-21.1303540066412	2.66283627531089e-10	2.21909085103213e-07	13.8130203336823
Pnpla2	1.89439620713292	3.31615752484147	20.9697950586701	2.8920417002441e-10	2.21909085103213e-07	13.7177703257918
Asns	-1.9334268025561	6.15523032810315	-20.8459526680812	3.08349817188347e-10	2.21909085103213e-07	14.0805899772084
Plin2	2.38466090205624	8.54001128180499	19.2790052591889	7.17088875201592e-10	4.34871392696962e-07	13.2810492171134
Fabp2	1.9617742101034	6.81576331484353	19.071696261807	8.05690398697475e-10	4.34871392696962e-07	13.1712203629208
Dhrs3	1.46826223466487	4.00177197316485	17.5901473609156	1.92141654947801e-09	9.21852962294003e-07	12.1958202345171
Mvd	-2.36318167618568	3.70261562372826	-17.0451574562811	2.69163069597428e-09	1.12084646329013e-06	11.8100514390138
Csad	-2.70283494577699	8.71085430824327	-16.9910129245056	2.85532910981738e-09	1.12084646329013e-06	11.9380208596032
Manba	-1.4190829604468	5.33121998114265	-16.4677773479763	3.88999311842616e-09	1.39974919044701e-06	11.6259240449075
Abcd1	1.56210225444459	4.35295591596326	16.1354942085681	4.83467102064652e-09	1.60585457439628e-06	11.3692124714815
Tm7sf2	-1.63023557210201	4.8398333358828	-15.4217392913598	7.82359828585051e-09	2.39966027473416e-06	10.9285082703877
Ctsf	-2.1200682910393	4.90727915203112	-15.3298632320024	8.33601299699223e-09	2.39966027473416e-06	10.8723359580373
Gba	-1.25259638862284	6.01434212253289	-15.1314355574078	9.57157098252006e-09	2.5831277189076e-06	10.73479503863
Apoc1	1.221230265074	8.36409593623484	15.0168791563314	1.03744638143702e-08	2.63310787072093e-06	10.6530590653731
Fdps	-1.99519819757496	7.10488991315058	-14.9414066431781	1.09763644448765e-08	2.63310787072093e-06	10.5955780176818
Dpp7	-1.04559550509667	7.12667995154902	-14.4607695244643	1.54640888104495e-08	3.51441765702742e-06	10.2474542789628
Gaa	-1.29638905808896	5.89117355810218	-14.2537679809835	1.80054751487789e-08	3.88738208462137e-06	10.0993724835596
Pgm3	0.816386486718328	6.38151984691788	14.1752339891305	1.90854411561008e-08	3.92433023390683e-06	10.0361936929798
Cd36	3.2393987114565	5.10886806304323	14.2058979894099	2.01830700329409e-08	3.93912074433975e-06	10.0016329744157
Sult1e1	2.48348368572729	4.73733028920336	14.0769699855953	2.09818844649871e-08	3.93912074433975e-06	9.95928235665212
Thrsp	2.66173456686676	3.57062235185412	13.9322522844574	2.29624246605081e-08	4.13132290350308e-06	9.81980621315698
Gstp2	-2.42668648573362	2.84021278977277	-13.8079812901634	2.51598504273684e-08	4.34560936581508e-06	9.68945756660187
Mmab	-1.04667380163307	4.95502576281904	-13.7076747361835	2.71634085855607e-08	4.51121531817119e-06	9.69931933584091
Oat	2.2058276149567	9.61491488259955	13.6838463792409	2.82489932924947e-08	4.51774640877749e-06	9.64763352322
Epb41l5	-1.53290165453968	4.158090024058	-12.7606885399991	5.7456501354725e-08	8.86061331606081e-06	8.96158693548097
Gcat	-0.95050733889004	6.41786085267174	-12.6134421393715	6.48396628528917e-08	9.65440221375125e-06	8.78935529624352
Aldh3a2	1.99701131417713	3.21073185287659	12.4556557893761	7.39098944014778e-08	1.06380974675194e-05	8.6813766424333
Pld3	-1.43836867243749	5.73291182392415	-12.4010731763521	7.73606193267291e-08	1.07755856210586e-05	8.62261837201417
Arsb	-1.51764492378539	6.33174972108424	-12.3436956464232	8.11773057970468e-08	1.0953862700989e-05	8.56440016044928
Hsd17b11	1.25349046400091	7.71069847267361	12.3044807476863	8.39030757409424e-08	1.097859033483e-05	8.52354058520386
Rdh10	1.26108687241664	3.77711307929641	12.1657524134879	9.43717321067483e-08	1.1985209977557e-05	8.47141800038166
Agpat3	0.653287347658694	6.40751227968529	12.0727562018633	1.02178068534739e-07	1.26058542838001e-05	8.3225358842054
Gk	0.719421151044302	7.6629554019956	12.0171465839347	1.07178592019357e-07	1.28554766760995e-05	8.27075910349128
Akr1c19	-1.09942498945146	8.04139775832075	-11.9054670788124	1.18041224634915e-07	1.35391456612092e-05	8.174704404368
Acot11	2.20858296831167	2.85099423337171	11.8947041621574	1.19149498639636e-07	1.35391456612092e-05	8.20579442656094
Cpq	-0.68179799881753	7.40919969124424	-11.8446217174362	1.24457020597853e-07	1.37796260241418e-05	8.1150759771498
Neu1	-0.693897125195917	4.87690465560272	-11.6479712705794	1.47915324137365e-07	1.59674592406285e-05	7.98053162283623
Hnmt	0.994599369256801	5.67958002908381	11.5432647790771	1.62326662542639e-07	1.70580271583565e-05	7.85607468190437
Idi1	-2.22279724616449	5.07639129761695	-11.582707930841	1.67276502313505e-07	1.70580271583565e-05	7.87756235146353
Fbxo22	-1.16686184073951	4.78183215656912	-11.4924084907918	1.69869191248108e-07	1.70580271583565e-05	7.8482850060385
Apoe	0.968135346019928	9.57067883440277	11.3928682739375	1.85754420449246e-07	1.82292633522692e-05	7.71964382472689
Cyp4a14	-2.69741840930062	5.60417446274018	-11.3244579129076	2.10596537746454e-07	2.02079077775375e-05	7.6302503649533
Tpp1	-0.866625411656377	8.28852452848643	-11.2235848940962	2.16589427484078e-07	2.03311553886141e-05	7.54851434722024
Nsdhl	-1.7817454957686	6.55785738458189	-11.1988429686664	2.25405864417789e-07	2.0485168957572e-05	7.51569178436348
Naga	-1.39353265704491	6.62091465783965	-11.171339913425	2.27718413608952e-07	2.0485168957572e-05	7.49659398240788
Ctsa	-0.867081317142551	6.74876787478777	-11.1213184790341	2.37873973608671e-07	2.09620371029029e-05	7.44526815410708
Dhcr24	-1.12328342095756	5.02444718546567	-11.0243922070846	2.60150848367898e-07	2.24666272650517e-05	7.4082577736247
Sfxn5	0.804409644359547	5.6417990638952	10.9831360537403	2.70309614074049e-07	2.28862139916028e-05	7.33599010298522
Pir	-0.769866878677021	5.35520745069764	-10.8869530680536	2.95700871412326e-07	2.4554545437662e-05	7.24617667168797
Abhd5	0.712583478418538	5.09473858136947	10.8379842416088	3.09610403516791e-07	2.52244853280284e-05	7.21709453294945
Hsd3b7	0.865623422917507	5.54215131833719	10.7402805971839	3.39526613781401e-07	2.71495540427424e-05	7.10453196345559
Dhcr7	-1.37572875252423	6.05839341750967	-10.7138248379851	3.48926414468635e-07	2.73938955941012e-05	7.06247277470555
Abcg8	2.84757036279684	2.90399331227307	10.6497629966753	3.92846711186641e-07	3.02912874804271e-05	7.07116093812758
Dhrsx	1.08500523684598	2.69873651454934	10.4800706039851	4.35580027528007e-07	3.29970975239637e-05	6.94986609444755
Fasn	1.29441514691238	9.65332378485854	10.3260654866411	5.0601199799136e-07	3.76717208159774e-05	6.68271882709512
Stom	0.761989138890269	4.83243018318565	10.2816900810752	5.28525582896692e-07	3.86809062194562e-05	6.67566491549795
Glul	2.15719891895409	8.36141816628442	10.2547241822998	5.74808804873429e-07	4.13670736573911e-05	6.54370080001371
Macroh2a1	2.2617334196229	3.64255620128842	10.1945594341272	5.85037841876651e-07	4.14130065774325e-05	6.66608654440186
Hykk	0.761033964092015	6.11827906226066	10.1566210487749	5.98017157969183e-07	4.14848565937364e-05	6.49500658476482
Mpeg1	2.08397729814515	2.2688449044139	10.1444866732161	6.05267708523714e-07	4.14848565937364e-05	6.64002971065964
Fads3	-1.84835463604555	2.53359642785609	-10.0920392704508	6.37718014022456e-07	4.30260372585776e-05	6.58635452398951
Cyp2d26	0.661210475050916	8.64615570066637	9.95195786875458	7.33980401749507e-07	4.87588826885288e-05	6.28599118537952
Lss	-1.13999809819065	4.65501281118716	-9.92353569483214	7.55367131841799e-07	4.87842796794367e-05	6.34375538815344
Ggcx	0.885437601387215	5.86099686078285	9.92145572355112	7.56958485067684e-07	4.87842796794367e-05	6.26084475987493
Gstp1	-1.50562548190141	13.9393232456528	-9.85848865708364	8.09261933186142e-07	5.138813275732e-05	6.25059735429879
Scd1	1.91319719404524	5.35858885748913	9.7959596387064	9.08278223910526e-07	5.68397879832703e-05	6.14236142265465
Bbox1	0.725036537812028	6.77182150380797	9.69542462610025	9.53529563443868e-07	5.86991073560336e-05	6.00032948356051
Coq8b	-0.599158182629293	4.73670099817025	-9.68365340587107	9.6517754105567e-07	5.86991073560336e-05	6.05519293881292
Rab18	0.563219571573271	6.98766762083222	9.62302257343205	1.02766017509456e-06	6.12844946861386e-05	5.92143568747607
Psip1	-0.796452728513341	3.84711015833933	-9.61516348859222	1.03607413434185e-06	6.12844946861386e-05	6.06136000310339
Ugt2b5	-1.01544537950988	12.0970827491116	-9.51066141081716	1.15531843782502e-06	6.7414392088222e-05	5.85711139653136
Cyp51a1	-2.50018693388698	5.57685642802185	-9.49730104476802	1.23502248383243e-06	7.11043611358456e-05	5.82173801864477
Mthfd2	-1.45089679734746	3.54487064534739	-9.3268930910533	1.40254021679401e-06	7.96864296857442e-05	5.78191484743287
Gnpda1	1.2876700991507	5.23188268204763	9.13458284709853	1.72690340020117e-06	9.68411543125799e-05	5.42923238689705
Tnni1	1.52280527681993	4.67778017612068	9.11028272077225	1.79420100696999e-06	9.93251275396976e-05	5.43763472487099
Ugt2b35	-0.953754028028574	5.85804753491776	-9.0821372977865	1.8244922822595e-06	9.97235148708419e-05	5.33769898037598
Stub1	-0.633412826753486	3.59740836363136	-9.05929485954002	1.87036116972125e-06	0.000100952744135704	5.47181752329082
Aifm2	0.527198303233975	5.20154348909615	8.97754171127696	2.04500489782649e-06	0.000109016433935985	5.25519342979444
Acad12	0.6846364932708	7.62809678434754	8.94602015754287	2.11697615484141e-06	0.000111476866300064	5.16815257289519
Dhfr	0.596902684657698	7.25369349451499	8.92972136596069	2.15525821007785e-06	0.000112125360856821	5.14754997128711
Prxl2b	-0.722892765846269	2.89326886911765	-8.90397429243189	2.21726240742203e-06	0.000113977846133909	5.35752758373468
Ces2a	-0.870471901134964	9.65240207805294	-8.82727110495138	2.41366676819223e-06	0.000122614271824166	5.05499556867578
Cpt1a	0.574671052212901	7.9476592076588	8.76801908733767	2.57822576331977e-06	0.000129450916814125	4.96372176183528
Man2b1	-0.743063945903038	6.31723884202694	-8.75737660004853	2.60904468648257e-06	0.000129492585703813	4.95286230330512
B4galnt1	-0.710238632286464	4.81613446058377	-8.73574589513309	2.67291521390907e-06	0.000131155089700675	4.99394297624049
Htatip2	-0.54605634112481	6.82556449788386	-8.6969250903166	2.79181324542505e-06	0.000133553644411121	4.87549200227134
Als2	-0.77968985575987	3.50951699810286	-8.69578874299704	2.79537839803721e-06	0.000133553644411121	5.07934125521521
Lsr	-0.710239509941739	4.45115316910841	-8.6896933852915	2.8145858363622e-06	0.000133553644411121	4.96956574729848
Blmh	0.431642103254372	6.99744512979598	8.63836444880021	2.98209258869228e-06	0.000139203281065074	4.80622870167359
Sds	0.698798559130097	8.81016283684356	8.63361541552278	2.99812532168872e-06	0.000139203281065074	4.81940213447247
Ugt1a9	-1.51722217721984	11.4269199796256	-8.63187541517717	3.0430793159737e-06	0.000139787409429515	4.84204941823529
Rdh11	-1.06920205721646	6.19525647389963	-8.5916748504095	3.14381940238135e-06	0.000142894865047186	4.76905328912561
Psmb9	0.801845822175228	5.07146226754839	8.52819881131571	3.37903772649657e-06	0.000151986301073044	4.73953176411608
Man2b2	-0.944093449243516	5.38509663562022	-8.48040653385401	3.56864191722203e-06	0.000158859750500667	4.66068656962443
Apoc4	0.997115225526851	4.57495348862744	8.45163206699667	3.68830516238719e-06	0.000162511241746815	4.68462836361479
Fth1	-1.24428565239878	4.36688676548646	-8.4103246658454	3.86771090859559e-06	0.000167522586345323	4.68971836103557
Fmo1	0.627328230265682	7.20038982890222	8.40765302729988	3.87963377362952e-06	0.000167522586345323	4.5305447884626
Ttc36	1.15942306143255	4.08629472322744	8.32534596986252	4.26706531619418e-06	0.000182427604310163	4.5800245531855
Tkt	-0.513035125805006	10.3506791119203	-8.30482624508135	4.37001481178258e-06	0.000184997293698796	4.44526238943365
Cxadr	-0.896760341149615	5.50206602173482	-8.27781503890176	4.50963180127223e-06	0.000189054272989257	4.41018431569462
Pklr	0.961900221928135	9.68291672963382	8.25903762141509	4.60951723940948e-06	0.00019138360999779	4.38267537361549
H2ac20	1.6766260395559	9.03914515303647	8.25240636555892	4.85675560183423e-06	0.000199728292273526	4.32128869940636
Gstm4	-0.697739204035057	7.63530071726661	-8.20550632340517	4.907585673828e-06	0.000199914669241409	4.28627097840388
Ftl1	-1.43236768982747	6.12271499054468	-8.21854699219355	5.05187750691786e-06	0.000203527213126893	4.28803102957087
Alcam	-0.407557592839761	6.5476194208301	-8.17435621076725	5.09053705829191e-06	0.000203527213126893	4.24635633271496
Dhrs1	0.497819580485559	7.94834867311455	8.14740501375431	5.25475939374073e-06	0.000207069104128845	4.21728475869068
H3c14	1.88057343941045	6.70338613379298	8.18150912720916	5.27503507507479e-06	0.000207069104128845	4.23502243179176
Apex1	-0.782385275079479	5.88378520311198	-8.12913688503616	5.36931214027841e-06	0.000208871079474974	4.20786466975955
Tcirg1	-0.612685106001772	5.44033727875312	-8.11291079019995	5.47331657729915e-06	0.000210209760216679	4.21219361990881
Abca1	0.984567652072392	2.43651298743081	8.10863402624288	5.50108913952866e-06	0.000210209760216679	4.47222650714518
Tmem176b	-0.975103731270191	3.21867244738205	-8.07181407969865	5.74656426559392e-06	0.000217179121496489	4.3694842567904
Mug2	0.916144969521233	4.16473680978071	8.06633838671245	5.78406645949427e-06	0.000217179121496489	4.2626468158976
Anp32a	-0.489460183642674	7.78001650948737	-8.04103490947748	5.96082101882141e-06	0.000221886423786818	4.08314719131283
Fabp4	2.0339143957124	7.2114398512208	8.0565792380666	6.10960785583394e-06	0.000225481083089666	4.07461176241113
Glrx	1.08036746034311	5.38703673608596	7.98767657263336	6.36287319058362e-06	0.000232838020652034	4.0716141374604
Gars1	-0.496967642375729	7.71900586979758	-7.92317123795203	6.8643344390191e-06	0.000247453827985527	3.93467481016251
H4c1	1.94201202316747	9.54633671482619	7.9569763305336	6.87690119459548e-06	0.000247453827985527	3.96368479586832
Baiap2	-0.673101809830045	7.1056042338887	-7.87295183898653	7.2931537872907e-06	0.000260263124409266	3.86803719736481
Stbd1	-0.653653319522883	6.82578241323777	-7.84283363231461	7.56409145755959e-06	0.000267719236997888	3.82957634083611
Abcg2	0.548381099123953	6.66544779429849	7.83143998444953	7.66939269631118e-06	0.000268869000248412	3.81693460698107
Pa2g4	-0.381492925703416	8.52119518255737	-7.82097841443064	7.76746916936787e-06	0.000268869000248412	3.81542295145643
Akr1c13	-0.437451887487109	9.36836372250347	-7.81929488952142	7.78337772835839e-06	0.000268869000248412	3.82728602573626
Acaca	0.912398475109734	7.22655215683197	7.79033902583165	8.06255454713109e-06	0.000276302464559619	3.76341353670024
H2az1	1.6314134661116	3.76708856738804	7.77920544509547	8.26571143334685e-06	0.000281034188733793	3.98582199850794
Entpd5	0.41422161316009	7.35289878435581	7.74523202672623	8.51913266961587e-06	0.000284511736435359	3.70468235029873
Acss2	-0.617452076041388	6.66845446036237	-7.74305645158612	8.54184579597465e-06	0.000284511736435359	3.70278310492824
Sult1c2	1.67155554256977	2.29433232033961	7.74201142293912	8.5656613563216e-06	0.000284511736435359	4.01828081625802
Acyp2	1.05591971703346	3.17274163795465	7.73311023925953	8.64651744988438e-06	0.000285005056096189	3.97229761523521
Dhodh	-0.656635566607576	5.20982925568508	-7.69041526958574	9.11175722447861e-06	0.000298064906782565	3.69313418463643
Cyp4f13	-0.623425604778331	4.33446373143741	-7.61946653364536	9.94545834569448e-06	0.000322805117472383	3.68189196232483
Slco2a1	-1.05249909180584	3.21627909934058	-7.60787130451274	1.00893387670339e-05	0.000322805117472383	3.8141295806495
Impa2	1.09375240602572	2.9438166344468	7.60763194920139	1.00923322970754e-05	0.000322805117472383	3.83874716683239
Acly	0.96660918660176	9.06647678745427	7.55376993539666	1.0806599164911e-05	0.000343109523485924	3.4754596270581
Bche	0.798748005409263	5.09731806075334	7.49676859522189	1.15871048908168e-05	0.000365205247580635	3.46806172433022
Adh1	-0.493687277901673	13.0992604313159	-7.4156293743212	1.28312936962652e-05	0.000399350261654317	3.36496282950671
Iyd	0.547706675187501	7.07193621789148	7.4086618328695	1.29446361701904e-05	0.000399350261654317	3.26484024778106
Kyat3	-0.585195231767071	7.8175500278333	-7.40846210335413	1.29479010263095e-05	0.000399350261654317	3.26891321272593
Prcp	-0.829404350919726	4.44663344726165	-7.38444326502345	1.33470458022262e-05	0.000408741445205765	3.3862444305929
Smpd1	-1.11554189422011	3.19229718048848	-7.36391564207819	1.36986530062848e-05	0.000416554814655899	3.49652036066949
Uqcc3	0.995985595633833	3.63285207925211	7.31624995423391	1.4554048643621e-05	0.000439471203098989	3.35802455651486
Galt	-0.459804805521115	5.19508769027115	-7.29935553877375	1.48708526422244e-05	0.000445919039646702	3.166611974476
Cdh1	-0.956663997051763	5.35625250611483	-7.27280770035779	1.54050070175406e-05	0.000452191422338311	3.12381790635125
Pafah2	0.435125933467317	6.26195477914045	7.27085232620753	1.54222504889716e-05	0.000452191422338311	3.09040641376654
Mat1a	0.606680473204596	10.0454053005118	7.26709949587115	1.54964691869442e-05	0.000452191422338311	3.11505927253919
Aldh1b1	1.43552013911927	8.46088417218876	7.29654909490287	1.54989185979782e-05	0.000452191422338311	3.09957551365283
Acsf2	-0.4552901658469	10.2179132198078	-7.26036831533208	1.56305522571543e-05	0.000452971306351626	3.10799195372085
Cryz	0.516825631409393	9.24747435733299	7.24001549316557	1.60436056986112e-05	0.000461841929377354	3.06604329958442
Vwa8	0.577744786146956	7.73057515522935	7.2297856729158	1.62556272764275e-05	0.000464837937277311	3.02887644391261
Set	-0.416657074997207	7.75368083730837	-7.22466028426992	1.63629843599239e-05	0.000464837937277311	3.02243840383252
Hsd3b3	0.810973220470061	8.04441122644376	7.19252406949503	1.70536987932523e-05	0.00048129327705401	2.98237647460537
Tmem256	-0.817773401034287	6.13554023744713	-7.15481508240783	1.79043238595567e-05	0.000502018639127052	2.9422096397079
Gstk1	0.562911291297159	9.11932454597808	7.13596807549979	1.83464322541929e-05	0.000511096093378096	2.92191173466706
Qpctl	-0.464191557135126	4.38285359237675	-7.10607979185434	1.90717352449852e-05	0.000527895851204141	2.99176498431122
Mettl7b	0.795184237780798	8.57447351956031	7.08657646140778	1.95615719111474e-05	0.00053800552555627	2.84422535858946
Hsd17b4	0.456958284417194	11.1248115253284	7.05819906622601	2.0298540297744e-05	0.000554741120288978	2.84908596192627
Sephs1	-0.397766762768503	5.64670666571097	-7.04369246250233	2.0686734517735e-05	0.000558323425685793	2.80099639428336
Pxmp2	0.686201774965387	7.64589488855211	7.0436373919901	2.06882232769168e-05	0.000558323425685793	2.77440810955881
Klhl25	-0.883109967716108	1.71485003112876	-7.00286885108184	2.18225248246719e-05	0.000585277404925052	3.12364823995939
Acp5	-0.876161488444439	6.19090868596635	-6.97919942660319	2.25408993112232e-05	0.00060081236559174	2.69388082611888
Ate1	0.526385342835572	3.42956142826983	6.96846386253159	2.28316959746001e-05	0.000604829835695235	2.94874715247531
Gclm	-0.377658735428417	7.13862135846278	-6.93093923335815	2.3989697001998e-05	0.000631631168625778	2.61590536757023
Akr1d1	0.464002385246925	8.68669828456844	6.85078772787037	2.66794461348835e-05	0.000698193020669254	2.52504038799433
Ptk2b	0.857838361031218	1.96823864589267	6.83971210681488	2.70758419119295e-05	0.00070429810467296	2.91279296953157
Rabgef1	0.948843379971251	2.31343788640271	6.83250379049783	2.73372138821823e-05	0.000704901117300391	2.89021728793612
Rras	-0.555215909232516	6.7911525812278	-6.83008514063842	2.7425518227528e-05	0.000704901117300391	2.47582591405984
Agxt2	0.649314166634259	9.45439651229652	6.7969146223313	2.86678950000303e-05	0.000731228936479303	2.4602497597869
Serpina1e	-1.45445799494108	4.78829243937722	-6.8194502560788	2.87885408062718e-05	0.000731228936479303	2.52429875171444
Msmo1	-1.64475191735652	4.66193030055639	-6.80864937823741	2.92045154244052e-05	0.000737191420400437	2.58352298599924
Iars1	-0.359718741765247	7.53661343653492	-6.77897701576421	2.93647346708835e-05	0.000737191420400437	2.40536908574219
C3	-0.478082175871922	7.47251636038216	-6.75260462232187	3.04223939041305e-05	0.000759328883688067	2.36796581725609
Rbm14	-0.592889740402085	4.03223565499983	-6.73869824934377	3.0996471284932e-05	0.000768796431483658	2.54612192263274
Psph	-0.810981989357184	4.95510081120862	-6.73483988306921	3.11577988674479e-05	0.000768796431483658	2.41358111924566
Fkbp4	-0.391412927359742	6.84124734181941	-6.7175814701398	3.18905005281673e-05	0.000782404439094469	2.31691616331972
Pyroxd2	-0.756008443973003	2.32903010723036	-6.67236528451599	3.38990512758894e-05	0.000826983635080737	2.64615942427497
Ugdh	-0.586185525858994	9.88525481449567	-6.64103612502742	3.53699251080381e-05	0.000854785237591406	2.24667620632451
Fggy	0.409790365238076	6.62120685473824	6.63969096487396	3.5434589515716e-05	0.000854785237591406	2.20713122664592
Stab2	1.76254764102764	3.82872138396375	6.65607197995048	3.5822286579449e-05	0.000859336852500338	2.43676069943722
Pakap	0.99387154427863	4.13259564482856	6.62251327016011	3.62715718441081e-05	0.000864321083546234	2.38051676382731
Ca3	0.661460724605957	11.9822234283402	6.61317270824364	3.67355494445062e-05	0.000864321083546234	2.25280898140649
Gc	-0.458617445469327	7.9364389097756	-6.61132788913413	3.68279367933517e-05	0.000864321083546234	2.17044186560409
Tubb2a	0.557068118723773	9.81203501192378	6.61127224963769	3.68307270431929e-05	0.000864321083546234	2.20137603669101
Soat2	-0.852901168061822	5.57687109681418	-6.60549826545673	3.71661842094136e-05	0.000867478829277016	2.19745565261175
Hbb-b1	3.83973689335143	11.0100863007946	6.61075369459267	3.80846843597591e-05	0.000884137994975484	2.206776667287
Elmo1	1.25628020213309	2.02691488807191	6.56659307934281	3.91460745141151e-05	0.000903918447871385	2.54717780316009
Dpp4	0.728378903763083	8.17703356640872	6.54893346323281	4.01037457093602e-05	0.000921106244537326	2.08598379620598
Uroc1	0.532927779937751	9.41883844115645	6.54283894158739	4.04400405593521e-05	0.000923915847276626	2.10013401074607
Tmem120a	0.420937722157223	4.38871041730603	6.53491721644462	4.08816761895005e-05	0.000929089883085595	2.22447092153732
Hpx	-0.717612137392031	8.52286441934664	-6.52366198527579	4.15180492455011e-05	0.000938612233728135	2.05767500011177
Clpp	-0.527949615353241	6.70852318623319	-6.50018194654405	4.28799798985761e-05	0.000964352881260685	2.0061912902321
Fech	-0.516181659402581	6.2985248773443	-6.49513032821249	4.31791925604801e-05	0.00096605053614587	2.0067919278253
Hba-a1	3.64886105246413	8.39416057746132	6.50324517080825	4.40870211649643e-05	0.000976875531541745	2.01019681102773
Siae	-0.712822905336372	2.89870254740968	-6.47956117808369	4.41154999190922e-05	0.000976875531541745	2.34842312513953
Trim28	-0.437094851288809	6.16812827759905	-6.4635096447077	4.5103588111342e-05	0.000993395556974359	1.96482630130099
Akr1c14	-0.5689441842673	9.59194537648716	-6.4600177248707	4.53216592690942e-05	0.000993395556974359	1.98325795238159
Il1r1	0.953714924024016	4.88303568795523	6.45111601359334	4.59359577830367e-05	0.00100177507932905	2.0402889610354
Pex11g	0.621531956345844	5.10692450922673	6.43398673429674	4.69832619638201e-05	0.00101946595557676	1.98617472996104
Keg1	-0.718695013615759	9.38714208272266	-6.41879810929969	4.79827684101601e-05	0.00103594796997536	1.92235034819133
Pfas	-0.466888607464191	4.96796436837898	-6.41182890863137	4.84489711841302e-05	0.00103790629580507	1.94881137989169
H2bc7	1.62647621270562	8.26906968833011	6.4329487297463	4.85542083725392e-05	0.00103790629580507	1.89166460811338
Nat8f3	1.91472416093674	3.97860780970224	6.42055328096842	4.93909501053061e-05	0.00104969456510164	2.08070314078716
Cars1	-0.345497666698876	6.50516173494729	-6.3881726769613	5.00679040179062e-05	0.00104969456510164	1.84523565917994
Ecm1	1.92504428784008	1.95181971804388	6.39105567320994	5.02953324499966e-05	0.00104969456510164	2.3133568707998
Snx9	0.511192897212728	5.10237285910631	6.3846986855972	5.0310477599524e-05	0.00104969456510164	1.92221701585791
Apom	-1.17379661836007	3.72245854859012	-6.38536700259563	5.0321161411774e-05	0.00104969456510164	2.12002434924581
Atp6v0a1	-0.5079881628521	6.10190105105323	-6.36242021949147	5.18962490141958e-05	0.00106840536848162	1.81859093214799
Ppt2	-0.69346267191786	4.80567622192639	-6.36102869037788	5.19970540449977e-05	0.00106840536848162	1.89064790482556
Sult1b1	0.716134701848404	4.09813353910241	6.35787532628616	5.22262649426168e-05	0.00106840536848162	1.95765899273114
Ppfibp2	-0.7439583880613	4.60991284383326	-6.35539528501244	5.24072919959813e-05	0.00106840536848162	1.89982629450203
Rbm25	-0.581116947713793	4.65984490829122	-6.35473926833726	5.24552890500471e-05	0.00106840536848162	1.92403086157393
Akap12	2.27944564167351	3.13189391597435	6.37013350932413	5.2956863765127e-05	0.00107355745416816	2.16066791088343
Abcb4	0.526566792430598	5.6261332200014	6.33965310932726	5.3572119249868e-05	0.00107562025256796	1.80836057884222
Sardh	0.519978634372281	11.4582836209877	6.33604533468069	5.38429503587321e-05	0.00107562025256796	1.83457960562025
Palmd	-0.515424776798499	4.74605577832194	-6.33395450485814	5.40005755896539e-05	0.00107562025256796	1.85265673401291
Ssrp1	-0.402020191583649	5.34642304111396	-6.33252794586502	5.41084051275456e-05	0.00107562025256796	1.8184287143276
Erp44	-0.556693588279911	7.70546813484381	-6.32955908119676	5.43335514458478e-05	0.00107562025256796	1.75961507951145
C8b	-1.25184470698727	3.45302706203139	-6.3278434735345	5.45532272608578e-05	0.00107562025256796	2.02878484297963
Lhpp	0.674841005546214	3.9107552693219	6.31487391891306	5.54620291124007e-05	0.0010830856490537	1.97130700506206
Hnrnph2	-0.425235390603902	6.68974228035371	-6.31138365878464	5.57339034239328e-05	0.0010830856490537	1.73156454652848
Acat1	0.499461766372868	11.5616715112128	6.30884328978768	5.59326809345791e-05	0.0010830856490537	1.79422381603517
Gimap4	2.21057955573949	4.14047652345057	6.32808042591667	5.61417169853285e-05	0.0010830856490537	1.93671629419892
Mov10	-0.43071832642304	4.56062185329525	-6.30180895060124	5.64870628234082e-05	0.0010830856490537	1.82415666126582
Igtp	0.504883554692642	5.84188808658477	6.30052884904498	5.6588578428268e-05	0.0010830856490537	1.73714550699085
Asgr2	-0.737368211467633	3.62373773077595	-6.29928168493663	5.668766945024e-05	0.0010830856490537	1.99619186426048
Glb1	-0.721817102273477	5.81222987374055	-6.29120416448342	5.73339579100364e-05	0.00108583945440074	1.73200438120266
Xpo1	-0.32366330253307	5.50527557014298	-6.29119448240388	5.73347372865609e-05	0.00108583945440074	1.74516572071902
Lclat1	0.436491648566085	4.58374150892236	6.28496029525702	5.7838926800305e-05	0.00109060474202497	1.83043324628789
Elovl5	1.57295830677233	6.0077645650316	6.3008266961274	5.83146950898467e-05	0.00109071650474147	1.72798138987236
U2af2	-0.349173586560747	6.16260473437544	-6.27869935447345	5.83500492346643e-05	0.00109071650474147	1.69682524759042
Yars	-0.387707088097943	6.42380429246576	-6.25519137474729	6.03126494220727e-05	0.00112254319053668	1.65049058354259
Top1	-0.708644248195444	5.41020034818996	-6.2489405464229	6.08462919419851e-05	0.00112761497255576	1.68172650921265
Tgm1	-1.75420882201055	4.11572224726153	-6.2443449221772	6.31095612544949e-05	0.00116456019443123	1.82972407376214
Tpmt	0.43094675431629	7.88436197737764	6.21403192044906	6.39206897982336e-05	0.00117450867467563	1.59486653959625
Lgals1	1.34558326416371	4.91435597370235	6.22640126731663	6.47196829365201e-05	0.0011841508089826	1.72084262207431
Nqo2	0.449890834785197	8.10290075720233	6.19913496112943	6.52827798777678e-05	0.00118513359257399	1.57522564403622
Cmtm6	0.663692029928888	4.14448659048521	6.19870744411813	6.5322324000141e-05	0.00118513359257399	1.81379450541126
Arl2	0.654002084816146	2.98707759156042	6.15605757287134	6.93987936133792e-05	0.00125382422938314	1.89746989201647
Grb7	-0.763404565167484	2.56961148767961	-6.14768953463433	7.02300138893877e-05	0.00126355499989323	1.89433639447654
Slc25a21	0.682578684732986	6.10474695516512	6.13802805503014	7.12029500520216e-05	0.00127574414242585	1.49364136334803
Slc25a10	0.777129514019789	9.41065944953689	6.11807089254125	7.33368489383713e-05	0.00130854757733838	1.4698912816687
Plbd1	-0.754488208464908	5.6704550301403	-6.07288314874122	7.81505125420919e-05	0.00138869923109775	1.41175026243211
Ubtf	-1.1035801762889	2.61649679225226	-6.06995845278038	7.84789217843797e-05	0.00138881960764324	1.73621446093093
Map3k5	-0.804372680105561	2.93312292361258	-6.06575222864817	7.89538149817395e-05	0.00139152070649449	1.73429596374002
Srsf1	-0.976027991714196	7.48559665053951	-6.06404890103402	7.97722200077135e-05	0.00140022945525735	1.35851478446222
Flad1	-0.409007132729405	6.8810674054084	-6.05098752742693	8.06451976935612e-05	0.00140982171514493	1.34201598631758
Tbc1d24	-0.636782493768807	2.85274783151705	-6.04754679066119	8.10448797963223e-05	0.00141109593129242	1.70601089116242
Mtarc2	0.720269427839085	8.95279967853959	6.0425935354383	8.16239724904143e-05	0.00141547113740405	1.35353748260202
Apmap	0.391805182603465	7.5118475737914	6.03388789796105	8.26524817835644e-05	0.00142757366536572	1.3177803559375
Decr2	0.401614696425193	9.37734323434753	6.02517863646558	8.36952590218222e-05	0.00143697294092486	1.33439526389263
Mri1	-0.396665177695761	6.03579917729476	-6.02379471190245	8.38622466681484e-05	0.00143697294092486	1.31045371248572
Gmps	-0.296963711981284	6.38020516242973	-6.01893802796537	8.44510823277361e-05	0.00144134297822595	1.29781347319959
Fkbp5	-0.575222036737504	5.50205815706132	-6.01181289062486	8.53229418116856e-05	0.00144767745690367	1.31823059950043
Gpd2	0.418985725259942	8.10566561082811	6.01043408609472	8.54927632029724e-05	0.00144767745690367	1.28751381213551
Mta2	-0.554546129913129	4.55954421510125	-5.99792294802935	8.70502784848005e-05	0.00145700318620819	1.40639098743788
Ptgs1	1.85528138079541	3.14042996539678	6.0153937664434	8.73218797643584e-05	0.00145700318620819	1.60389475823707
Serpina10	-0.764932136419818	3.719213886497	-5.99561934489401	8.73403379924825e-05	0.00145700318620819	1.53627126971024
Echdc1	-0.374255538646315	7.28884939334089	-5.9952004252414	8.73931971347664e-05	0.00145700318620819	1.25768039388356
Gstm2	0.447543576097031	7.47315435307988	5.98534689880289	8.86463978182159e-05	0.00147221209915022	1.24409916538587
Npepl1	-0.36220154011055	5.65148632358459	-5.98026086640133	8.93007378239105e-05	0.00147739688093351	1.26652208664928
Flot1	-0.791811259259945	4.45623988280307	-5.97327300466369	9.02081653000921e-05	0.00148206465399271	1.38318629447975
Proc	0.783812166990869	4.73450262966294	5.97280462393058	9.02693385826962e-05	0.00148206465399271	1.34706287969098
Gda	0.561869765147494	6.14289545461483	5.96227934495833	9.16557274764779e-05	0.00149912663349785	1.22409881996555
Arpc5l	-0.355809352399437	6.02947335779548	-5.94639434804069	9.37912377515645e-05	0.00152826628155191	1.19735066739497
Apoa4	1.16765415679754	7.41797939322855	5.95725684330745	9.4935710021936e-05	0.00154109923261173	1.1813444247253
Cnn3	-0.407446298241691	7.15611737655933	-5.93307290348052	9.56229984146775e-05	0.00154288570364727	1.16312355089447
Tmem160	-0.695816884050774	3.72168304425808	-5.93208470318716	9.57603910554579e-05	0.00154288570364727	1.4129369496815
Lrrc8a	0.542221912902157	3.47744027933446	5.92312626952542	9.7015550342451e-05	0.00155729794192827	1.46196594552095
Camk2d	1.09860779121937	3.83319430759326	5.91613812404141	9.81061137811532e-05	0.00156897110854452	1.41182572907036
Dazap1	-0.461458350037069	5.48391667408676	-5.9115983746996	9.86565650886421e-05	0.00157195220683674	1.16873001897366
Kynu	0.453093346470029	8.54819175949135	5.90807433222683	9.91641009595203e-05	0.00157423010273238	1.14375860361639
Shpk	0.383166992573702	5.306660187645	5.87973614048533	0.000103347937524216	0.00163046603373847	1.13143328670548
Cyp1a2	-1.00118611428592	7.09472203302885	-5.89778459777601	0.000103461716823609	0.00163046603373847	1.08842642309299
Eif1	-0.373037505033317	7.14203586313292	-5.86785020238945	0.00010515838605763	0.00165117785817035	1.0633380329996
Pawr	-0.369823361351427	5.07170892510642	-5.84496838716209	0.000108739504435973	0.00170122166722656	1.10503269641771
Itga1	1.22072095515973	3.73106202217651	5.82431194513418	0.000112913295552614	0.00176014299709815	1.28873375650654
Aldob	0.556342848061382	13.481869987656	5.81637917145758	0.000113397332785732	0.00176132979485176	1.09410494936978
Adck5	-0.714712669381315	3.53071993614818	-5.80000229314286	0.000116160798854998	0.00179544714041129	1.26799416911575
Ces1e	0.788639382030134	8.36702259156185	5.79942233498667	0.000116425474598231	0.00179544714041129	0.971970517356782
Maoa	-1.19541292819416	5.93125252186811	-5.78344932199814	0.000122231751069407	0.00187828007515196	0.954655103828866
Tln2	1.06446234489866	1.17240629879374	5.7583948601751	0.000123509225157907	0.00189118026323348	1.44884150973842
Taok3	0.334813149440236	5.04103794397381	5.7504801387182	0.000124962246429206	0.00190666777413891	0.955166022303003
Serpina1b	0.36847642273075	5.44729900376311	5.74704272748595	0.000125598957798413	0.00190963485835756	0.926909356173446
Slco2b1	1.19822524612494	2.2849526147954	5.74355605260977	0.000126248322011652	0.00191277282261865	1.33924782859108
Cyp4b1	2.3180474820196	4.1192034879083	5.75309274004877	0.000127802902216685	0.00192955570549526	1.08425641735825
Rnh1	-0.444095737427366	8.50192179004094	-5.72056829665114	0.000130620019112455	0.00196257051692749	0.85079595319485
P4hb	0.444110155843168	11.6974957597426	5.71913109459576	0.000130898635682056	0.00196257051692749	0.90749066114241
Acss3	0.712036388763429	5.88482152038581	5.70225703512443	0.00013421754807111	0.00200536807118011	0.837244166916369
Ugt2b34	-0.445332449936471	9.78523280920708	-5.6982050819324	0.000135027768998008	0.00201051691908068	0.836956253835188
Zwint	0.52095915757824	3.79167320187497	5.68532164663504	0.000137638666243544	0.00204234969360695	1.03749483667172
Apob	0.375249675436777	5.7649149982767	5.67836081004261	0.000139071611305216	0.00205654526580795	0.80070550433776
Trip12	-0.513043374630608	3.13074723768155	-5.67430468916415	0.000139913905485781	0.00205764903537846	1.14457636083433
Acy1	0.265662063677211	6.10882963134523	5.67105408825902	0.00014059284090479	0.00205764903537846	0.765802974101427
Pgrmc2	0.443916241896375	6.45941292883829	5.67099784241259	0.000140604619458828	0.00205764903537846	0.764252793604951
Hbb-bs	3.38736735292628	10.2160146251765	5.68621843241794	0.000141052365556282	0.00205764903537846	0.818955592759367
Bhmt	0.79538748201629	12.6027766977638	5.66568033434614	0.000141856623216508	0.00206241380151139	0.848409101547356
Srsf6	-0.808318416902371	7.04504541529299	-5.66595826366908	0.000142665481872063	0.00206721325746163	0.746146161390454
Chm	0.52621082751716	2.92063058284953	5.65330587758703	0.000144362118719525	0.00208480143354819	1.13073781125479
Tmem135	0.61044553138166	6.18903957238871	5.64787120065712	0.000145537683997354	0.00209477239833524	0.739061921424574
Ca2	2.55743326258469	2.03262577182461	5.6551146730274	0.000147706054358571	0.00211605589285037	1.20096142560686
Napsa	-0.856587149747385	5.33766886376966	-5.64133340594561	0.000147996498295695	0.00211605589285037	0.766602268923007
Ppp3ca	0.446866098697953	3.74945143454141	5.62936475766109	0.000149617716222505	0.00213217590313127	0.962758618761223
Ndufa4	0.369448641383027	10.8332764295516	5.6263696403191	0.00015028938830667	0.00213470256154013	0.74771629764016
Retsat	0.406217355134421	6.7602783650595	5.62108138541412	0.000151483147303947	0.00214460403297851	0.681267891056248
Tes	-0.444673400967273	4.84777484134962	-5.616943439423	0.000152424265739418	0.00214463630760159	0.760204201734231
Slc6a13	-0.945701796434658	4.87236450478711	-5.62134808932409	0.000152478774069867	0.00214463630760159	0.789212535921074
Srrt	-0.306867158989673	5.72998268379309	-5.61184493992128	0.0001535924025654	0.00215328569570583	0.695119787318315
Hspa1l	-0.452202593899446	5.96328675058562	-5.60548587670914	0.000155062702119498	0.00216157351520188	0.667999192745459
Aldh18a1	-0.636047283825059	3.45446967476162	-5.60496086233622	0.000155184759081191	0.00216157351520188	0.970381793015147
Lyplal1	0.430227627492455	6.77277766497138	5.5965779594406	0.000157147534994943	0.00218187477848285	0.642675307714191
Cyp3a25	0.860429423375104	3.16814065716848	5.59387782096721	0.00015778535022968	0.00218370878939666	1.02054872254048
Atxn2l	-0.302449074232938	4.85455213995824	-5.5892233517649	0.000158891276032601	0.00219198891344655	0.724333451750057
Ggct	0.367174817832605	4.16833021784652	5.57500180054662	0.000162321720556913	0.00223218213173488	0.805017430812589
Cyp2c67	-0.658919695735076	5.34048799159698	-5.57004002392894	0.000163537018301286	0.00223591389141106	0.636720587154009
Dhrs7b	0.406690714759455	6.24270135135257	5.56966724002348	0.000163628714609981	0.00223591389141106	0.612794439787018
Nhlrc3	-0.576690256438719	3.76159289541837	-5.56511029003902	0.000164754045710401	0.00224418917784704	0.871973526132578
Mrc1	1.94705529528874	4.49952497700797	5.57534614349489	0.000166343738182654	0.00225871780337327	0.761378223905208
Fbp1	0.37594181099708	12.1059417278722	5.54590200204809	0.000169588661941696	0.0022912528317673	0.648935825637352
Pde2a	1.7725077109675	2.16241283207087	5.5495848627371	0.000169801043577012	0.0022912528317673	1.08890076749531
Ddah2	1.9948019874661	1.77732669867543	5.55791430836107	0.000170740396634124	0.00229675088057989	1.09743826646012
Serpinh1	2.53737420985291	3.0215801125631	5.54484291163815	0.00017411824232972	0.00233491481484389	0.950726334499801
Cryzl2	0.372814335146918	5.87747758084083	5.51493812653973	0.000177702057716354	0.00237559592947125	0.534189207818392
Cyp4f16	-0.674946277405609	3.81826497222437	-5.51046445366131	0.000178907953443761	0.00237927755896542	0.821849049675289
Acot2	0.676527721743686	7.76342622493097	5.50975612231584	0.000179099682377796	0.00237927755896542	0.508798351559888
Acsm1	-0.579433320873138	10.7835493771963	-5.50779925293286	0.00017963049657775	0.00237927755896542	0.560816446886424
Rab3gap2	0.381212334092137	3.65475310640672	5.48936486242454	0.000184713726270589	0.00243220358419208	0.762655389980112
Hnrnpll	-0.356168027859288	4.17714015057165	-5.48922510271498	0.000184752842893702	0.00243220358419208	0.661456647325
Arrb1	2.14731359181654	2.05961154600029	5.47946414967841	0.000192112612804601	0.00252140505194609	0.958730337957046
Carmil1	-0.464049538874075	8.2720869031028	-5.46014718076367	0.000193085740860722	0.00252404969587436	0.444247069523087
Myg1	-0.433164530910983	6.91312468430525	-5.45789390493144	0.000193747911239014	0.00252404969587436	0.422957354187531
Fmo5	0.427106529851443	9.15813738965653	5.45680849849566	0.000194067739469729	0.00252404969587436	0.44904954821981
Kctd12	2.49493001059239	2.68168117027112	5.46131714246248	0.000197450308039978	0.00255513807140628	0.837337785559203
Ugt3a1	0.597401864542277	7.72676463502067	5.44480762337366	0.000197641527524247	0.00255513807140628	0.406465867344752
Nme3	-0.376846331092996	5.58624252034198	-5.43572942179226	0.000200391335524897	0.00258195569900005	0.424526522129732
Marcksl1	2.2932542144842	0.925636043671226	5.44982520164458	0.00020091179130709	0.00258195569900005	0.992289004682609
Puf60	-0.34687712642484	5.91250278721942	-5.42725269062077	0.000202995627510483	0.00260099442014915	0.393968039777448
Slmap	1.04246859339582	2.27344791387327	5.42200303189843	0.000204626459627348	0.00261413329192571	0.887429489166141
Fam241b	0.752435004105326	2.48715568695037	5.41606210322442	0.000206488820312913	0.00263014373484117	0.820461616379049
Slc23a1	1.67888993673926	-1.40303768190365	5.41404824979867	0.00020712419678492	0.00263047729916848	1.00474967937344
Mtarc1	0.755422640097812	8.63146504414786	5.40862322322662	0.00020911044059396	0.00264236048717774	0.363706421213487
Ces2e	0.642869523436485	9.68471328119875	5.40725208239266	0.000209283762532373	0.00264236048717774	0.378837687087021
F9	0.708652719340848	2.62133722416319	5.40289004249447	0.000210682430805423	0.00265226453707818	0.796294690624522
Riok3	-0.450647561801867	4.11475509922221	-5.37757365962138	0.00021899822922999	0.00274451812331498	0.497786000893345
Ehd3	1.06422795102798	6.49111954993734	5.39215800042709	0.00021928178613795	0.00274451812331498	0.312200888436181
Hspa1b	-0.457704413225426	5.92584910840156	-5.37306245520824	0.0002205162416734	0.00275199170966978	0.300580822341283
Dsg2	-1.17807802836643	2.15914116834591	-5.36969220398857	0.000221657606110173	0.00275826381320959	0.799401369453943
Ivl	1.51938884595205	4.61703823802377	5.37380384839059	0.000225496171227507	0.00279796686023097	0.474506811702136
Mtap	0.357367215361928	5.96204981430863	5.34431092016671	0.000230457054983305	0.00284579782189127	0.256162029032717
Agpat2	0.518614230530265	6.64064303986564	5.34279497910965	0.000230994205935655	0.00284579782189127	0.244633385073382
Fkbp11	-0.611277271806471	6.51418547119281	-5.34185435432638	0.000231328169403389	0.00284579782189127	0.241437231279416
Pcyt2	0.282968869593574	7.96352675377099	5.33877818528534	0.000232423924762934	0.00285115484979076	0.239739031290361
Ethe1	-0.504067539581864	6.68764311707422	-5.33545815731534	0.000233612721361197	0.00285761963410099	0.227403628581917
Ugp2	0.580730489205344	10.5375613965577	5.31818059494078	0.000239904192397493	0.00292390420268141	0.255248145727495
Ints11	-0.782972931682875	3.44002184860129	-5.31594274298074	0.000240732131460698	0.00292390420268141	0.565019138105899
Cyp2c40	-0.602092097670758	6.21244606253622	-5.31505079872845	0.000241062968076559	0.00292390420268141	0.200176015377752
Igf1	1.04350503806332	3.38213244156023	5.3117444562174	0.000242498235541347	0.00293307389654772	0.553721714371078
Dnajc3	-0.455437300178437	7.21756904546961	-5.30708494299584	0.000244039092109091	0.00293794219571995	0.181694877658685
Cyp2u1	0.723727817662725	3.61058844905896	5.30649373266061	0.000244261521135587	0.00293794219571995	0.479455184313194
Pacsin3	-0.547080880100484	5.64251516430589	-5.29814910685994	0.000247424012224976	0.00296771356885402	0.202993617747866
Ddx5	-0.521645967623677	8.70130608107864	-5.28858438676709	0.000251102350410778	0.00300349016363916	0.172699415951782
Poldip3	-0.692159510275622	1.81656811013631	-5.28573118994487	0.000252210801692815	0.0030084150323469	0.691751654652305
Dnajc19	0.36338035512483	5.59975880646486	5.27624853815792	0.000255932161294634	0.00303559107144462	0.174391405769089
Nbas	0.389979927543574	3.81508510976156	5.27553823052895	0.000256213245784157	0.00303559107144462	0.402359320921711
Fabp5	-1.32967929050018	7.2748191673502	-5.2890240478556	0.000256725586681799	0.00303559107144462	0.137722786723142
Serpinf2	-0.477618741243757	5.23027415678923	-5.27279684861267	0.000257301142229905	0.00303559107144462	0.179903553075757
Rexo2	-0.374792252715213	6.234552648839	-5.27008678890533	0.000258381420120151	0.00304002989667251	0.128148304164993
Lman2	-0.408130677946909	8.0783960371818	-5.26725019339279	0.000259517285859868	0.00304509684875791	0.126965634972588
Immp2l	0.356635143534876	4.41895673922904	5.26014948937007	0.000262383898013626	0.00307038935399143	0.265316261807853
Cbs	0.350498755936204	8.23821705334591	5.25312547141472	0.000265252572351946	0.00309556920923163	0.107857240624331
Sdsl	0.295127610619021	4.31169450989691	5.24286507041051	0.000269502873725248	0.00313669382411219	0.229118391881642
Pla2g15	-0.592363784607055	4.0941686361916	-5.2394616743852	0.00027092859075182	0.00314339810889523	0.296395350986203
Vnn1	0.891129067463343	5.41740009332771	5.24199436627935	0.000271534852852691	0.00314339810889523	0.163976186212164
Srsf3	-0.64764759223779	7.82260586851254	-5.22689850414275	0.000276487836466164	0.00318828845494859	0.0555048549246164
Coq5	-0.353111585700252	3.9170120316283	-5.22543502537516	0.000276889340112488	0.00318828845494859	0.281423086659878
Ppl	-0.698846191801812	4.11613697165362	-5.21778634116929	0.000280198086024157	0.00320459331173291	0.228118794655255
Tpi1	-0.360831839307462	11.0450815901897	-5.21666328051132	0.000280687425097519	0.00320459331173291	0.101215614043842
Fto	-0.47563529947859	3.30596656996432	-5.21639806955618	0.00028080311461761	0.00320459331173291	0.382753294366458
Ambp	-0.317175248827251	5.80695398300391	-5.21531992828276	0.000281273938199809	0.00320459331173291	0.0620280725420521
Aox1	-0.368399271955169	4.55217105503081	-5.20856466643654	0.000284243046577322	0.00321377892400648	0.135360708552023
Vim	1.84498870472841	9.40035857319976	5.22284169631527	0.000284282942197954	0.00321377892400648	0.0532739440749639
Aldoart1	1.37097784737882	12.2185497286838	5.22277327190748	0.000284313003466993	0.00321377892400648	0.115284469801565
Cavin2	2.28211439269859	1.86154437748056	5.21671161535868	0.000286989515536005	0.00323556325870619	0.569596089338759
Degs1	0.827355011022809	3.6554325823697	5.19268064384026	0.000291355992016039	0.00327623743105536	0.279118188510436
Rbks	-0.370604435387283	4.29976355525684	-5.19022642961098	0.000292471700795759	0.00327876718230999	0.152778547241596
Ces2g	0.597246246308564	6.28463601509459	5.18884956956218	0.000293099613796122	0.00327876718230999	0.00191992248105777
Nudt7	-0.68963837726279	11.1323665053262	-5.18310276897545	0.00029597511962915	0.0033023787249578	0.0467188358406831
Echdc3	0.395716939116292	7.77679782337901	5.17792323843854	0.000298133414520485	0.00331541319115366	-0.0223988834192914
Slc25a4	1.34773256100108	6.34622905311229	5.19092174438216	0.000298678955849647	0.00331541319115366	0.00237259376334364
Hspb1	-0.753099333394724	8.44592621888964	-5.17517376837982	0.000301223338251936	0.00333508301172271	-0.0216994731953859
Gvin1	1.15849362077703	6.0026607441217	5.17642501653387	0.000305470187940962	0.00337345337986975	-0.0292059628158299
Urod	-0.378111000634171	7.09202010886535	-5.15639635098747	0.000308320572581124	0.00339514574494308	-0.0632674755539258
Osbp	-0.379048487517371	6.46414826574567	-5.15497297704112	0.00030900701198764	0.00339514574494308	-0.0631640710865247
Pcca	0.390124819502315	8.82259530922409	5.14996890504256	0.000311433150887321	0.00341311762825242	-0.0506424053967516
Gnb2	-0.473872734006678	7.31626457053288	-5.14557002502005	0.000313582520252261	0.00342153196621486	-0.0807540486127927
Scp2	0.556067869405229	12.8113465370435	5.14368247455167	0.000314509617308764	0.00342153196621486	0.0183386171812385
Cs	0.318783887929756	10.3106190011761	5.14241689239305	0.000315132849537589	0.00342153196621486	-0.0378647711842461
Rdh7	0.405739979030296	10.298043569437	5.14193504403828	0.000315370477664084	0.00342153196621486	-0.037977157771067
Grb14	-0.579335150368656	2.0156845382585	-5.13632790852616	0.00031814967048731	0.00344303327610077	0.406849822638433
Copg2	0.286965199430217	4.93266178310585	5.13325165503455	0.000319685420623952	0.00344624039295798	-0.00963123707120772
Akr1c12	-0.440453716448933	6.20302994656164	-5.13144840942231	0.000320589294457572	0.00344624039295798	-0.0940243425330642
Acot4	0.745989359445266	6.40115508385	5.13340510259197	0.000321511688154066	0.00344624039295798	-0.09631076883608
Itsn1	0.541976454798108	2.76324361827456	5.12936203264177	0.000321638461871715	0.00344624039295798	0.336730816916597
Gnas	-0.685452157778674	5.44961403470551	-5.11399439052646	0.00032973933458674	0.00352429318501372	-0.0803729916676676
Hrg	0.560860422983858	4.16480007285664	5.11031478177369	0.00033138630222653	0.00353099777409661	0.0996592959674913
Scarb2	-0.466280428462247	7.00139400995111	-5.10913147012495	0.000332002106596393	0.00353099777409661	-0.140135347990552
Sdc4	1.04310973642513	4.2128738332113	5.11061728841312	0.00033318560234948	0.0035348782087102	0.0762427594298423
Eif3g	-0.240106242598111	7.32536728519759	-5.10460816036685	0.000334367249229153	0.00353872005434187	-0.14801961544281
Prkaa2	0.302951954951807	5.12281482147189	5.0965098348686	0.000338646310039687	0.00357139568792202	-0.0893483128255586
P4ha1	1.4358070448116	1.04222174752912	5.09564084875438	0.000339108900427983	0.00357139568792202	0.480007395512139
Hnrnpf	-0.335220740549286	7.55276074241074	-5.0934238861346	0.000340292093238063	0.0035751368822432	-0.164664944560945
Entpd1	0.845239724041921	3.20734132412018	5.091226848945	0.000341468959227103	0.00357879360665687	0.219591747174449
As3mt	-0.311514792314874	5.91234725887006	-5.0892812871338	0.00034251471284777	0.00358106181616627	-0.154073554098016
Hadh	0.471178829244653	11.624587686718	5.0782956794671	0.000348483445695895	0.00363310341301375	-0.118147126829701
Dstn	-0.617427880129792	9.57434170191028	-5.07703562048519	0.000349175061695393	0.00363310341301375	-0.158491623329724
Pnp	-0.279055887000844	8.5078972182413	-5.0716644793907	0.0003521394684646	0.00365513996353399	-0.186484891187853
Prodh2	0.31744845911141	6.90242622374684	5.0670998840144	0.00035467964408884	0.00367267794526526	-0.209508813131734
Aspa	0.890611822544261	2.77717952865036	5.05308937329889	0.000362598112693641	0.0037456905517013	0.162140156081509
Bdh1	0.411958720397454	10.5412372187623	5.04767099195929	0.000365710391681393	0.00376882451379535	-0.188232317733799
Sod1	-0.608705023075034	5.77453003488701	-5.04501823984193	0.000367244396134432	0.00377562214882971	-0.221048308955138
Emc7	0.267771680687831	6.3010841636705	5.02510826254198	0.000378977016714812	0.00387443152911579	-0.271675654902884
Cdk9	-0.30496987948608	3.81609256323088	-5.02486733920123	0.000379121390497545	0.00387443152911579	-0.0119308600188353
Nono	-0.271655180079081	6.8531936418747	-5.02334259686286	0.000380036444001105	0.00387443152911579	-0.281538736424764
Gprin3	-0.572168605539698	2.42695452410694	-5.02157640435577	0.000381099318353437	0.00387443152911579	0.190772505884373
Map3k6	-0.832093945170374	2.59597695416311	-5.02117438757972	0.000381341685936593	0.00387443152911579	0.160603767846269
Wars2	0.840844827951897	2.31847465173844	5.00965800162846	0.000388354280527229	0.00392874540115714	0.18650487648319
Map1lc3a	-0.626896456182334	3.14964509714322	-5.00940925045556	0.000388507245552131	0.00392874540115714	0.0651599654987782
Creg1	-0.710965588986011	7.79976560905549	-5.0018160680911	0.000395440997431507	0.00398951922175058	-0.316562747452714
Acsm5	-0.401573934793875	8.18446165440631	-4.99086155301561	0.000400094047696476	0.00402705384138318	-0.323112448525526
Enpp3	0.752416268921465	2.02048177123223	4.98299177470513	0.000405120093195493	0.00406815944748404	0.198351125998093
Rbm10	-0.563086521359945	1.63682009091764	-4.97920407599815	0.000407562840436215	0.00408319337587837	0.227711688679873
Slc22a1	0.63587116344253	4.51189642297006	4.97254454788611	0.000411895465671917	0.00411704773326699	-0.15958319294648
Flot2	-0.7197794844407	3.65811169712399	-4.95265433061594	0.000425127826467855	0.00423949643115058	-0.0922699207761513
Dnajc13	0.41859658306872	5.84576360489381	4.94950104436316	0.000427266491603275	0.00425100624595148	-0.375489223948602
Wdr18	-0.976428959583729	2.6774973368062	-4.93896160931665	0.000434497490230578	0.0043130118685417	0.0644332703292374
Mybbp1a	-0.457542545596419	5.90305872564274	-4.92929146053637	0.000441245752141538	0.0043699521966678	-0.411628935641899
Srrm2	-0.912165771625779	4.86943794889864	-4.93077679606528	0.000442637925144097	0.00437370837705312	-0.28966596833075
Sec14l4	-0.453967563679644	8.25403870916734	-4.92262576738043	0.000445961711104334	0.00439542642655401	-0.436884682155361
G6pc1	0.692784657302949	5.0021905915429	4.92180957162964	0.000446871746469942	0.00439542642655401	-0.346755856212365
Gnai3	-0.508878082206045	5.01790895259742	-4.91791385461256	0.000449327446086198	0.00440953616409137	-0.357662521266695
Wdr37	0.580597374230953	2.14435017220865	4.9022408447067	0.00046071691335004	0.00451105585452488	0.0495347764818366
Steap3	0.531858499293466	3.99458089064606	4.89835869868497	0.000463584844389042	0.00452886732595449	-0.224478199749533
Faf1	-0.252652075259804	4.91194333235908	-4.89174947644199	0.000468510809094594	0.00456665840557666	-0.400325724948767
Cbr1	-0.258628605432319	8.67196193549704	-4.89002705932839	0.000469803604210593	0.00456894586257059	-0.482919834273835
Pros1	0.746947201346318	2.01859107392542	4.88695715087473	0.000472117125131784	0.00457356303238217	0.0736486080568808
Ctsz	-0.780203808255168	8.17502566245951	-4.8899832397787	0.000472396737480882	0.00457356303238217	-0.497490524334532
Btd	-0.447546005527392	5.42084748386119	-4.88444706895293	0.000474017682934364	0.00457898960830108	-0.439622847225771
Sec13	-0.594326402081673	5.91889901738323	-4.88292183218437	0.000475176486048253	0.00457993764900973	-0.496029790023954
Larp1	-0.334694522605867	6.12578141595002	-4.878941282001	0.000478214817105146	0.00458906833937893	-0.511926256858492
Rdh16	1.2336627126713	4.61183767638328	4.89128472641599	0.00047824936376112	0.00458906833937893	-0.344474587428545
Myh10	-0.471146364126954	4.56001570238847	-4.87251079978682	0.00048316653144629	0.00462597135872523	-0.383676445418476
Asah1	-0.833178698127017	6.45614316803616	-4.87627251053967	0.000489826774479606	0.00467194204864374	-0.528633993929384
Ermp1	0.574481547169461	4.85446339850112	4.86239685022546	0.000491064356820342	0.00467194204864374	-0.438939618709679
Sdcbp	0.708580319523594	4.15398749271453	4.86220698333356	0.000491213916184404	0.00467194204864374	-0.306449819461831
Gusb	-0.390865672604354	6.73027646173865	-4.85303824335959	0.000498493657206331	0.00472235456764169	-0.564250584194578
Tango2	0.325503234622243	3.93857714337104	4.85277836983758	0.000498701640306765	0.00472235456764169	-0.338408929622065
Epm2aip1	-0.412087478666098	3.04087077170071	-4.85085382849745	0.000500244747987119	0.00472660136063103	-0.171658074731844
Hpcal1	0.897468353654871	4.01579170205082	4.84467523779348	0.000505757551727429	0.00475953216024155	-0.308811223476076
Tmed4	0.262682076015303	5.92254255274544	4.84381132002169	0.000505934520970558	0.00475953216024155	-0.555973941370049
Thrap3	-0.953810366120717	3.55723566222813	-4.84043563286565	0.000509049262561614	0.00477842329508924	-0.243869828135917
Slc4a1ap	-0.522853752949284	3.09045179470131	-4.83458018967219	0.000513496039158546	0.00480970910430933	-0.204624556945135
Opa3	0.283158322545701	5.31068460404493	4.83117027584444	0.000516319259396872	0.00482568519929804	-0.53656409112732
Hp	-0.455774191804057	7.70332717943043	-4.82948113959314	0.00051772382604603	0.00482836172973381	-0.598870602280921
Sars1	-0.248459395727221	8.04518856010246	-4.82440513896727	0.000521968957537988	0.00485746111777809	-0.603627385546374
Mpc1	0.355798187491573	6.63950363101509	4.81810699914963	0.000527287238676005	0.00489640063785589	-0.619967184879604
Vars1	-0.24181413255755	7.48234123957048	-4.81466468938615	0.000530218104539714	0.004913051020177	-0.627048465747752
Nudt12	0.384640985229964	5.33607433085585	4.81228514661187	0.000532254136704265	0.00491509119657206	-0.57980308476948
Vamp3	0.814163042338099	3.56627967143221	4.81174804596634	0.000532714840202807	0.00491509119657206	-0.305963672462352
Pgam5	0.532266459558022	4.07214071430716	4.80963461124239	0.000534531743988078	0.004921339169596	-0.428846962471024
Cd38	1.82707016127994	3.81129668018231	4.81779058904426	0.000537825875248236	0.00494113219004656	-0.394661484055585
Man2c1	0.335636800572488	4.07488078517415	4.7987095311215	0.000544028637205827	0.00498750669947933	-0.443827619083634
Sigmar1	0.279956330343333	6.09727720687505	4.79604431349514	0.000546372309910226	0.00499807907451816	-0.647094663846736
Pcx	0.449476504820321	10.8504439430818	4.79377075499736	0.000548379982307927	0.00499807907451816	-0.604322749241511
Ctsl	0.5379773588612	5.72111534521953	4.79230815943563	0.000549675638444738	0.00499807907451816	-0.623932829408118
Hnrnpm	-0.330685588461376	7.40391673294918	-4.79215461072486	0.000549811848169552	0.00499807907451816	-0.665085307276876
Plpp1	1.61146016472812	0.00321837952009898	4.78856689138145	0.000553004578339922	0.00501282023063437	0.0578533487581616
Scrib	-0.48119227043178	3.61389755714317	-4.78772649764152	0.000553755268645807	0.00501282023063437	-0.351250653011738
Fbxo6	-0.499569498459373	6.13669556455323	-4.78395889900467	0.000557133932361134	0.00503285422580623	-0.673091894732652
Eif2s3x	-0.260568565574674	7.48723452488662	-4.77820725859661	0.000562333762827253	0.00506922168661395	-0.68905235738601
Rps8	-0.298372585586176	9.94102261863018	-4.77446883569738	0.000565740913710834	0.00508931096959038	-0.653674090591471
Pnpo	-0.803781083326076	4.88766518784772	-4.77524675099312	0.000567975410016022	0.0050987896475035	-0.606856429964144
Cotl1	1.8544912341446	5.34477124967589	4.7808002366959	0.000570726932109206	0.00511286077354264	-0.584262091454349
Abcc2	0.343284115300415	6.0238163230834	4.76690441198223	0.000572701712203886	0.00511863348553887	-0.693170102940439
Hsd3b5	-1.31895990584062	7.63162485501928	-4.77752333402142	0.000573742150764432	0.00511863348553887	-0.696991620688848
Enpep	0.588327375727202	6.06676796502435	4.75859446348378	0.000580452623786205	0.00515921040210894	-0.700629862094922
Lancl2	0.387997579409578	3.84039007466297	4.75835245135105	0.000580680003572242	0.00515921040210894	-0.468201685736069
Hibadh	0.529550298475215	9.67436155966759	4.75043554498781	0.000588170199665819	0.00521502858759139	-0.699719999990549
Mia3	-0.21336912085077	5.94406907170549	-4.74532968380554	0.00059305476710013	0.00524756246790648	-0.727436780782087
Aqp1	1.38658773545774	2.15294676722312	4.73395524149599	0.00060718804783906	0.00536163188255432	-0.258500666533892
Snrnp70	-0.926673677150601	5.85581714939725	-4.73783019304968	0.000611628352747275	0.00538981883094436	-0.73067639339301
Fkbp2	0.317547248400269	8.58216640653694	4.72348248166303	0.000614442450547922	0.00540358961602022	-0.765065552238571
Sdf2l1	-0.510242233936852	3.77525898182372	-4.71725632137283	0.000620685193544161	0.00544739566204001	-0.529957181805889
Ctsh	-0.655423364226857	5.60238573805127	-4.71592509932493	0.000622642672865453	0.00545349099682155	-0.75362027824286
Sec14l2	0.212356229009469	8.92943310045032	4.71159993210282	0.000626414525598607	0.00547542089379511	-0.775834890547675
	1.08470399565019	9.74717346584752	4.72154868435243	0.000627922844594728	0.00547751685446472	-0.764648574876352
Rab30	1.28155325412501	2.55682860310055	4.70995989696988	0.000631275877410843	0.00548933653674422	-0.278845780976462
Gstm6	-0.48432336054297	10.9686777216022	-4.70631263042773	0.000631820347096313	0.00548933653674422	-0.746337033801099
Gsta4	-0.812104109369534	8.14165787830941	-4.71571474053511	0.000633872157090559	0.00549610436609846	-0.797163615420073
Epb41	-0.321796525584423	4.96172230103122	-4.70221996011434	0.000636038453849818	0.00550383575896496	-0.736274683080856
Mogs	-0.422857895293133	8.29729030749298	-4.69731750398855	0.000641130201676491	0.00553680042167817	-0.81144391543172
Maob	0.437014092311747	8.67545365321601	4.686318914774	0.000652710128843339	0.00562555356555995	-0.826644981830927
Gstt2	-0.618918446153592	7.90680853937598	-4.68122657907159	0.000658587302670507	0.00565481417914193	-0.847505144897124
Gne	-0.522556423887383	6.57993958487149	-4.68021078833864	0.000659235938514808	0.00565481417914193	-0.852434909932251
Upf1	-0.211048558038123	6.4742598396213	-4.6786352648722	0.000660930308331428	0.00565481417914193	-0.856135858797345
Arf6	-0.349988143331868	6.66193254487473	-4.67825171516173	0.000661343483202102	0.00565481417914193	-0.858157879617859
Acaa1a	0.42010241342172	11.697260579785	4.67594056264831	0.000663838905251496	0.00566493358275881	-0.784300597090276
Rpl32	-0.396725762101714	7.86792127779751	-4.66791529567109	0.000672581209088894	0.00572352545463635	-0.869328774840953
Optn	-0.577752412814593	2.20224047693443	-4.66536485912842	0.000675384808574873	0.00572352545463635	-0.360735259566137
Tmbim6	-0.35576668010844	5.49557915756282	-4.66536346354652	0.000675386346045768	0.00572352545463635	-0.834632741115533
Aldh1a7	0.30910042441276	8.79330028019909	4.66480041204811	0.000676006943460987	0.00572352545463635	-0.858616218421518
Vamp8	-0.327310180277252	5.12046155276889	-4.66203069689585	0.00067906847594334	0.00573819506677757	-0.815421922729732
Lbp	-1.01773514400051	2.77359233632698	-4.65084310460034	0.000692248873153944	0.00583814577007565	-0.501804933442789
Pdia5	-0.438525204070661	8.14372999709785	-4.64818418506641	0.000694594002583245	0.0058465046845116	-0.898063843275211
L3hypdh	0.332451625712634	5.57487910968556	4.64080488494648	0.00070302013835405	0.00590591625955795	-0.885745947777958
Lima1	-0.869396307051074	4.78993288563829	-4.63684868010189	0.000711069480268165	0.00596193789475328	-0.796737038727426
Tmem43	-0.266917432151724	6.52084299136047	-4.63089558931929	0.00071450457178963	0.00597233968933778	-0.937656697218435
Tbl2	-0.405683647142701	6.00180563769572	-4.63040662873124	0.000715076336124973	0.00597233968933778	-0.92352102189379
Hspb8	-0.532541686952582	4.41430426730189	-4.62916152078794	0.000716534471276371	0.00597296495554318	-0.791076989552228
Azgp1	-0.418868091953841	5.53782082384684	-4.62697256456422	0.000719105520641753	0.00598284708695778	-0.90829429958411
Pnkp	-0.323769567500359	4.01471274344067	-4.62469418590664	0.000721791902394502	0.00599364891257588	-0.724921701164676
Gyg1	0.468939469197951	4.93622508857924	4.6161797263292	0.00073192482294016	0.00605777927731656	-0.878400907187499
Ftcd	0.330350994756158	9.73079535088124	4.6142758720529	0.000734210952776344	0.00605777927731656	-0.925171963326689
Slain2	-0.372916298811281	2.78074288893329	-4.61392750705967	0.000734630077585856	0.00605777927731656	-0.525638148905696
Impdh2	0.441635961526904	5.90291972912671	4.61351514252648	0.000735126526473802	0.00605777927731656	-0.953740958591285
Myo18a	-0.787616124904704	5.66787626262712	-4.61283043980096	0.00073954314210791	0.00608256626213706	-0.916744796377882
Ifi204	2.0638875225538	1.90737069562694	4.60776013863314	0.000755358773355463	0.00620083494933249	-0.390942928809975
Cask	-0.556230814672096	3.65373622350918	-4.59481033216217	0.000758020162713675	0.00621087488158946	-0.714455393968854
Rbbp5	-0.552399755242429	2.780913716881	-4.58957664951289	0.000764559127864534	0.00625258771613458	-0.565259434940121
Dhrs7	0.348857232084666	4.79819995748375	4.58287969022078	0.000773012843387484	0.00630977213184718	-0.8769374085399
Kdsr	0.452842210116567	2.93057843547916	4.58051932415137	0.000776015735984659	0.00632233197732407	-0.540134185691201
Pla2g6	0.495331322731378	3.46021228347538	4.57857466436986	0.000778498965690276	0.00633061870781659	-0.659839556163949
Msn	1.72827332294521	5.22989227809381	4.58291495597643	0.000786642649579284	0.00638415526454174	-0.93309937268167
Tuba1c	-1.199086188341	4.14159106692397	-4.5818299104939	0.00078803954515997	0.00638415526454174	-0.784945005214075
Gulo	0.547828762122943	9.59250629820213	4.5695590573038	0.000790120942984033	0.00638903039663868	-1.009668820003
Dpy19l1	-0.463647456406989	4.29872221922277	-4.56676338027762	0.000793761736038909	0.00640647322657198	-0.858057172531134
Snap47	-0.355156834495866	4.97211203573144	-4.56158468716921	0.000800552534339031	0.00644922731954465	-0.980802029007521
Thumpd3	-0.314997477516124	4.04873209220988	-4.55089845598562	0.000814758876040682	0.00655145032913159	-0.841808822647792
Sh3bgrl3	1.68199543698663	3.21587590851515	4.55571707730677	0.000822455648966328	0.0065924298567177	-0.660521367706361
Aars1	-0.266264810320602	7.37282025469411	-4.54468222662633	0.00082314430605013	0.0065924298567177	-1.08575646796694
Cat	0.378323288973682	12.1502849645083	4.5437310193578	0.000824435415152283	0.0065924298567177	-0.996737117445504
Sel1l	-0.336101529941883	3.9197212566224	-4.54003532651306	0.000829471925915268	0.00662044320906123	-0.826516284567515
Ccn2	2.64462000330101	2.84449619612138	4.54308765503063	0.000839664109446467	0.00668942735164178	-0.551614967723566
Ndufa4l2	-1.64169733112674	3.01339744524046	-4.53958672298412	0.000844501022472648	0.00670401861686818	-0.783565398911677
Cdkn1b	-0.786620352857482	2.28375080038607	-4.52794056161928	0.000846181745925003	0.00670401861686818	-0.590566200627379
Scyl2	-0.221498819847233	4.9592096096967	-4.52699685672718	0.000847500317382875	0.00670401861686818	-1.0284453833663
Inmt	0.646683786662109	9.6767050184135	4.52740281950516	0.000847705920521081	0.00670401861686818	-1.07520013349057
Akr1b1	0.760492109953029	5.74688398169849	4.5250083424838	0.000854283571575954	0.00674368640231255	-1.09123655323913
Sdr39u1	-0.448129291212048	4.21652554391603	-4.51814747616973	0.000859970344955938	0.00676889711936764	-0.931390458376453
Dpysl2	1.9387698190604	4.17023982157626	4.52807544510002	0.000860612440605103	0.00676889711936764	-0.860282163054184
Nudt8	-0.524201165171986	4.78423916863713	-4.51290713020795	0.000867445362149007	0.00681023467956257	-1.02744198572827
Ifitm2	0.549288081817951	2.37674820078023	4.51115433640509	0.000869960799009912	0.00681758753198693	-0.543038266161807
Gltpd2	-0.88816647243622	4.72872099033349	-4.51790989731545	0.000875108760854128	0.00684550657494226	-1.0546741029385
Bclaf1	-0.992005118037214	2.810335045232	-4.49964472895452	0.000886669516143095	0.006923397777045	-0.660730986526938
Tpp2	0.232947364152434	6.48072439849898	4.487480629066	0.000904694750187864	0.00705139337781805	-1.18281536848606
Gabarapl2	0.536715467467091	4.33500239098405	4.48529346822074	0.000907976328399042	0.00706421943428299	-1.01802228246816
Arhgdib	1.62621044126168	3.05697604956851	4.49420519605163	0.000909917151255956	0.00706658679698421	-0.764768726950415
Ppt1	-0.487242955859937	6.89550338541309	-4.48198205292296	0.000912968496439354	0.00707755469950652	-1.19387664050444
Coasy	0.277484332995321	8.33392243233687	4.47948469548143	0.0009167524560902	0.00709415251863349	-1.18301217750874
Mup2	-1.28145680716368	7.87692121689134	-4.48635223460816	0.000921766582535716	0.00712019338710058	-1.19304479631376
Asgr1	-0.447587564563965	5.83656628091606	-4.47240012623283	0.000927576661163662	0.0071522786123298	-1.18307472335997
Pgp	-0.276302590245274	6.22379586476282	-4.46838748708178	0.00093376676555687	0.00717474134804601	-1.20989662934767
Cfl2	-0.297789081751387	6.97233360730332	-4.46835760586459	0.000933813023993019	0.00717474134804601	-1.2177239763835
Supt16	-0.356393337856933	4.6077061875651	-4.46210761351101	0.000943541501386087	0.00721383814924751	-1.07843239573634
Tkfc	0.410316875435877	11.4282636849091	4.46208182337863	0.000943581864641557	0.00721383814924751	-1.15366257088316
Abhd16a	0.299967814479129	4.53904710810947	4.46186995942518	0.00094391351420214	0.00721383814924751	-1.0722512127516
Upb1	-0.705218461871949	5.93503006713329	-4.45019015206356	0.000966766757482733	0.00737543967987711	-1.24361747169571
Atg7	0.208875940264807	5.89884234940912	4.43588661479534	0.000985528623750943	0.00750531322285109	-1.25455394390742
Ppia	-0.349723641924879	10.5369436432678	-4.42633221323288	0.001001310691985	0.00761207670420995	-1.23385052936253
Hexa	0.676872674491817	5.2909470566027	4.42170044900377	0.00101359053671547	0.00768124407925547	-1.24224987746205
Eif3i	-0.221437970008705	6.12221906262249	-4.41878349686426	0.00101396691180538	0.00768124407925547	-1.29079813017582
Sugct	0.436173538763252	5.50946997623569	4.4140302080092	0.00102202219491542	0.00772270465361101	-1.26747084290453
Abracl	0.445967230896232	5.37483214024652	4.41344596103857	0.00102301692030234	0.00772270465361101	-1.23625484806409
Apoh	-1.539177683034	4.00571128112644	-4.42004669192844	0.0010285086732184	0.00775061160725493	-1.08031490254334
Gckr	0.477783531800659	7.80178607324155	4.40844420983476	0.00103157440401378	0.00776017121346952	-1.31346996478984
Fam3c	-0.525852917984048	3.47332326205018	-4.40685447045852	0.0010343099614151	0.00776721811024417	-0.99054961367542
Ppp1r10	-0.656716983195056	2.14783247976249	-4.40561171015149	0.00103645374266767	0.00776980427228993	-0.763178565536808
Clmn	0.370210811647285	3.40766039019039	4.39746132522644	0.00105062912268445	0.00786242036698694	-0.966579467436953
Jpt2	-0.436717261351769	5.20089675832841	-4.39527104488732	0.00105447302952721	0.00786774304232119	-1.28187163644614
Ccdc51	-0.384154846907258	5.25910497416598	-4.39419792025887	0.00105636171873257	0.00786774304232119	-1.28372037369586
Stat3	-0.255068469604489	6.23965927896125	-4.39394542918134	0.0010568066152261	0.00786774304232119	-1.33961618986469
Chd4	-0.470557032543699	4.57866062503175	-4.38639692715097	0.00107019830955396	0.00795372857255419	-1.21498904068842
Anapc1	0.388996100525047	8.53984979290445	4.38140796351653	0.00107914659063343	0.00800645185284391	-1.35008316451977
Rbm47	-0.622415259285013	4.45446334043182	-4.37915644077171	0.00108321057617321	0.0080228186413652	-1.22919277967884
Rcc1	0.516160926653174	2.79906553438308	4.37275597907654	0.00109485112042308	0.00809138404401137	-0.937808440334117
Dnah6	-1.34005482530039	6.24896042808481	-4.38162893140416	0.00109621576325768	0.00809138404401137	-1.35998591120428
Sdc1	-0.701945656530423	2.98909613171541	-4.35830300267547	0.00112162109710635	0.00826477798174953	-0.962618558496455
Cd82	-0.560958292440417	3.03615327364182	-4.35412470011805	0.00112948719023702	0.00830856164811494	-0.94894115532048
Ranbp2	-0.466463416820757	3.46421483509966	-4.35244384376932	0.00113266784206651	0.00831778867694417	-1.05654700955995
Cpeb2	-0.378157482059359	2.93240588947398	-4.35009605852989	0.00113712620729386	0.00831785565995094	-1.01223240087273
Rela	-0.346020285272883	5.75478713959224	-4.34972930545933	0.00113782431563762	0.00831785565995094	-1.39913229601518
Nfs1	-0.247603021490807	5.70323107128414	-4.34939768930396	0.00113845592751992	0.00831785565995094	-1.39187807259391
Dnm2	0.304977977285372	4.29549163225831	4.34817597910542	0.00114078602202697	0.00832080074850077	-1.22052489590263
Ldah	0.547889562700916	5.05370920348058	4.34639672323586	0.00114418841930864	0.00833154400434186	-1.33140114622448
Akr1b8	1.83798222763921	3.25680474410528	4.35305094760811	0.00114960108797398	0.00835686447453136	-1.0337555615477
Gng12	-0.430117754856711	6.31559541343781	-4.33774790889733	0.00116087908290033	0.00842466534447667	-1.43138825507054
Fscn1	1.817923038991	3.9670142013862	4.34538043159048	0.00116438863299925	0.00843595657263552	-1.18018987077117
Hdgf	-0.284286348620843	7.38298723126993	-4.33139712733164	0.00117329702039087	0.00848625885100128	-1.45332740172955
Cyp7b1	-1.31319780731361	6.48257604185079	-4.33464342071647	0.00118542318789309	0.00854786015165368	-1.45387627828808
Marchf5	-0.295316115577547	5.27046930351991	-4.32421608709752	0.00118750594648249	0.00854786015165368	-1.40626829257173
Csrp1	1.41800127674714	3.30214529059316	4.33341454144916	0.0011878558904482	0.00854786015165368	-1.03208923285618
Snrpd3	-0.561041818925927	7.30248419976191	-4.32306640613086	0.00119048045991035	0.00854786015165368	-1.46886374206568
Sfpq	-0.275117922894625	6.25197437595567	-4.32112536358744	0.00119367676839737	0.00854786015165368	-1.46600843838129
Dnajb11	-0.377768310336912	6.2075148543064	-4.31936274248395	0.00119721095900087	0.00854786015165368	-1.46416122101707
Ctnnb1	-0.528222743892298	5.70938022825611	-4.31900665947278	0.00119792626048865	0.00854786015165368	-1.44583678541492
Rpl7a	-0.290451058943086	9.57637064983404	-4.31818328813448	0.00119958196542516	0.00854786015165368	-1.4384589851447
Icam1	-0.633582956033241	5.34975937611655	-4.31865483399538	0.00119963021118623	0.00854786015165368	-1.4200280030994
Ugt2b36	-0.360280417251802	10.0764385409625	-4.31592588740236	0.00120413362480036	0.00856448428835677	-1.4358076441165
Sar1b	0.316918361293285	6.99952489287897	4.31503734689703	0.00120593016380753	0.00856448428835677	-1.48265433168091
Ctps2	0.587150687371828	4.41036178354261	4.31084227000516	0.00121445012002119	0.00861083024343433	-1.28716427868809
Washc2	-0.290196143998318	3.9894503836101	-4.30874271129299	0.00121873781215541	0.00862706536538865	-1.2561342559353
Cep170	0.700167153812459	1.84510068976325	4.30746056380099	0.00122136397924086	0.00863150517571527	-0.890532055836876
Ap2b1	-0.225135541501832	7.38833589498737	-4.30411329032902	0.00122824797903767	0.00866597185209915	-1.501389001613
Alb	-0.528912582436643	10.5088037316294	-4.29956743459459	0.00123766200215462	0.00871814767586242	-1.45642313636906
Actg1	-0.434499937747319	7.01708617074652	-4.29633349783498	0.00124440506838806	0.00875136984576486	-1.51187319794236
Atp13a1	-0.238360798450333	5.16815383051054	-4.29312990647697	0.00125112273599097	0.00877246687482826	-1.44681782145043
Fkbp3	-0.264062911161028	6.66072255468578	-4.29296565464932	0.00125146817853039	0.00877246687482826	-1.52042998786957
Serbp1	-0.289581365448919	5.51093624557976	-4.28491239632658	0.00126852807566457	0.00886669282491281	-1.50036097445923
Hk3	1.16648026504703	5.10304736506712	4.29385913467123	0.00126901717596019	0.00886669282491281	-1.40831287659102
Rpl30	-0.360848422973463	7.25839314299959	-4.27692139461256	0.00128569647702947	0.00896635662371779	-1.54885992113898
Pccb	0.316654995049863	9.06479984836531	4.27571777062681	0.00128830339054134	0.00896635662371779	-1.52239837625781
Ech1	0.506535114229035	6.1787250890096	4.27438676518414	0.00129119263037349	0.00896635662371779	-1.54188193385619
Rpl5	-0.362156439392838	7.83209059211798	-4.27420520679299	0.00129158726724235	0.00896635662371779	-1.54663986097393
Denr	-0.260982183872252	4.94882662368584	-4.27023878561874	0.00130024024059996	0.00901139563613959	-1.46948829163574
Lin7a	-0.29007525349723	4.658001902343	-4.2693219708477	0.00130224892935412	0.00901139563613959	-1.44951943431732
Cert1	0.326130885933442	4.11458975148798	4.26740251621167	0.00130646485188597	0.00902610436870979	-1.3221881047391
Atpaf2	-0.591880353134866	2.43527384400796	-4.26134645780155	0.00131986020422704	0.00910408364513154	-1.0661546686895
Crat	0.410930318822258	5.88689247797675	4.25770994857595	0.00132797265066211	0.00913763396263071	-1.55329835934055
Cyp4f14	0.329874643280222	6.61099034459196	4.25727050798313	0.00132895649109127	0.00913763396263071	-1.58129472805982
Sec11c	-0.565466881641059	2.67980805844907	-4.25446892882875	0.00133524672645023	0.00916412849603715	-1.09178725545304
Ehd4	0.936760855446403	4.71605910818999	4.26268757638364	0.00133705441234447	0.00916412849603715	-1.43107569988158
Naa15	-0.241445649750688	5.7160087061222	-4.25021476735675	0.0013448578997527	0.00920124449931442	-1.56151487738738
Hsd17b7	-0.355672399172877	4.52971014963196	-4.24938917084179	0.00134673147836191	0.00920124449931442	-1.39423021071489
Sap25	0.369875904506235	7.94538970816181	4.24652381289149	0.00135325519493822	0.00921190868502912	-1.59757747413842
Prxl2a	0.236554021573792	7.16651881935732	4.24594395455917	0.00135457940074596	0.00921190868502912	-1.60304560927355
Scamp3	-0.350969100262251	4.93142659281802	-4.24589447708383	0.00135469245368075	0.00921190868502912	-1.50877519683366
Lrrc58	1.10464259496003	2.07497601008121	4.24395538644305	0.00136475621161628	0.00926575050591051	-1.16953486470746
Slco1a1	-0.713255679527441	6.4423482973669	-4.24947613650676	0.00136703140835972	0.00926662734897533	-1.60325866158594
Chid1	-0.511506326987191	3.14115726931955	-4.23335940115771	0.00138365423816311	0.00936460658368072	-1.2205097735817
Ccar2	-0.431589925449777	4.70359328708372	-4.23017516178811	0.00139111378120908	0.00940035885330331	-1.51412084098228
Ogt	-0.275303354892194	4.39132031585969	-4.22826251278091	0.00139561461380887	0.00940722776365318	-1.45423692630389
Rpl3	-0.315960792858052	8.06127702854309	-4.2278923243472	0.00139648749340011	0.00940722776365318	-1.62371624081943
Acot3	0.988454452020673	7.55853278101851	4.23441841885093	0.00140205597377575	0.00943002756193721	-1.62975867467426
Rps3a	-0.323786965403702	9.45756175994052	-4.21667020357755	0.00142322084332741	0.00951150048123165	-1.61718764599954
Rbm39	-0.411779015049249	5.72738750401053	-4.21624872332616	0.00142423524298787	0.00951150048123165	-1.62121550133363
Arhgap1	0.594444455852456	5.39729582344996	4.21653984414498	0.00142431158892666	0.00951150048123165	-1.59410895819642
Sar1a	0.2135252280604	8.90118276591749	4.21514888045786	0.00142688585096256	0.00951150048123165	-1.63180285446678
Nqo1	0.614703759232609	4.31293223188097	4.21423838144811	0.00142986328531783	0.00951150048123165	-1.50365208573222
Tyw1	-0.527713673257051	4.18369662532622	-4.21347840254515	0.00143092153601493	0.00951150048123165	-1.45118198816743
Trim47	-0.658093794141457	3.24073273430065	-4.21333565813372	0.00143126694238884	0.00951150048123165	-1.26793307162174
Erap1	0.321154613588612	7.41623208616461	4.213118982266	0.00143179141102376	0.00951150048123165	-1.65962469362357
Ints3	-0.728342235640963	1.26142835782889	-4.20789197518764	0.00144450446863285	0.00958064728228389	-0.985896827753071
Ddx6	-0.189603852131557	6.50377892859015	-4.20623806973056	0.00144855156761052	0.00958064728228389	-1.67033774710347
Rpl13	-0.32178567297154	10.0999225126876	-4.20611362099678	0.00144885657140606	0.00958064728228389	-1.62359360526577
Bcar1	0.777278957740847	3.66727303409167	4.20468685430555	0.00145314643066105	0.00959432154066424	-1.36722906796571
Sntb1	-0.324249308288276	6.59348826840834	-4.19791435696797	0.00146910004689337	0.00967103453244266	-1.68579242440257
H2ax	1.70851926055424	3.25831841598449	4.20660229058944	0.0014692447089584	0.00967103453244266	-1.27259251533396
Rdh16f1	0.398432551122523	9.76127650498169	4.18580346951922	0.0014995426151936	0.00985544141918718	-1.66948413017799
Ldlr	-0.535895864131364	4.74685011744104	-4.18420131554469	0.00150361889135698	0.00986721333264351	-1.58614814075407
Raph1	-0.470844762340659	3.35695495847792	-4.17736048719537	0.0015211541268623	0.00996713735931931	-1.34994840130814
Pvr	0.877926851727366	4.01427861662329	4.17621282841581	0.00153022151653506	0.0100050091888273	-1.42224905994263
Fbxo3	0.495076773785244	3.44859668559921	4.17333661832553	0.00153156810417203	0.0100050091888273	-1.34780306499953
Lancl1	-0.296466255403621	4.74906026700396	-4.16498196498223	0.00155342853840606	0.0101324840314764	-1.65278202571908
Selenbp2	-3.02398471665045	10.7015114687046	-4.166375716885	0.00157241568258648	0.0102408611122299	-1.6720104509569
Snrpa	-0.785743808616322	5.24353943731278	-4.16379014176522	0.0015793004560364	0.010270209893321	-1.65161663444237
Rpl36	-0.353232773035685	7.46621930592768	-4.15082223006643	0.00159122442787586	0.0103321910970947	-1.76853037805085
Arglu1	-0.658450517376102	2.98446407507129	-4.1483419614437	0.00159794295801837	0.0103489342852117	-1.33643359683518
Rps5	-0.415828633019675	7.78749605865821	-4.14810131907153	0.00159859637986017	0.0103489342852117	-1.76780254578585
Snrpb	-0.505437007072812	6.94722555345291	-4.14661157467436	0.00160264772189565	0.0103596300346488	-1.77611544902057
Gripap1	-0.32327128625344	3.48454564658319	-4.14138210592521	0.00161695412849764	0.0104329638919171	-1.45844415191661
Ca5a	0.387815051549895	7.35983639733806	4.14070185368448	0.00161882487438268	0.0104329638919171	-1.78593306365809
Rab31	1.26665824461437	1.67555837316222	4.13847342793403	0.00163135760224718	0.0104980657623	-1.14132692814317
Trmt6	0.324006860541487	3.600081951275	4.13245126966636	0.00164169506099496	0.0105488679663337	-1.48212447487395
Minpp1	0.475786109125671	4.22972766195429	4.12616033868396	0.00165935930241343	0.0106465281839839	-1.59086053651816
Eif4e2	-0.321903944446917	3.68903567921226	-4.12506322058459	0.00166246011494875	0.0106505975910218	-1.52584798594472
Dhrs13	-0.409019603279834	2.73986406987564	-4.12039551582045	0.00167572020501272	0.0107139717527035	-1.34431644875418
Exosc4	-0.372558294162564	4.05982083486959	-4.11983682632104	0.00167731470700037	0.0107139717527035	-1.6062720325831
Ints9	-0.528730460430122	2.02141713131296	-4.11624111019318	0.00168761479116187	0.0107638414597297	-1.23506970957355
Rpp30	-0.430951462676075	3.10348872465265	-4.09482923816629	0.00175032979334205	0.0111473806012551	-1.44271492489825
Anxa5	0.360469904949593	11.1045059864765	4.0691579670464	0.00182873291432151	0.0116295562946101	-1.84369979203387
Pld4	1.30154634389097	2.70982050111602	4.07599329606115	0.00183275732868751	0.0116380090371657	-1.47285277842867
Atl2	0.274621433568934	5.4624276190813	4.06557419168903	0.00183996554588761	0.0116666244157749	-1.86491511076271
Stx7	0.427405546414567	5.11500333879607	4.06438494042567	0.00184370886525315	0.0116732182993594	-1.83032211858484
Uck1	0.280439171307858	4.87137282563183	4.06134680330009	0.00185330781585918	0.0117107551467139	-1.82850378692068
Parp9	0.220198302730193	6.18387792723752	4.06079344866226	0.00185506172310151	0.0117107551467139	-1.9173664138352
Acadsb	-0.346443821153691	7.68016182223208	-4.05924943678484	0.00185996474672541	0.0117245660968764	-1.9261198146173
Sult1d1	0.725592971439562	8.12301361218268	4.06124115793028	0.00187934285173277	0.0118294496119273	-1.92294810730427
Ap2a1	-0.20442078670706	7.49876587681934	-4.0509967508984	0.00188640084093925	0.0118556128285557	-1.94418652238091
Pkm	0.975445961643961	9.42183374480474	4.05823363069227	0.00188899064984861	0.0118556128285557	-1.91170728459709
Mcu	0.249839292344816	5.35881781244286	4.04664384181106	0.00190050184096718	0.011910547096221	-1.88991290036164
Sf3a1	-0.350661083420751	4.57521705986886	-4.03768475927391	0.00192987044262251	0.0120662494562563	-1.79645815099177
Acad10	0.369672191317973	5.84605202057191	4.03736260488549	0.00193093524184185	0.0120662494562563	-1.94331586819156
Znf622	-0.403439419490417	4.31603852084181	-4.03364473406258	0.00194326802597987	0.0121257678268512	-1.79494512377622
Etfdh	0.336953232442804	10.4945078136364	4.03220697419648	0.00194805925017032	0.0121381238704696	-1.92426929078863
Ldhb	1.22125934088374	3.54457626069912	4.03787166296619	0.00195568060155899	0.0121398070102232	-1.6084936718493
Gfus	-0.216811234618098	6.43347971491536	-4.02970546815911	0.00195642462980604	0.0121398070102232	-1.98033455566485
Gls	0.747936833375198	3.29730359069206	4.02960430887005	0.0019567637052143	0.0121398070102232	-1.5487578190017
Ehd2	0.744601296397033	3.91906245053722	4.0288682783671	0.00196020642334448	0.0121437178421829	-1.66147223068037
Scfd2	0.311788106974727	3.0436409965138	4.02742440666479	0.00196408537693501	0.0121503161283745	-1.53993395178738
Tram1	-0.587617184684092	4.86111613570985	-4.02145075989821	0.0019852779612256	0.0122635545793875	-1.90358731033288
Scly	-0.255407511339182	6.92030077060829	-4.02034198975486	0.00198807045057232	0.0122635545793875	-1.99912326274621
Thbs1	1.39230030901266	5.97304586121672	4.0245590696305	0.00200060317583295	0.0123190001429657	-1.91862870568843
Rpl24	-0.415918060020113	9.19001620474876	-4.01604674985825	0.00200276472912504	0.0123190001429657	-1.97564711711881
Sntb2	-0.365975002923711	5.00029087358935	-4.01085168326661	0.00202068836434977	0.0124115680757643	-1.93361741296769
Ctsb	-0.580312181719944	7.1778894605058	-4.01160346409168	0.00202552176744957	0.0124202726169695	-2.01681541558989
Arhgef7	0.629465933242801	3.34250630641173	4.00878691353064	0.00202785831286787	0.0124202726169695	-1.60987715014933
Naprt	-0.31563928269093	7.25567096042425	-4.00299878116309	0.00204809901202939	0.0125264752605424	-2.02939385666571
Commd9	-0.419763145318318	3.38156113516866	-3.99773107162185	0.00206670234121036	0.0126223772409425	-1.59256209446502
Hnrnpr	0.661449355599669	4.12416100957737	3.99710249064267	0.00206994533974184	0.0126243276511374	-1.82241588931885
Gfm1	0.221047940728528	6.61046025938522	3.99138671674008	0.00208934126548969	0.0127246482149287	-2.04831077069064
Slc9a3r1	-0.246301379840801	8.47083013569296	-3.98525211281603	0.00211147682936973	0.0128413478158007	-2.04159322614448
Pcbp1	-0.240830447471735	9.08710443510044	-3.98217215379783	0.00212268201539219	0.0128913374718192	-2.03886052260239
Pgm2	0.821108277471406	5.16604739300461	3.98767911810445	0.00213074617055069	0.0129221375905026	-1.9760875048657
Nsf	0.255223192766167	5.26153762206385	3.97428194647071	0.00215167005634299	0.0130307311406579	-2.01130599874239
Anxa1	1.66940790856106	7.16634127578951	3.97916739185877	0.00216201412788444	0.0130750378210154	-2.06573826923783
Aox3	-0.39474161660373	8.08566963455784	-3.96189496201352	0.00219801109343661	0.0132741425195235	-2.08616199075286
St3gal4	-0.514250672813665	4.40971091328401	-3.95767882765181	0.00221401951584458	0.0133521456276772	-1.95762430890665
Lpgat1	0.305395607769285	5.64174682457999	3.95590797093247	0.00222077941405882	0.0133742336260892	-2.07133419472575
Ppox	-0.347706594950024	4.8848586674512	-3.95259442288814	0.00223348585511165	0.013411187408813	-2.01621125626169
Rab9a	-0.362420365777502	5.35923362219675	-3.95244046145018	0.00223407808178598	0.013411187408813	-2.05946402617393
Lama4	0.727424255279304	4.08820630137155	3.9539528935513	0.00223623319461449	0.013411187408813	-1.86680117743886
Nudt21	-0.231381916883028	5.72775090819583	-3.94803148131708	0.00225110698475068	0.0134816642997967	-2.09667708093819
Rpl39	-0.498174030294247	7.75660803387677	-3.94416635898974	0.00226722333728983	0.0135593772443456	-2.13138035033095
Slc26a1	-0.450230242967586	5.14257432262143	-3.94218172235619	0.00227390885869385	0.0135720375537151	-2.06887728015202
Atg4b	-0.313201107074583	3.43915207089674	-3.94174353702291	0.0022756264911741	0.0135720375537151	-1.78215206450253
Arf4	0.3918527887817	7.50065339832751	3.93927277843651	0.00228533679542311	0.0136111507346717	-2.14069706424645
Hmgcs1	-0.949710354445368	3.71137030858428	-3.93791100706289	0.00229882593624158	0.0136576045557287	-1.79287105809125
Cda	0.594882464694405	4.39513987324491	3.93550445539779	0.00230131784005308	0.0136576045557287	-2.00919826164934
Thnsl2	-0.208249472777774	6.73102236158064	-3.93490061248452	0.00230262531648227	0.0136576045557287	-2.14989799518005
Serpinb9	0.417249755706647	5.29549590705039	3.93262816159278	0.00231166464430618	0.0136924114322553	-2.09904155446602
Krt8	0.435495798628574	12.1853390339145	3.9306379736691	0.00231961143463065	0.0137206605133358	-2.0666665914469
Il1rn	1.15386491516522	3.03424503186628	3.93706177394755	0.00232385491257242	0.0137209974060668	-1.78421449847557
Dmgdh	0.458247494283883	10.9766628275071	3.92903725516098	0.00232602364549349	0.0137209974060668	-2.09360378407479
Sec24d	-0.186481849485824	6.79979972231633	-3.92128239801584	0.0023573496958226	0.0138868158070423	-2.17418474364315
Stx12	0.345982951012881	5.27996421332829	3.9171224047338	0.00237433420842834	0.0139678135040785	-2.11300128024265
Hdhd3	-0.343125929280058	7.34680012534676	-3.91520870770961	0.00238219007398023	0.0139837197647777	-2.18422935237991
Srd5a1	0.594909151528205	4.81514932742585	3.91527999997457	0.00238351499464484	0.0139837197647777	-2.07084415061451
Rtn4	0.662745551216535	7.05334743844014	3.92108625678989	0.0023885083604882	0.01398816053286	-2.18165732581076
Shroom1	0.517752203103305	1.40230564079956	3.91294025011048	0.00239153719020747	0.01398816053286	-1.5318654856295
Bckdha	0.330185940070027	8.12184755803524	3.9122847252486	0.00239424534071321	0.01398816053286	-2.17894737355685
Sptbn2	-0.930766413611153	4.99457325696613	-3.91896563612567	0.00239722991994359	0.01398816053286	-2.08099091126344
Ociad2	0.367454944360433	4.30040870174369	3.90862090996999	0.0024094402315073	0.0140236872998032	-1.99462687168411
Akap8l	0.469829691495534	11.6935379990618	3.90853113731486	0.00240981379723344	0.0140236872998032	-2.11669806233283
Rbbp4	-0.382252009799403	4.30039575916883	-3.90651689942694	0.00241821134019494	0.0140536158370952	-1.96560911991301
Nrbp2	-0.740701465935253	1.78896794959133	-3.90518518356837	0.00242378004594607	0.0140670460193483	-1.5941624296904
Bola3	0.345846415605291	3.19964535119119	3.90364332454766	0.00243024410190514	0.0140856295731898	-1.81257228863908
Nags	-0.234217941858113	5.62773475337566	-3.90276958190558	0.0024339150944353	0.0140879964849486	-2.17341407654627
Sacm1l	0.178482702694388	7.15979037191468	3.89940916819264	0.00244808739848307	0.0141510594198794	-2.21348968882432
Cpne1	0.195941721750851	6.82712647190788	3.89723075405298	0.00245732039408629	0.0141854404567708	-2.21660308054067
Plod1	0.756413197624965	3.31185289718309	3.89614784483905	0.00246306387095709	0.0141996125431144	-1.84491310220263
Lrrfip2	-0.4800426537787	2.65119905848403	-3.89424158211793	0.00247004850557086	0.0142208925960733	-1.69416070382613
Anxa8	0.399667853225944	9.50949310119973	3.89339285563799	0.00247367488926002	0.0142228071528958	-2.18686249321635
Gjb1	0.546774168898866	2.56676591425583	3.89163420295382	0.00248120672563885	0.0142471418102507	-1.73323345620032
Pls3	0.223484700837588	7.92899655216411	3.88765092198132	0.00249835408091702	0.0143265510244352	-2.22696204400322
Slc4a4	-0.39153315616307	5.26070832217638	-3.8861271063221	0.00250494629534398	0.0143453025242643	-2.18436494081737
Mindy3	0.301831202701317	3.78823813426461	3.88384468756257	0.00251485406741528	0.0143829667060916	-1.95500052892378
Xylb	0.352910654736913	7.29452642594493	3.87886384551116	0.00253661673951555	0.0144882421709367	-2.24904128734704
Eif5	-0.193203138345142	7.52814345188392	-3.87628158346145	0.00254797608861001	0.0145250068998962	-2.25321020655593
Rpsa	-0.271084671521866	9.85176043684226	-3.87587233520115	0.00254978120197345	0.0145250068998962	-2.21050060074678
U2af1	-0.809571099168735	5.70541352998282	-3.88043424499863	0.00256158709118392	0.0145443780160365	-2.205293199002
Mocs2	0.810730494387051	3.41658759670152	3.87485047526954	0.00256304183056916	0.0145443780160365	-1.92037903635999
Epn1	-0.306640097824204	5.19150084902127	-3.87281993036606	0.00256328663043162	0.0145443780160365	-2.19920031131742
Ptpa	0.270356109427614	5.75358842561036	3.86970327817294	0.00257715282213123	0.0145884236091424	-2.23639103253306
Htra2	-0.220126373495583	5.47919220035182	-3.86900628401709	0.00258026441563707	0.0145884236091424	-2.21416276274353
Slc7a2	0.599421036131188	3.02894154136358	3.86880030268649	0.0025811847238038	0.0145884236091424	-1.85344949598144
Ctnnd1	-0.33173075321196	6.41046996320216	-3.86485975137396	0.0025988564324954	0.0146691007523074	-2.27075691632028
Lamp1	0.453828414462225	6.00388608808739	3.86360173620087	0.00260452445820249	0.0146819015803111	-2.23737008012062
Card9	-0.48771843999929	7.51001872227605	-3.85569717771971	0.00264162894482574	0.0148716476972067	-2.28866306868666
Rps17	-0.298737693690533	7.46519373223618	-3.85217796718525	0.00265658447511168	0.0149363694837659	-2.29509290771349
Ugt1a6	-0.26959790313222	8.05128183446695	-3.8488190319119	0.00267209586871269	0.0149859998093652	-2.29602488550916
Gm20671	0.349283989108275	4.20758738770455	3.84876354140993	0.00267235290718185	0.0149859998093652	-2.09034740224727
Ptpn1	0.538175653911317	3.89983598490064	3.84639833217752	0.00268333267165086	0.0150095989022419	-2.02392758485064
Farp2	-0.920942546560182	2.26737791054567	-3.84661940473456	0.00268351328219795	0.0150095989022419	-1.76126559470454
Srsf7	-0.96207236837539	6.0303905141816	-3.85242515474539	0.00268836659472993	0.0150172923105354	-2.28088786810198
Nfic	-0.488714836651198	5.114511203992	-3.84283669760814	0.00269995469393045	0.0150625379436585	-2.24180020755969
Tmem97	-0.725948323204557	4.50414786805129	-3.84166032054019	0.00271456445813176	0.0151245023615651	-2.13972075444187
Cth	-0.333641246839504	10.1251058095877	-3.83839300814838	0.00272084284311881	0.0151332871595707	-2.27122297647308
Gale	-0.456008956488388	7.21160840801849	-3.83790423852237	0.00272315056113628	0.0151332871595707	-2.3219571106147
Wdr45b	0.497069134714897	2.65124653853627	3.83287621280532	0.00274700828564156	0.0152166021914122	-1.80127897287692
Ahsg	-0.646866837161599	4.83325095164532	-3.83473932452945	0.00274731332521557	0.0152166021914122	-2.17880173133695
Mrpl34	-0.583936777369261	3.41216290024337	-3.83179367913745	0.00275217310133932	0.0152166021914122	-1.94794954732203
Lipa	-0.482474250703488	7.34675452822162	-3.83203751950728	0.00275223860849766	0.0152166021914122	-2.33297573866121
Fam234a	-0.367967452408109	3.72488492606192	-3.83084977633847	0.00275668470677141	0.0152216938156509	-2.02745832536889
Cdkn2aip	-0.356345372093972	2.73920096674355	-3.82879436107379	0.0027665355541129	0.015256577934431	-1.84338152690082
Rmdn1	0.239389998964358	7.65331252832175	3.82442489814594	0.00278759802856935	0.0153531228155133	-2.34275793962657
Samd9l	0.671537188028866	3.03951718274648	3.81935683867749	0.00281223604082629	0.0154690894576916	-1.94666207556712
Pitrm1	0.37664807856155	5.77417861595127	3.81622920580677	0.00282755315703389	0.0155335553843159	-2.33123078877266
Rab7a	-0.315218490976264	8.65322526659669	-3.81155863228373	0.00285058749389131	0.015626330521889	-2.34667314514601
Nudt5	-0.212060107451239	5.91020416533477	-3.8113383511177	0.00285167865939058	0.015626330521889	-2.34972199840375
Gimd1	0.803253615611457	2.86367228812045	3.80601719436428	0.00287943668256437	0.0157584380168732	-1.91894807416244
Psmd3	0.18227844780113	6.74361710122707	3.79740469467052	0.00292158484314249	0.0159688650034041	-2.3939889855413
Ndufa12	0.26756366808975	8.48975647557173	3.79561884844768	0.00293067186602446	0.0159982820701563	-2.38106126214774
Aldh4a1	0.348106454739661	9.90133785272723	3.79355854935871	0.00294119172861205	0.0160354367224076	-2.35676097688522
Slc27a2	0.362921948052499	9.22353003871342	3.7916823237996	0.00295080569002227	0.0160675649048123	-2.37516323678068
Esrp2	-0.315655273595567	5.29834911401814	-3.79046824688865	0.00295704405131609	0.0160812546770565	-2.34262168167254
Apoa5	0.646636059803383	1.43284978501928	3.78672917827421	0.00297634254494631	0.0161504954071878	-1.72744210295395
Ca1	1.5723545751952	3.72827873666096	3.79340440167365	0.00297725667997255	0.0161504954071878	-2.09238549348054
Sult1a1	0.440825911479118	8.31117303364259	3.78356677661813	0.00299276632206939	0.016202426283109	-2.40331340602101
Lonp1	-0.198351260328772	8.92329969967167	-3.78326577136999	0.00299433445435872	0.016202426283109	-2.39354117422093
Pex11a	0.492951781947127	6.90605537731165	3.78011594563281	0.00301210190192977	0.0162781677253226	-2.42466979102257
Prdx6	0.290644155151045	6.92629690686291	3.77862770326496	0.00301860485466484	0.0162929197030535	-2.42811460727467
Plbd2	-0.727840451739564	2.47238062511312	-3.77698842121304	0.00302723156948284	0.0163190835418563	-1.90105769397902
Rps27l	-0.224767233677878	6.99390175008178	-3.7762254997943	0.00303125512724776	0.0163203985529374	-2.43269864169301
Nat8f1	-0.382111280534065	7.65419828250833	-3.77338166380597	0.00304630195843163	0.0163809861226747	-2.43534541466397
Arf2	0.885720817000439	3.78207445461463	3.77102306730601	0.0030687207769666	0.0164810153170918	-2.10859461173181
Gtf2h2	-0.440410481168362	2.27110173920114	-3.76714899122147	0.00307954987058752	0.0165186289952757	-1.87447819110318
Dtd2	0.257490889716794	4.6971862597124	3.76550485614297	0.00308838279741008	0.0165454552347602	-2.33578851140339
Mapk9	0.268171717312621	4.43722758840933	3.76203172130631	0.00310712799464992	0.0166242951400866	-2.27508794240349
Abhd12	0.481701196154766	3.91590662606628	3.76135407180457	0.00311079909059518	0.0166242951400866	-2.17769419528481
Stt3a	-0.329008613831132	8.56223489946347	-3.7603077995701	0.00311647596683399	0.0166340460133364	-2.4448625931705
Serhl	0.277213737228237	4.46947368390762	3.75936115264103	0.00312162151947696	0.0166409403964216	-2.31618669391874
Nup50	-0.267914547324669	4.27896696710169	-3.75751611526969	0.00313167556790912	0.0166739520372769	-2.25748643522105
Pck1	-0.367448234291532	7.24513058538831	-3.75325710610052	0.00315501188724062	0.016755581375776	-2.47251841015798
Serping1	-0.441341511639015	5.06983849342595	-3.75312492789233	0.00315573899697565	0.016755581375776	-2.40229592846541
Gstm3	-0.756501710199646	7.7987372434595	-3.7593023134177	0.0031586482723209	0.016755581375776	-2.46672679152159
Tap1	0.429421644260088	4.27343563625902	3.74917655632996	0.00317753892499279	0.0168202924613805	-2.26768332263966
Cyth2	0.478484278769589	3.87796215517914	3.74897824493154	0.00317863794545774	0.0168202924613805	-2.18476770280024
Lgals3	1.44532959624917	4.92972850606432	3.750865791961	0.00320526173096093	0.0169404163455193	-2.30401731520635
Hgd	0.305714373020535	10.5515376742855	3.74294530783034	0.0032122601854442	0.0169566497319658	-2.43278461772502
Sphk2	-0.48199912442484	3.70666825296253	-3.74216081104143	0.0032166591861344	0.0169577965923712	-2.17988163412499
Gamt	0.386439486300043	6.7152030688164	3.74150668254582	0.00322033191425299	0.0169577965923712	-2.49311202798962
Ddx17	-0.246989867389265	5.42648139678608	-3.73907469084881	0.00323402481990113	0.0170091585533898	-2.4507509091923
Dcaf8	-0.244332056514447	5.46429191111	-3.73836583395896	0.00323802722211751	0.0170094909307827	-2.46505372378844
Lpin2	0.328877506905723	4.76916639873531	3.734334592926	0.0032608861946852	0.0170952439609556	-2.40035165430486
Prkar1a	0.669159799583594	5.42849114188787	3.74071870883294	0.00326226980635188	0.0170952439609556	-2.44435890527748
Irak3	-0.795484069839069	1.72943906871476	-3.73312348808925	0.00326778621421844	0.01710339499757	-1.9361499303931
Arap1	0.58380104642243	2.96177988938685	3.73166957004476	0.00327608952957782	0.0171260951437252	-2.0918818495533
Krt18	0.379857867409561	11.4149346200005	3.72624274496911	0.00330727498666243	0.0172508780873564	-2.44789575086377
Ptpn12	0.532060681419241	2.9079279357292	3.72612590744332	0.00330794975829807	0.0172508780873564	-2.02032310249836
Naalad2	0.85174554627377	5.5781251286718	3.73075963581728	0.00331924099427901	0.0172888813188139	-2.41527554281311
Uevld	0.469665334800661	2.24359267706744	3.72327444701732	0.00332446193189826	0.0172952127975141	-1.95582817744409
Nptn	0.623630430987697	4.21827804539299	3.72181887966695	0.00333495387347442	0.0173110988971156	-2.3310574622663
Isoc1	0.264777943018084	7.12403349848617	3.72137066740782	0.00333553364576196	0.0173110988971156	-2.53064558596851
Iars2	0.206019480792094	7.06334855964346	3.72016859158849	0.00334254409497753	0.0173266571453937	-2.5329491760697
Osbpl8	0.231314945163192	4.70059356231978	3.71617509591827	0.00336594336184528	0.017427030499338	-2.41722273278504
Slc25a11	0.28946572246354	8.66527945136586	3.71420047894097	0.00337757572676273	0.0174663137582772	-2.52489603628138
Cd44	1.86766765051111	3.31155781777344	3.71568772371835	0.00340742258259063	0.0175995821909406	-2.14463875783568
Lman2l	-0.395185282218077	3.27719384125489	-3.7004061104445	0.00346000349125553	0.0178109674847735	-2.16517869403969
Ncl	-0.364665529311399	9.25580653384364	-3.70014846343253	0.00346156264745347	0.0178109674847735	-2.53732245740899
Tjp2	-0.353726353225937	5.73736957244158	-3.69965807581338	0.00346453224133749	0.0178109674847735	-2.53495654157059
Bag3	-0.250925162542669	6.78271391714854	-3.69960599545438	0.00346484777378642	0.0178109674847735	-2.56927111063113
Crlf3	0.485779599321722	3.25914272541079	3.6818575946831	0.00357412315233063	0.0183508487179116	-2.20447446569476
Cyp27a1	-0.30171566060897	9.57388775374689	-3.68052724137431	0.00358245590091119	0.0183717869122738	-2.56529193551457
Cul1	-0.192507480741377	5.18313724569182	-3.67870076375496	0.00359392879750143	0.0184087598429551	-2.54034613979506
Adprh	1.79728465390725	2.99239803769389	3.68429195250487	0.00359896488711883	0.018412713723435	-2.05859314642127
Capn1	0.283137327185988	5.15155704832756	3.67700515529124	0.00360461355933462	0.0184197885789431	-2.53180172401401
Ppm1a	0.195179122730793	5.68344915226747	3.6758879120177	0.00361167168749172	0.0184340405988053	-2.58174820913985
Lnpk	-0.332605373466911	3.74269589713698	-3.67017524385001	0.00364798451937731	0.0185973992381006	-2.30505395942199
Rap2b	0.751061043295541	4.92130949477666	3.67579220442984	0.00365270871605963	0.0185995238631432	-2.52100022987566
B3gat3	-0.387251919885647	3.46808052555232	-3.66673886790188	0.00367000909367042	0.018665605732001	-2.27075798564302
Aldh7a1	0.27529004201636	10.4393135167841	3.66468955225881	0.00368320885816388	0.0187107009994725	-2.5770509235551
Bak1	0.269072076899581	4.6864106558597	3.66192132668676	0.00370111689954446	0.0187613695471953	-2.47320178164099
Cyp2c70	-0.873946201105877	8.7142723032872	-3.66745889629075	0.00370620424946909	0.0187613695471953	-2.60693150431682
Rtn3	0.21808217248138	5.510001996367	3.66113536345705	0.00370621774519628	0.0187613695471953	-2.58377429222477
Washc4	-0.289910028066307	3.74544860195599	-3.65825734812205	0.00372495778028662	0.018834154209927	-2.30976666670056
Stat1	0.388259524659078	6.26779364330226	3.65702760959454	0.00373299490427024	0.0188527157855426	-2.64111876360496
Lgmn	-0.726008037924326	6.62946826362163	-3.66095530923929	0.00374851496478864	0.0189089808620997	-2.64246618161262
Sh3gl1	0.325569353286146	3.7746315738844	3.65091064801069	0.00377323947187668	0.0190114912947065	-2.3638853756941
Nop16	-0.33033256924537	4.10252827642889	-3.64724391392571	0.00379757760199493	0.0191118182813684	-2.45796214647986
Papss1	-0.352554203293646	3.21659949454365	-3.64348539252345	0.00382269286786948	0.0192158181646803	-2.24049994652701
Acadm	0.254210186267631	11.0798000774512	3.64280579475392	0.0038272523243691	0.0192163669030532	-2.60249779200912
Sec22b	0.245604952991837	6.72782234270972	3.63904170917303	0.00385260740045489	0.0193186137995648	-2.67718438380432
Rab33b	0.374728877307517	2.51235807007176	3.63839443613259	0.00385698486878288	0.0193186137995648	-2.14692197727674
Atox1	-0.496084831805062	3.4415302948851	-3.63779573980045	0.00386103837633729	0.0193186137995648	-2.28361197543686
Deptor	-0.398803081151917	4.96984666919161	-3.63322080691554	0.0038921584401821	0.0194517825748916	-2.61285061895497
Zc3h18	-0.771238791290333	1.76877794640289	-3.6310407408025	0.00390707866265908	0.0195037753356785	-2.04665700670279
Dusp3	0.22758701892037	5.82509064883343	3.62417457800395	0.00395445621293738	0.019710682005641	-2.67092001692698
Ptma	0.772094106640464	6.52623385311073	3.62988139417533	0.00395765662317989	0.019710682005641	-2.6754890400657
Capg	1.96048733463879	7.61296383414059	3.62901313219989	0.00396367019377318	0.019717889281927	-2.69203478784609
Cln8	0.825919925871489	2.55133803099924	3.62202557895604	0.00397097516969212	0.0197314968731077	-2.21038506141326
Ndufa2	0.280592824364899	8.6977562056445	3.62109802814333	0.00397587637808766	0.0197331427592902	-2.690202364054
Mesd	0.378370458199939	4.53012938714672	3.62022144026278	0.00398200137068846	0.0197408518009561	-2.56542414124182
Rsad2	1.22217981239476	3.12370090921698	3.6252446622965	0.00398987986681583	0.0197572262212279	-2.3380480111833
Oplah	-0.231711608924236	7.35497428396912	-3.61556778103472	0.00401468098380578	0.0198408874888486	-2.7191739995706
Rab5c	0.326497142764715	7.72738045340045	3.61538577043915	0.00401596472099436	0.0198408874888486	-2.71698959292449
Aass	0.348221228256703	9.14882716531724	3.61435815065827	0.00402322054716128	0.0198540186544484	-2.69012435367835
Glyat	-0.304547794955894	10.4793486804519	-3.61218849222591	0.00403858444053656	0.019907086317622	-2.66931200473207
Rab10	0.23645573530701	7.05643761375887	3.60784346005312	0.00406953451046532	0.0200367731085396	-2.73362392571148
Tmx2	-0.208571485513585	5.46349071330571	-3.60105703410721	0.00411836402145463	0.0202540954950354	-2.70109149759555
Vat1	0.582995968145366	7.20929496576898	3.60128012142472	0.0041287693741827	0.0202821685525835	-2.74718205206111
Cdc73	-0.550517246024266	2.85940436697281	-3.59852080265357	0.00413676703379796	0.0202983636953859	-2.25637646997429
Rpl17	-0.270905501667208	9.10763193633327	-3.59686927832664	0.00414879603315462	0.0203342806710121	-2.72175090794955
Ruvbl1	-0.222919249763851	5.57172212574595	-3.59454412642736	0.00416579247062865	0.0203944352473634	-2.71439991475998
Strn4	0.390128631596522	2.05195686620831	3.58430066434848	0.0042415273951515	0.0207416934227228	-2.18351712564196
Abhd3	0.368639329520835	4.04642347286015	3.58243342559412	0.00425548467735353	0.0207864059239961	-2.53329580940904
Shtn1	-0.237777724431155	5.25915169246539	-3.58077810729665	0.00426789738182426	0.0208234812369685	-2.72621210443444
Itih4	-0.434626766969634	5.36628567734495	-3.57946826049531	0.004277745887313	0.0208479760061146	-2.71716409747359
Rpl37a	-0.423715601422531	5.87796468440822	-3.57397948802377	0.00431926977535994	0.0210266143066564	-2.77421541605318
Cwc15	-0.36655232694448	1.62914448257789	-3.56872695705813	0.0043593944942714	0.0211973510665162	-2.14485736893285
Wnk1	0.39577739470016	2.64884416009777	3.56810636523766	0.00436416051369451	0.0211973510665162	-2.28811638567237
Rpl15	-0.258885521191583	9.46346422857547	-3.56489643854659	0.00438889773135096	0.0212935510157005	-2.77352412850079
Ephx1	-0.34932661942371	9.73811677446056	-3.56364965016031	0.00439854489188167	0.0213164049866948	-2.77389522540745
Eif5a	-0.171494333565851	9.85719303934614	-3.56228424241542	0.00440913488793831	0.0213437718005803	-2.77274701679435
Slc25a20	0.281864577007786	9.32645025611201	3.56009042421304	0.0044262048736638	0.0214024105761257	-2.78907498844905
Rps2	-0.29136038187824	9.42705957786365	-3.55835389367886	0.00443976487299836	0.0214215797735067	-2.78828645852769
Ppp1r8	-0.603119978175455	1.91459426640432	-3.55831216770582	0.00444009122216037	0.0214215797735067	-2.18494652856324
Tigar	-0.348884617082991	4.42610582227239	-3.5552368515269	0.00446421201548202	0.0215119287096844	-2.66089358221677
Lyrm4	-0.29932700596959	5.45147604785636	-3.5546561371009	0.00446878185562457	0.0215119287096844	-2.77720291090555
Eif1a	-0.213892085097243	5.44230559569415	-3.5509565638046	0.00449800812626861	0.0216285067808773	-2.78934652387915
Rpl27a	-0.612770535816665	10.7389984283695	-3.55057730446524	0.00451374862385522	0.0216800517884392	-2.77887163074613
Rhog	0.763772490748118	2.83911135508811	3.54650299964998	0.00453345149649535	0.0217504928465188	-2.32192775431935
Mfge8	0.929221491630884	2.92473284755969	3.54688357535279	0.00454319819961543	0.0217534376345576	-2.35519737086952
Pex13	0.302267462278953	3.10902623114791	3.54516685259891	0.00454414097877974	0.0217534376345576	-2.41220729607002
Rdh9	1.03225820255039	5.91782743724416	3.54995450026837	0.00455263387971744	0.0217699591280398	-2.63992174811427
Cyp2e1	0.543429365310473	9.94230353168203	3.54160821049352	0.00458560061538158	0.0218895416951255	-2.81001014243284
Map7	-0.37726097679561	3.49583924143599	-3.53974538566974	0.00458778027653742	0.0218895416951255	-2.53084612740751
Hdac2	-0.317794682197555	5.2831975055916	-3.53910855692894	0.00459293450799383	0.0218899461429551	-2.79147398057323
Rab1A	0.234251300842192	8.2716890626462	3.53843324451669	0.00459840670763782	0.0218918634659097	-2.84681273825472
Sumo2	0.269214428923839	5.40265078549568	3.53768760541195	0.00460445655770051	0.0218965235860691	-2.80794198496906
Rab11b	0.222820558594643	7.84565927169869	3.53209432654724	0.00465009983672279	0.0220892531297789	-2.86330746236373
Lamtor4	-0.202080332620417	4.90877724644614	-3.52744772994038	0.00468837099095862	0.0222465779549004	-2.7838041956506
Ctnnbl1	-0.288697595508393	3.90396846863155	-3.52330310187205	0.00472278056457628	0.0223852540920312	-2.62902653276614
Ano10	0.308415730015708	5.01216881612477	3.52212156889174	0.0047326373072321	0.0223914512491825	-2.77855710872536
Lrrc8d	1.19116087203862	5.08573938965003	3.52766257008052	0.00473445923818981	0.0223914512491825	-2.79853064787502
Itga3	0.838901379120921	3.16376726888135	3.52237407869882	0.00474367461038271	0.022410489023668	-2.44643522758756
Anxa2	0.560201139877464	9.14002916515962	3.51803381186093	0.00478011198513824	0.0225579492369693	-2.87122122879631
Irgm2	0.554034280486495	1.97178489620106	3.51275288214347	0.00481154532661697	0.0226814986029826	-2.33416382643163
Specc1l	-0.42110265626559	1.96109079212498	-3.50848683493222	0.00484792236408349	0.0227895549518127	-2.27098946475856
Smad1	0.422312630016966	3.41193313304095	3.50845126395341	0.0048482268650068	0.0227895549518127	-2.53498168834326
Snap29	0.375453504860179	4.20672656433703	3.50820899536324	0.0048503012970625	0.0227895549518127	-2.69677316144748
Rpl35	-0.290273627286249	9.04477587904075	-3.50564502160926	0.00487231129746236	0.0228680871548288	-2.88861227594831
Chrac1	-0.414809539994606	3.47559850518654	-3.5049725735576	0.00487810075792969	0.0228704007304456	-2.54460308321968
Casp6	0.356509004640694	4.34841479850703	3.50215029528165	0.00490247631415039	0.02295975349729	-2.72533752006572
Pnpla8	0.312046087974289	4.29587641234116	3.50078829292473	0.00491428437071892	0.0229901190820848	-2.72430126119127
Use1	0.253272964307854	4.40185182995439	3.49914666431766	0.00492855546526281	0.023031929111477	-2.75603760761726
Sirt5	0.25623660451145	5.12805154101058	3.49310727615035	0.00498142426986213	0.0232538270240699	-2.87903160232224
Arf5	0.266555908343618	6.05972073711444	3.48582991084751	0.00504590377122625	0.0235293871319168	-2.93487118332631
Atp10b	-0.314182261375878	9.90651670858239	-3.48250586070036	0.00507563989830265	0.0236425168078434	-2.91123530412603
Xpnpep1	0.214515027711771	5.70249285586244	3.47969157086489	0.00510095625202338	0.0237098543034761	-2.93107108891455
Rack1	-0.291339850785365	9.98705357004727	-3.47967807539338	0.0051010779638558	0.0237098543034761	-2.91701805443695
Parp14	0.206239259783526	4.35648633877607	3.47426309189614	0.00515015519736575	0.0239122259593821	-2.78943354278136
Eif3l	-0.19380559974037	7.09162823795007	-3.4732307537414	0.00515956630496997	0.0239301904456072	-2.97602695367912
Camk2g	1.40113858153517	1.66655913694308	3.47532046119225	0.00519129268921788	0.0240515041116339	-2.27646078375295
Naa10	-0.209729199732795	4.62351155847911	-3.46733324630427	0.00521366874011886	0.0241292836225437	-2.85444545338496
Pabpc4	-0.243611788700344	7.15733500998592	-3.46604334625492	0.00522557927941252	0.0241348239698705	-2.98883473485496
Cyp3a11	-0.56372780991968	6.45926903721995	-3.46693075426668	0.00523137148154481	0.0241348239698705	-2.97822766530164
Rrbp1	-0.261203487082813	8.20898532574084	-3.46538878968493	0.00523163391287604	0.0241348239698705	-2.97555163474989
Srrm1	-0.282772339342036	3.21737323615141	-3.46187506245306	0.0052642588872016	0.0242425859894627	-2.56210873642651
Hint2	-0.3906638961365	9.01254786716721	-3.46166436963322	0.00526622178279668	0.0242425859894627	-2.96669715204868
Eif4a1	-0.190183532520388	9.00205214925478	-3.45970245568211	0.00528453576885164	0.02430098556965	-2.97210541416929
Nln	0.21859471522245	5.72072615926888	3.45578423923021	0.00532130688053217	0.0244199366430211	-2.97671476654451
Rpl12	-0.398660972888369	9.42191555038701	-3.45574102973351	0.00532171384462317	0.0244199366430211	-2.96975236068557
Nipsnap3b	0.298307672215685	8.46148927584717	3.4523195021729	0.00535404056081968	0.024542194417855	-2.99649348185489
Nxf1	-0.622121953942496	3.23758472808332	-3.44520571094991	0.00542189723805764	0.0248268847019437	-2.59687409770097
Rmnd1	0.250064925815845	4.2303667943727	3.44428293931003	0.00543076362672488	0.0248411412502098	-2.81433442526635
EEF1AKNMT	-0.389700508101647	2.51108610352822	-3.44230994247896	0.00544977087308359	0.0249017043703439	-2.49287236190086
Eif3e	-0.179534455481495	6.69491890231851	-3.43613364861925	0.00550971289679299	0.0251450603377852	-3.04154056401654
Slc25a5	0.245846004127745	12.5134285801375	3.43562532081085	0.00551467627139477	0.0251450603377852	-2.94417864486003
Hsd17b10	0.458474770606838	10.279492869241	3.43320926249775	0.00554027158981044	0.0252351189080184	-2.99416373537372
Acmsd	-0.530377677183981	4.19209885325341	-3.43217064280005	0.00555047386231988	0.0252427477164794	-2.88386284364093
Sec31a	-0.175192176078083	7.79145406209049	-3.43165118351749	0.00555363833502905	0.0252427477164794	-3.04533145805212
Rnaset2b	-0.539724128780924	4.45090977770069	-3.42933254994782	0.0055784503837725	0.0253288630464034	-2.85817898369445
Ndufs8	0.386801742892489	8.30286110820431	3.42795480569381	0.00559013016660225	0.0253552332556602	-3.04354946844705
Fetub	-0.330308081504684	4.21918858653563	-3.42156814853655	0.00565376061579856	0.0256169342487074	-2.86424262711551
Cmpk1	0.164893547439641	9.14867134529696	3.41959016467577	0.00567361725973849	0.0256426584589536	-3.04084210099168
Dapk2	-0.367495453879976	2.03751489053665	-3.41927614777092	0.00567677617877421	0.0256426584589536	-2.44919959643314
Cdc123	-0.351816503505067	2.60783931131065	-3.41922869440615	0.00567725370235285	0.0256426584589536	-2.55336798028684
Dnaja3	-0.281828057612419	6.50177823671611	-3.41711928370843	0.00569852228747893	0.0257118278342048	-3.07525068934789
Sympk	-0.285194207462334	2.8648126376828	-3.413959645659	0.00573053261542764	0.025829269137178	-2.61372039114205
Llgl2	-0.486083749292821	3.18056803540071	-3.4130916192831	0.00573935876574895	0.0258341428882132	-2.63828328054729
Rps12	-1.30031802465344	9.21658113145734	-3.41801451268934	0.0057435797065041	0.0258341428882132	-3.05196105621671
Fig4	0.464897703923998	1.41828120341219	3.40569383775045	0.00581514641058713	0.0261259190830422	-2.38234360365288
Ghitm	0.170454425403349	6.23836654862158	3.40517017086113	0.00582054982813492	0.0261259190830422	-3.08990226076794
Eif3b	-0.183182003620727	7.57293193958767	-3.40359105003801	0.00583687497422495	0.0261719897598165	-3.09873861744449
Vcl	0.222162944461879	7.68580088306101	3.40198610567108	0.00585351506681277	0.0262145319039244	-3.10068344208015
Evi5	-0.379872404627869	2.23808649325668	-3.40104110042186	0.0058633355798291	0.0262145319039244	-2.53518452743589
Prps1l3	-0.485821916035298	6.51580297892686	-3.40218451748164	0.00586648664862514	0.0262145319039244	-3.09767111068629
Pon2	-0.228438118931975	5.68476586719028	-3.4003386207601	0.00587064667695573	0.0262145319039244	-3.06391188351902
Bcl2l13	0.247111927251216	5.49795608451927	3.39741231108718	0.00590120283772951	0.0263060974777369	-3.05885868199719
Ormdl2	-0.446292820504059	3.83824527816747	-3.39720852095348	0.00590333683555513	0.0263060974777369	-2.79958715768364
Ckb	1.89151190823849	2.88860129319506	3.40112283263766	0.00591759623040495	0.0263424541473078	-2.59726081330086
Smarcc2	-0.59225226612588	2.73400617921469	-3.39382912459938	0.00593883957952022	0.026409793310369	-2.5983622487557
Gnmt	-0.2763499632568	11.2546723215346	-3.39312443632316	0.00594627024617208	0.0264156326368015	-3.04329100813525
Epb41l2	1.29376722523197	2.66927378746072	3.3961965788708	0.00596935533035696	0.0264648869064744	-2.56472038368803
Gbp9	1.14897587844423	4.25474484751161	3.39605076158264	0.00597089443941012	0.0264648869064744	-2.87118834847106
Nit1	-0.223211794196325	7.72293297851644	-3.390338080577	0.00597574449601957	0.0264648869064744	-3.12021543946068
Ndufs3	0.266381319308087	9.61954547253875	3.38093281636913	0.00607634127507732	0.0268828295346146	-3.10219859932514
Dctn5	0.316245652514425	2.70702671700728	3.37524790519032	0.00613798336587055	0.0271277504338066	-2.61699538016144
Upp2	-0.974457649389212	8.26961673228573	-3.37899890295766	0.00615370589938212	0.0271694295230388	-3.129488170815
Ctsd	-0.482147019559346	9.83898802573766	-3.37255398309626	0.00617043051326022	0.0272154432648188	-3.11586134850168
Afg3l1	0.197311476424216	5.09021785476755	3.3695494454743	0.00620041362845315	0.0273170393443763	-3.08197165998667
Hexb	0.596051248322589	5.04960781479887	3.37044563146026	0.00620611755368993	0.0273170393443763	-3.07382019230487
Bola2	-0.430587016357289	4.07588305831351	-3.3678501369612	0.00621915590045762	0.0273465531345988	-2.90990070090915
Nub1	-0.315646474763057	3.51708583591513	-3.36633346081542	0.0062359327210607	0.0273924287787793	-2.791061756896
Psme3	-0.221590258364015	5.43067667312715	-3.36376997041208	0.00626439410530678	0.0274894855149539	-3.12417505939217
Irf3	-0.21676316126261	5.05485793834237	-3.36137234957245	0.00629113396221543	0.0275787984252246	-3.09918765957844
Prrc2a	-0.346743437651742	3.93088473817	-3.36059879019972	0.00629978605426656	0.0275887182376501	-2.9221225945238
Rap1a	0.330557259117736	8.01527294638529	3.35475807362956	0.0063655066007975	0.027834881719119	-3.1816498448253
Cyp2c54	-0.736810796762959	7.1415394447402	-3.35957900936111	0.00636888910108605	0.027834881719119	-3.18511485841588
Galnt2	0.230338292447763	3.9831402923069	3.35343329629535	0.00638051031272339	0.0278574757637408	-2.92423362727083
Bco1	-0.638407856773736	3.04553127867879	-3.34871526037541	0.00643636934954906	0.0280729725771241	-2.81735618827159
Vac14	0.228352207931041	4.03148657616514	3.34307380111097	0.00649908816554587	0.0282992497398375	-2.9464759856761
Rps15	-0.280308616915766	6.63593396040723	-3.3428775473037	0.00650135612364955	0.0282992497398375	-3.2097347387454
Anxa11	0.16627086492263	6.17292366792132	3.33834192891124	0.00655399647233706	0.0284996543479874	-3.20550414981806
Snx4	-0.213652638651591	5.01940787809655	-3.33647197736099	0.00657582553186581	0.0285658095036183	-3.13909609103303
Ncdn	-0.639047865297558	1.76887762885853	-3.33530886876113	0.00658944059532449	0.0285847426059088	-2.52021759805595
Utrn	-0.176696746585681	4.817133387601	-3.33452908199907	0.00659858468785451	0.0285847426059088	-3.12301965674751
Eif3a	-0.172782202903079	7.57675766824467	-3.33440476913707	0.00660004362623693	0.0285847426059088	-3.22319035929149
Sec11a	-0.275877495588965	7.51483661273689	-3.33311243411629	0.00661523000332876	0.0286218067679094	-3.22660490063235
Coro1b	-0.246972615686898	5.88225986120197	-3.32431595306557	0.00671954986443409	0.0290201560738148	-3.21654847388046
Rpl23a	-0.238985751157617	9.12042418487355	-3.32315637593565	0.00673342621607035	0.0290201560738148	-3.21549241134201
Msrb2	0.353117398670297	2.03872778781981	3.32290143955618	0.00673648088843122	0.0290201560738148	-2.62815999367896
Slc7a6os	0.221669488068863	3.35537788314932	3.32286776454827	0.0067368844912786	0.0290201560738148	-2.82685862766529
Prodh	0.305845459816791	8.15478614431707	3.32253263885371	0.00674090239509872	0.0290201560738148	-3.23665026561529
Cyp3a13	-0.243971780936466	8.33048757013407	-3.31979744700522	0.0067737867692658	0.0291326805474997	-3.23607137442163
Emc2	0.243045509774696	5.82307695046618	3.31895770906291	0.00678391546415155	0.0291472109196084	-3.22120316842495
Fam162a	-0.30150370972722	7.70324392243538	-3.3158716640992	0.00682127134911876	0.0292785782161976	-3.2536347737751
Rab1b	0.186729286032228	6.9769566595505	3.31306335535433	0.00685544753402657	0.0293891869174739	-3.26386914092274
Vtn	-0.465291269972817	7.12406793465275	-3.31399411747168	0.00686065317573266	0.0293891869174739	-3.26380506689135
Fam210a	0.256672608985593	5.84288932985034	3.31180381576401	0.00687083236313588	0.0294036215500701	-3.23224820354691
Ddx1	-0.191055221035965	7.24746695754768	-3.30972321877469	0.00689632324160311	0.0294734035532667	-3.2703706704088
Prpf40a	-0.604552767283914	2.99286460663859	-3.30935944799346	0.00690078994727945	0.0294734035532667	-2.78362527612084
Amfr	-0.387551620442784	5.18134595934328	-3.30649497562784	0.00693606570697139	0.0295477699989767	-3.20593821112686
Ube2r2	-0.240583339036983	3.74990622316722	-3.3060598054693	0.00694144085248346	0.0295477699989767	-2.94665305657179
Pcmtd1	0.46150771983703	3.3662173958884	3.30545760483332	0.00694888613186929	0.0295477699989767	-2.93430264837236
Xirp2	0.352815990482117	3.09414425113508	3.30529853430956	0.00695085415126372	0.0295477699989767	-2.82163586887176
Coq10a	-0.314016504499357	2.19794872920075	-3.30517228829454	0.00695241647034746	0.0295477699989767	-2.6696120906229
Snrpd2	-0.429102609683816	6.30716200676066	-3.30327391943244	0.00697819141417966	0.0296281519433902	-3.26847318854763
Gnpat	0.471804852348821	1.91884137641583	3.30203612635164	0.00699134215915567	0.0296548285296996	-2.65810289005205
Sil1	-0.278464335762638	4.08321077328346	-3.30076430131991	0.00700719113364785	0.0296928864721211	-3.04659381974615
Rpl18	-0.268846944511905	9.85566325923447	-3.29997029429868	0.00701710428832923	0.0297057414872604	-3.24410012984139
Cbr3	0.62809582152441	4.00877746476274	3.2988830431853	0.00704752624002702	0.0298053068603689	-3.03973440719658
Arg1	-0.283152988392342	12.6539690589723	-3.28895154823969	0.00715615726568195	0.0301845240788507	-3.19971502198544
Dusp23	0.564613298654783	3.07263667137919	3.28852961794406	0.00716153734112096	0.0301845240788507	-2.85759765088534
Snrpd1	-0.455223379972206	5.59741127103129	-3.28863760430538	0.00716243468929353	0.0301845240788507	-3.24561820066558
Rpl14	-0.2595912005805	10.0612331747442	-3.28824612422529	0.0071651545115382	0.0301845240788507	-3.25979467015031
Wasl	0.208407926798884	4.59522739597413	3.28767461090461	0.0071724522568779	0.030185817587913	-3.16157199117679
Gpam	0.317408263280173	6.58030386296704	3.2863044065966	0.0071899794609764	0.0302301181231705	-3.30976800552757
Exosc6	-0.328601244887792	2.77447822927416	-3.28327563282559	0.00722887747311011	0.0303640981798535	-2.77851432263498
Larp4b	-0.34912472809143	3.97760578386851	-3.28221685057693	0.00724252572032493	0.0303729528848994	-3.06897136414603
Heatr1	0.880195027113102	7.34116145325846	3.28687690829817	0.00724505360617099	0.0303729528848994	-3.31337798506081
Exosc10	-0.4165901854439	3.64363332152571	-3.27871951862797	0.00728779488015209	0.0305161875349281	-2.99496278655861
Cab39	-0.195190986727947	5.94383926048446	-3.27829151387719	0.00729335468643951	0.0305161875349281	-3.30564945309292
Cnot1	-0.226427098788001	4.21775497160643	-3.2774217532128	0.00730466623488048	0.0305339291405749	-3.11212040752714
Naglu	-0.274264306159218	5.37929016880584	-3.27628274620097	0.00731950644266367	0.030566372165785	-3.27360840639904
Atp6v0a2	0.371800798485172	2.30130128096842	3.27559818170548	0.007328440448018	0.0305741119367553	-2.75286911923125
Gng5	-0.355689207463514	3.08542560103171	-3.27483491007696	0.00733841472128361	0.0305861725545392	-2.87221003435924
Cyb5r3	0.278200958033214	10.0075327520538	3.27341997687164	0.0073569413394518	0.0306338213150944	-3.29061867074472
Prkab1	0.266940576670323	4.34933566906137	3.27199292325425	0.00737567488341398	0.030673376721577	-3.14784739649174
Cherp	-0.557938754632136	2.69902468712384	-3.2716147027302	0.00738064808099085	0.030673376721577	-2.79372153328633
Ap4s1	-0.354653281731593	3.01090645722026	-3.26925833428687	0.00741170878272625	0.0307728447344346	-2.86832893481467
Xdh	0.193939878593078	8.44373563733705	3.26752536003519	0.00743463702456219	0.0308242324801188	-3.32768635888115
Chmp2a	-0.297216801526271	5.29435409960342	-3.26724427605068	0.00743836272447518	0.0308242324801188	-3.29563386676805
Zw10	0.520108906336354	4.35266781045717	3.26518692855724	0.00746907617684555	0.0308361566657694	-3.19088424964135
Cyrib	1.05583132556881	3.41714314875689	3.26911220480837	0.0074772414907106	0.0308361566657694	-2.95426057248429
Gstm5	-0.269277506183335	6.37035479927617	-3.26428907271078	0.00747764841192556	0.0308361566657694	-3.34892662024637
Cpox	0.294113571168458	8.24031903838323	3.26374532145376	0.00748489986283527	0.0308361566657694	-3.34098071011388
Ndufa6	0.277126099568904	8.08208972477497	3.26349977978686	0.0074881767440877	0.0308361566657694	-3.34501814600405
Pex1	0.240911847138388	4.98701382185277	3.26329543636272	0.0074909049262576	0.0308361566657694	-3.25978358570059
Rpl4	-0.26368688173951	10.3412074760428	-3.26327114159801	0.00749122935210562	0.0308361566657694	-3.29924493231884
Tap2	0.488069235713739	4.08785888827513	3.26144170780444	0.00751570024267174	0.0309074225217682	-3.1166978949091
Cyp2c29	-0.487052082675074	8.73117869844303	-3.26186678129671	0.0075275138818312	0.0309155477643909	-3.33305660047066
Dnm1l	-0.144492035744337	6.62349421370785	-3.26022684502023	0.00753199542569228	0.0309155477643909	-3.35843821891333
Inppl1	0.579066176790137	1.8213499008451	3.25449204346015	0.0076094040719037	0.0312036151780439	-2.73689670783397
Gpld1	-0.390373933212037	3.46947632406253	-3.25181908470163	0.00764575983051228	0.0313229515637116	-3.03529661008859
Cenpv	1.07542120394665	3.05930042663589	3.25434694194412	0.00767598567059369	0.0314169726309228	-2.8957291626976
Rps21	-0.285899111310325	8.00174718472001	-3.24786719142247	0.00769983473961928	0.031484740914466	-3.37049303566655
Washc1	-0.22698029094869	4.27142436857548	-3.24200801277576	0.00778072427093812	0.0317853996233783	-3.19676396298923
Sub1	-0.34441409642546	4.96754599128002	-3.2391455247644	0.00782055629948502	0.0319179225909039	-3.3218008779205
Amacr	0.248781476224396	9.14973119999089	3.23639432999592	0.00785903502974204	0.0320446772978528	-3.37061397680444
Tbcd	0.281130903718512	2.6115828351425	3.2331900223978	0.00790409376437029	0.0321850911246673	-2.86589698312571
Nelfb	-0.237456080591654	2.69534219483022	-3.23220585547392	0.00791798568721305	0.0321850911246673	-2.88537055405655
Rbm42	-0.464584980352183	2.84622333380156	-3.23188178580601	0.00792256549327269	0.0321850911246673	-2.90838347636627
Abhd10	0.60069340810375	3.32029779921991	3.23183077188353	0.00792328667566496	0.0321850911246673	-3.00801291876723
Hacl1	-0.200367124009762	8.77055682207017	-3.23041066677089	0.0079433894639726	0.032236424535182	-3.38632007534145
Xrcc5	-0.254880088865715	4.5607074595664	-3.22675421343298	0.00799538852667477	0.0324169837166025	-3.28062459589645
Glud1	0.29746113547451	12.6511683032544	3.22600328880228	0.00800611029771672	0.0324300040014454	-3.31753712029872
Tmem214	-0.32694731101845	6.24216536284709	-3.22542784729715	0.00801433639069426	0.0324329002202604	-3.41276414116204
Nadsyn1	0.242870792520525	4.31305078518321	3.22375693004641	0.00803827131342087	0.0324710403405804	-3.26785597049439
Nudt19	0.226483000115253	7.31402410951392	3.22329926767168	0.00804483972366388	0.0324710403405804	-3.42556383893331
Mrpl57	-0.27253838830963	3.16356110748116	-3.22319612504527	0.00804632078842544	0.0324710403405804	-2.96536101993679
Tomm34	0.281539868096463	4.07334772645297	3.22206233015953	0.00806261965743605	0.0325012083211864	-3.18121943977147
Myo6	0.273682931288711	4.58315889923359	3.22162952876462	0.00806885023629268	0.0325012083211864	-3.26904734781484
Eif3c	-0.177792208284673	7.41238120707273	-3.22009239499317	0.00809101827019573	0.0325601275775444	-3.43114412921283
Dbi	0.372302081036462	10.6901262024257	3.21415563351501	0.00817721876232557	0.0328763785993686	-3.37254462942158
Unc45a	-0.26913069746823	3.7336017170391	-3.20773809799689	0.00827144953707245	0.0332242968382129	-3.14876445977519
Ergic3	-0.367805889730435	3.12683498982331	-3.2057616510163	0.00830069187114046	0.0333033601420491	-3.00251771080409
Snrpe	-0.416541855539392	6.55592621535508	-3.20553358183214	0.00830655833093721	0.0333033601420491	-3.44925564291652
Crybb3	-0.888824001178676	3.63065775003644	-3.20446755543281	0.00838801236356544	0.0335834799606868	-3.23609323504231
Macf1	0.324207863002076	4.25756982564613	3.19963670905145	0.00839198121296457	0.0335834799606868	-3.2747910638863
Erlec1	-0.272427163052739	3.03716074181841	-3.19865343610965	0.00840673108209677	0.0336113563078647	-3.02441411991914
Ccdc124	-0.189184520757851	4.806878430703	-3.19592443792441	0.00844780621628868	0.0337443360239912	-3.37575039719886
Jup	-0.561808613477517	4.25979577734979	-3.19469038167446	0.00847009616130406	0.0337568324369745	-3.23003929073109
Cdh2	-0.395217895029536	3.70675747680914	-3.19437265429457	0.0084712534514412	0.0337568324369745	-3.13560624690863
Adck1	0.483534760109328	2.49354689058856	3.19416554979526	0.00847438776324232	0.0337568324369745	-2.91271908426082
Csnk2b	-0.247460192266364	4.8651385155526	-3.19274969525356	0.00849584680068039	0.0338109475953785	-3.35231490742212
Ddah1	0.508240444063842	8.09994911915508	3.19347741728239	0.00850363341560469	0.0338109475953785	-3.47095688022081
Mup20	-0.567750610479223	3.85279657307005	-3.19144058656295	0.00851825950988912	0.0338379434808659	-3.13505376791416
Akr1c20	0.270020874221642	4.07986895941108	3.18814260807978	0.00856605532084137	0.0339965320545892	-3.28330590646617
Dpm1	0.24231670902053	8.05815980637786	3.18581724598124	0.00860171533982817	0.0341067096761965	-3.48516140424967
Micos13	0.711134929413453	6.10588661385911	3.18779388612482	0.00864071326772975	0.0342299081560156	-3.4917408331196
Rpl10	-0.273647957108661	8.23231867950602	-3.18246389116174	0.00865340525383301	0.034248766165033	-3.48502678048992
Ephx2	0.274217326331657	10.8434406177208	3.16975256307027	0.00885221981792896	0.035003557851481	-3.45706142685925
Gatb	0.368732809902295	2.16344045988761	3.16799420919704	0.00888008410764699	0.0350687427369696	-2.91149458577348
Rbm26	-0.44360567651279	0.813796361942401	-3.16739215590186	0.0088896451496065	0.0350687427369696	-2.72734237461011
Abcb10	-0.288162589001394	5.40327570949729	-3.16717669788893	0.00889306931379846	0.0350687427369696	-3.46758814013599
H1-5	0.776995817906782	3.47534271741873	3.16882252625029	0.00893765427233558	0.0352044811869592	-3.25002407735669
Mtdh	-0.184076312896956	6.91193248030337	-3.16399457796376	0.00894379709636272	0.0352044811869592	-3.53244897600462
Rps20	-0.274388781784072	8.59076022975527	-3.16252941194648	0.00896725256777707	0.0352577870795182	-3.51388181161386
Psmb8	0.306772367040976	6.86881468755493	3.16182270161853	0.00897858839364428	0.0352577870795182	-3.5362706356315
Unc93b1	0.658543310379866	1.53386083283433	3.16162043219282	0.00898183552280456	0.0352577870795182	-2.8684071352361
Ssbp1	-0.218817800688139	5.44987306806393	-3.15800721081241	0.00904004125634331	0.0354540400952683	-3.50690521753037
Irgm1	0.212225929014282	6.79274969434902	3.15317520492607	0.00911847837751543	0.0357292101942937	-3.55143565160166
Ddhd2	-0.443533070449976	2.80946434472513	-3.15129630754054	0.00914916407635024	0.0357893551369864	-3.08326031665884
Snx18	0.392777951888164	2.0521493603503	3.15122046984495	0.00915040483354168	0.0357893551369864	-2.93155306873046
Arfip1	0.552786893065606	1.30053646268467	3.14955983618216	0.00917761672487934	0.0358633022787593	-2.80698681576586
Cdv3	-0.21373006216477	7.23434481585709	-3.14591797298273	0.00923758131304233	0.0360649874409736	-3.56488514831316
A1cf	-0.333500322081304	5.50278615367974	-3.14460090488175	0.00925936489382771	0.0361173781495466	-3.52036460676547
Gsta3	-0.329712185367834	12.4401837519125	-3.14195894557956	0.00930321842887093	0.036255683371719	-3.47092455136495
Dnajb4	-0.23965075621589	4.57983686105073	-3.14141868108209	0.0093122120811072	0.0362580088063308	-3.44977195465428
Prkag1	0.257202446882921	5.37932142888148	3.14087965351782	0.0093211939169344	0.0362602840840745	-3.51489161177496
Mtfp1	0.285366495668438	6.07052583071318	3.13898414429924	0.00935284858057635	0.0363182365964279	-3.55267140959162
Pon1	-0.381078948194224	8.50723389119791	-3.13898028289614	0.00935291317629175	0.0363182365964279	-3.55831753910904
Rpusd3	-0.544173429578932	2.56840795741231	-3.12908741938983	0.00951989849471133	0.0369334426775953	-3.08030625592554
Agk	0.251674913761735	5.73005811562068	3.12665254772496	0.00956145838539386	0.0370601959046266	-3.55942662290342
Ndufaf4	-0.265539993188713	5.38341983180456	-3.12616888783101	0.0095697356261368	0.0370601959046266	-3.54735161946334
Hnrnpa2b1	-0.472976780191869	9.05022531145754	-3.12644169049619	0.00958524943682966	0.0370739679570842	-3.57287196751323
Psma2	0.200951005935808	8.05519424416998	3.12469919681729	0.00959493209449636	0.0370739679570842	-3.59249215379332
Myl12b	-0.221121761560877	8.91839595631654	-3.12445939711561	0.00959904960074575	0.0370739679570842	-3.57843623244481
Edf1	-0.409004457767685	5.64840271275379	-3.123094723698	0.00962522435323925	0.0370939464969554	-3.57024623892852
Ddx46	-0.171062047269209	4.93251785975215	-3.12252776323502	0.00963228220539747	0.0370939464969554	-3.50724585590454
Aadac	0.265967668423594	9.9708239082974	3.12219463581971	0.00963802522270658	0.0370939464969554	-3.56206591626522
Tmem33	-0.343589724496467	6.70814487571297	-3.12195750177797	0.0096421154538068	0.0370939464969554	-3.60247517286316
Cpb2	0.381142301975417	4.64770559058631	3.12166430822615	0.00964717506162132	0.0370939464969554	-3.46898483265121
Ppip5k2	-0.357246283068792	4.03001917700013	-3.11942636862942	0.00968588354660918	0.0372092223105076	-3.39422378073981
Pon3	-0.20154256855169	7.75235684983753	-3.11893579132524	0.00969438978678116	0.0372092223105076	-3.60995087781312
Tcea1	-0.22272586468315	4.81518026132591	-3.11522193426906	0.0097590309235949	0.0373990195143879	-3.49635501791413
Tln1	0.43628743914077	5.79653987673784	3.11495553753427	0.00976764872179539	0.0373990195143879	-3.58794828170157
Bdh2	0.731138129596192	4.5145914561413	3.11887954641195	0.0097698226058892	0.0373990195143879	-3.48525923449776
Gna13	-0.204866788693313	4.86993247136824	-3.11380734616162	0.00978376690090476	0.0374192254013346	-3.50646373138243
Ass1	0.351170173095372	12.8494893727873	3.11330941201414	0.00979248903284416	0.037419440392762	-3.51139217703009
Fcgrt	0.582234616892035	3.24658296721793	3.11182827672625	0.00981848006339129	0.0374759533841681	-3.21506261351481
Gspt1	-0.170637722246081	9.10799762790605	-3.11147803998512	0.0098246362276235	0.0374759533841681	-3.59519735143585
Anp32b	-0.64846375181829	6.66050976594475	-3.11373458212903	0.00985989229035981	0.0375772417561992	-3.62263761288412
Hsd17b2	-0.356060763666044	7.91437092498098	-3.10535868226327	0.00993282927823325	0.0378218314139428	-3.63023087933695
Ugt3a2	0.266622901400998	8.48463651002715	3.10170612853629	0.00999798149369922	0.0380363736473949	-3.62841890803701
Wipi2	0.360011207529384	3.9712313333076	3.09900876996476	0.0100463726789538	0.0381868285455302	-3.40155268645085
Miga2	0.583119109651102	2.91788606001011	3.09837329007088	0.0100578077439818	0.0381966700426679	-3.16576726531014
Gal3st4	0.495166584366106	7.95824183960674	3.09807192118726	0.0100840151387728	0.0382307326249057	-3.64543394641392
Serpinb6a	1.09980698030917	5.32209343079756	3.10110978227864	0.0100844845900342	0.0382307326249057	-3.54689188135874
Itih2	-0.196314553166251	4.38176498297668	-3.09572670660893	0.0101055730377722	0.0382624501583768	-3.46825397013153
Exoc2	0.261292998041882	3.28567293698621	3.09545038154112	0.0101105733280936	0.0382624501583768	-3.21202678823875
Fads2	0.555130445546275	5.03380208624713	3.09605393017099	0.0101204776823418	0.0382663945992572	-3.53423365347874
Tufm	-0.171724870250081	9.10527804977135	-3.09291368383142	0.0101565936118092	0.0383693536446125	-3.629597924232
Rdh16f2	-0.513448265412673	5.71544735325311	-3.08976081103753	0.0102350445319635	0.0386319250778133	-3.62678724435848
Pah	0.351005466929681	9.33577171411571	3.08734300560309	0.0102584000770527	0.0386862633473482	-3.63175456343545
Ada	1.23364203018116	2.8247237351736	3.09000865893285	0.0102862443218605	0.0387574197048811	-3.20689912830536
Crp	0.560908744954356	2.60624538207716	3.08444867320199	0.0103117016247445	0.0387854956376769	-3.13561146707948
Mcrip1	-0.527348205957289	3.21363259708907	-3.08443382064481	0.0103119758673596	0.0387854956376769	-3.25618752030051
Nek9	0.297762495709464	2.88729467443014	3.08396465247336	0.0103206425399932	0.0387854956376769	-3.18127435479528
Atpaf1	0.294515472297453	2.72264469432736	3.07794608197053	0.0104324749420585	0.0391487960085341	-3.18326092049135
Abce1	-0.161720527672571	6.975404114384	-3.07745200875892	0.0104417096131252	0.0391487960085341	-3.68819480016413
Ctnna1	-0.315369377770884	6.38611751257485	-3.07693730587697	0.0104513386514536	0.0391487960085341	-3.684724522626
Trappc3	0.182017486002889	5.1808390515637	3.07681752580687	0.0104535807776378	0.0391487960085341	-3.60952647685902
Slc35a4	0.270695715209623	4.05602339847246	3.07399213556088	0.0105066094865693	0.0393132926889137	-3.42299046526805
Dhrs4	0.255531884624908	9.43076792724006	3.07233086379955	0.0105379160183057	0.0393713968795853	-3.66189528679478
Pgs1	0.571664454627861	2.83713762493311	3.07220064450995	0.010540373967763	0.0393713968795853	-3.17867534355225
Retreg3	0.248963922518754	4.27990199644472	3.07168059400848	0.0105501959357728	0.0393740242443101	-3.48361992067423
Rpl22	-0.419502962252833	9.72153702998628	-3.06773189183915	0.0106279415000916	0.0396284436430499	-3.67078509386728
Dcps	-0.24580147910299	6.03660268208719	-3.06712024072058	0.0106367221357792	0.0396284436430499	-3.69338686017271
Vcp	0.148296476396876	9.61493133059549	3.06314800969463	0.010712673151251	0.0398274905547947	-3.67354818932272
Mlkl	0.439536602445448	3.967942803237	3.06291195605826	0.0107172038070119	0.0398274905547947	-3.42645478010947
Aspdh	-0.267376950244945	8.47671549937049	-3.06236439851856	0.010727720708094	0.0398274905547947	-3.69470387536784
Sart3	-0.178221530412619	4.5289094826949	-3.06223882823932	0.0107301339959767	0.0398274905547947	-3.57218408517487
Poglut3	0.554334209943778	3.07943372055739	3.06191986158035	0.0107362665599308	0.0398274905547947	-3.26145202274424
2900026A02Rik	-0.448938571642348	10.5613283259665	-3.06114356304069	0.0107553946111032	0.0398642007989216	-3.65637292654468
Cox4i1	0.257688512425112	12.0092329514996	3.05870827942522	0.0107982110150475	0.0399885721809392	-3.63024238082506
Rpia	0.467822025825301	3.131264724666	3.05758785056743	0.0108199064175822	0.0400232843493037	-3.22948179216269
Tmed9	-0.196766178152079	7.21159614653452	-3.05726725741962	0.0108261223066204	0.0400232843493037	-3.72467658028866
Tapbpl	-0.387812021870585	3.12331277476661	-3.05512731016519	0.0108677055327823	0.0401426454153585	-3.29961720180674
Abat	0.255946367632129	8.86931337594256	3.05332106970014	0.0109029296020058	0.0402374216261301	-3.70462665555125
Nucks1	-0.339199716328914	4.16959238132326	-3.05285684974953	0.0109120010940709	0.0402374216261301	-3.54377800441493
Prpf31	-0.426722836983426	3.38173107149441	-3.05110423012759	0.0109463183717936	0.0402877777920484	-3.33567126210155
Idh3g	-0.210563168420745	5.93901904698715	-3.0500809659545	0.0109664047787076	0.0402877777920484	-3.71526608124671
Slc25a24	0.763705395841597	3.82501932872754	3.05405080874079	0.0109682161435454	0.0402877777920484	-3.36625598246027
Hic2	-0.570078802486385	6.98046237944406	-3.0538868242551	0.0109714286597834	0.0402877777920484	-3.73439366185946
Cox6c	0.271612576656665	9.55972465309053	3.04978058820579	0.010972308171248	0.0402877777920484	-3.69946817340581
Tagln2	0.602626995412002	7.59369287045232	3.05288833156276	0.0109910100092613	0.0403221590654122	-3.73243386661897
Trex1	0.537287404629545	4.13246885266754	3.04673298902505	0.0110542750828764	0.0405198300576065	-3.51862597874622
Chkb	-0.224867130054203	3.97329656026954	-3.04506724990914	0.0110653613857071	0.0405260648545237	-3.50863889728452
Ddx42	-0.198085748361216	4.22331708712793	-3.04316233377701	0.0111031947175146	0.0406301650764645	-3.52748420603925
Actr1b	0.217984938122883	5.91915925663611	3.03777688576105	0.0112108616980898	0.0409894164372158	-3.73511643248775
Gatad2a	-0.525666113084816	4.47551295713663	-3.03703822058582	0.0112478154058526	0.0410736546507514	-3.56377318787745
Glg1	-0.508719051568428	4.62127699073036	-3.0359000756955	0.0112529257646686	0.0410736546507514	-3.56877831591479
Hgs	-0.180546373179767	5.54769522935503	-3.03481681493063	0.0112704877071606	0.0411030117563509	-3.72481551985327
St3gal1	-0.417734802976427	5.07021012038812	-3.03006736813022	0.0113698034199888	0.0414070482619747	-3.70242995375437
Txnl1	-0.173371037595826	8.37874508136911	-3.02976275847404	0.011373033635642	0.0414070482619747	-3.75617211527302
Serpinc1	-0.273124318039264	5.37413827501869	-3.02885430682687	0.0113915654265698	0.0414395783588275	-3.70898755681963
Ddc	-0.325267639967532	6.51706733062974	-3.02756463669045	0.0114179260928621	0.0415005091489718	-3.77656907964029
Pxdc1	0.294238107054084	3.60868743429798	3.02558512614509	0.0114585066333756	0.0416129786736044	-3.4319165142251
Cdk11b	-0.50190251638205	2.85941679785285	-3.0247389994101	0.0114758967850887	0.0416411111916076	-3.29299714117517
Hnrnpul2	-0.727519092034515	4.60520186568923	-3.02806057131631	0.011489412038382	0.0416551479275681	-3.58838842850765
Rpl26	-0.25477784625547	9.56843768559104	-3.02233961494768	0.0115253552713843	0.0417504060921455	-3.74560053720447
Rap1gds1	0.245961452930697	4.4966290930475	3.0216167873619	0.0115402969610615	0.0417694905933476	-3.60907820767768
Ears2	-0.278422401968546	4.23256054528644	-3.02073572229438	0.0115585359980956	0.0417725714083397	-3.58856042390266
Ahnak	0.898643603767921	7.23575584290195	3.0242818065512	0.0115672425922092	0.0417725714083397	-3.78593248898635
Itgav	0.469789830452695	4.53478510677087	3.02031940282838	0.0115701703113419	0.0417725714083397	-3.61734654454003
Snx30	-0.583782923639244	1.3951475034478	-3.01827494899475	0.0116096307359088	0.0418800213180067	-3.10162029087928
Hdlbp	-0.241355320107767	8.05474243135707	-3.01495874468386	0.011678847474456	0.0420630166091751	-3.78676412621385
Itgb1	0.339182473994069	7.02783740378238	3.01478270121055	0.011682533499306	0.0420630166091751	-3.80046441545815
Gsdmd	-0.244416824262538	6.18684436974029	-3.01444616892209	0.0116895831243655	0.0420630166091751	-3.79471284299909
Hmbs	-0.223946944277141	4.94492490781032	-3.00952027431923	0.011793261630139	0.0423803864050286	-3.73323885849566
Cox17	-0.516103053684195	3.11551407670114	-3.00932400007844	0.0117974118709691	0.0423803864050286	-3.35690198757746
Armc1	-0.230975991548306	5.22856310481423	-3.00807346780815	0.0118238890718476	0.0424401936926334	-3.75391564692822
Prkca	0.513629820854994	2.36030608167995	3.003605286504	0.0119189824717581	0.0427459853098434	-3.19774774772129
Mlst8	0.398504686163485	1.95319231976685	3.00259618113652	0.0119405649612953	0.0427755075493971	-3.20461708262897
Tefm	-0.362338629571125	3.76985389178978	-3.00229440604354	0.0119470268885069	0.0427755075493971	-3.53225609448309
Psmd1	0.145148320544957	7.12015862408061	3.00023474967354	0.0119912245237552	0.0428981835075185	-3.82695477187385
Slco1b2	0.397638920712077	6.07165682100184	2.99893915648723	0.0120221810651653	0.0429733260259799	-3.81122277431542
Ptges3	-0.67883906492186	6.1983161795141	-2.99814921698782	0.0121202353494638	0.0432571102525997	-3.80546436729838
Mtnd3	-1.0512523068108	3.29489439334873	-2.99808585536085	0.0121216080142764	0.0432571102525997	-3.38094460817124
Gna11	-0.195845706430275	5.5694357067269	-2.989046503666	0.0122342008174315	0.0436228564241694	-3.80682583866632
Myo1d	-0.407597626777541	4.74058056210983	-2.98857470223119	0.0122445551342915	0.0436237533579792	-3.67269559103482
Ndufa7	0.274819269101675	8.84287917055381	2.9865405957106	0.0122892973627142	0.0437470618402308	-3.82708309594117
Tra2a	-0.646698441715936	3.91202932740138	-2.98666925209582	0.0123097013555935	0.0437836000440304	-3.54967384380826
Rpl10a	-0.264669878128336	8.51925334557607	-2.98429606793426	0.0123388588901487	0.0438511873972528	-3.83582382941268
Stam	-0.217038086559831	4.19686972844068	-2.98142812133773	0.0124024788034314	0.0440410390404744	-3.62463530667831
Coq8a	0.320284531066807	7.04021954380772	2.98061999436347	0.0124204650555141	0.0440686673046094	-3.8618819277803
Erh	-0.632251453866748	2.97501087658283	-2.97606461022064	0.0125254851523192	0.0443701687469869	-3.36729935379475
Rps18-ps6	-0.233855303106154	10.4606355397928	-2.97562741475668	0.0125321664881717	0.0443701687469869	-3.81273561191831
Slc25a23	0.2376531760624	4.84328690865447	2.97544494056899	0.0125362681499129	0.0443701687469869	-3.75610652815905
Tmem263	0.694255145028612	2.5742945155667	2.97506591401876	0.0125479357888534	0.0443750915120956	-3.31528622106662
Abhd11	-0.182593707320264	6.54842027413025	-2.97040477283692	0.0126500962212735	0.0446943085052685	-3.87842566563424
Dbnl	-0.240824745270278	5.17372675624492	-2.9698539948809	0.0126625978896551	0.0446943085052685	-3.81240345058346
Asph	0.151994466599398	6.61991181020991	2.96956102643334	0.012669252804643	0.0446943085052685	-3.88032171436474
Lamp2	0.229448245846413	7.87895272629791	2.96751166515079	0.0127159034018406	0.0447832500315835	-3.88088980391563
Fus	-0.414439835829902	6.85743766819275	-2.96831124535471	0.0127213430221975	0.0447832500315835	-3.88443822625805
Tprkb	-0.371584536486858	4.34003521695372	-2.96708758585928	0.0127255784596464	0.0447832500315835	-3.71000044102146
Rheb	0.240867558508494	4.93296331585974	2.96572211220527	0.0127567810241811	0.0448564987478941	-3.79508758498632
Vmn2r45	-0.445304374088938	3.68161122956529	-2.96281042601536	0.0128235732224041	0.0450546697919779	-3.58588471447102
Baiap2l1	0.514477589586938	4.83745236663436	2.96324902305495	0.0128372683684296	0.0450661177356739	-3.77143366565735
Srp9	-0.239599951919316	5.93302765141381	-2.96033406200649	0.0128806558402452	0.0451816993648893	-3.87982760350855
Oxsr1	0.168711674179602	6.33585846972402	2.95867804247729	0.0129189710778614	0.0452793158394526	-3.89214141550816
Tapt1	-0.299584762329309	3.64507335130094	-2.95592802043634	0.0129828512848029	0.0454663032017671	-3.57184664000962
Mettl7a1	0.349569291130986	7.22005442705371	2.9553659740461	0.0129959460459519	0.0454752796000163	-3.907033625394
Ide	0.154780428069147	7.23721694543046	2.95303737425215	0.013050340087528	0.0456286384598752	-3.91124337979963
Hspa13	-0.278514070815975	4.47201724858563	-2.95156920111916	0.0130847527821483	0.0457119437810002	-3.7510772474563
Snrpc	-0.576759651810366	3.64898996729827	-2.94903352257653	0.0131476260856746	0.0458944619546831	-3.49906471050527
Snx5	0.391753938538714	6.84552161681406	2.94838003356005	0.0131645016341415	0.0459162504492915	-3.91911729666713
Chka	0.361098350194514	4.6462271167898	2.94399068824717	0.0132638408931081	0.0462253954612112	-3.80616946157305
Rps16	-0.238125263493732	10.7857230286436	-2.94236501496836	0.0133025766456834	0.0463230048032748	-3.86598949986292
Actn4	-0.56188137901248	8.2719149156246	-2.94526197732607	0.0133221826311154	0.0463272230610047	-3.92008102111744
Bet1	-0.253070723962933	3.82311574757886	-2.94089936796386	0.0133375966932346	0.0463272230610047	-3.63359868840033
Acsl5	0.214496856204243	8.22321196915759	2.94089895177413	0.0133376066507678	0.0463272230610047	-3.92216678027893
Gbp2	1.18013197427889	4.05600785454984	2.94411257992969	0.0133495941790941	0.0463272230610047	-3.6489615390296
Pik3r1	0.271022895623937	3.38265163256626	2.94007092705686	0.0133574323091595	0.0463272230610047	-3.53763386998431
Daglb	0.314238352335851	2.63207187774623	2.9394125922332	0.01337321613255	0.0463447409794149	-3.40565220448516
Acot7	0.238102816502987	6.55050212044554	2.93329304033304	0.0135208332294475	0.0468187312628342	-3.94392209598848
Snd1	-0.229090477277886	9.42612281515369	-2.93148835349756	0.0135646776262917	0.0469329150563524	-3.9114799183671
C1s1	-0.292372068748413	3.14180533159349	-2.92678574854124	0.0136795974076642	0.0472287986068373	-3.50905680060679
Psme1	-0.259199350350671	7.62811678604838	-2.92672487788996	0.0136810913170499	0.0472287986068373	-3.95316214628271
Npm3	-0.37075820583719	5.40922140789464	-2.9266468047484	0.0136830076556632	0.0472287986068373	-3.88388795181325
Pdcl3	0.314488471947024	4.63441808419897	2.9253594587693	0.0137146449588508	0.0473001892430654	-3.79659249399987
Gmpr2	0.413758434698634	3.36118333311515	2.92431613812789	0.0137403390065366	0.047350984700898	-3.58901017830721
Skp1	-0.253457026846626	4.96880745847692	-2.92374548526935	0.0137544129961415	0.0473616868559322	-3.87920510206885
Junb	0.913370516572042	1.90743274254201	2.91930465678916	0.0138892444801973	0.0477878547135394	-3.28591562398782
Dnajc5	-0.46881365740547	1.77280040543773	-2.91504279524506	0.0139708470124804	0.0480303482483202	-3.28528563273666
Abcb8	0.230420719531575	4.49969361095783	2.91326849568638	0.0140153907397552	0.0481451529150859	-3.8145553879955
Rpl8	-0.301726077384695	9.10269450506965	-2.90814674522722	0.0141447721975085	0.0485509748400968	-3.95899183406777
Sult6b2	0.533298067253918	7.61113634754237	2.91011455894556	0.0141865212995412	0.04864731961686	-3.98674038195923
Lage3	0.342946364153433	2.10074625137281	2.90615638076413	0.0141953734870875	0.04864731961686	-3.39881964690701
Clasp1	-0.234057966372883	3.67694740350195	-2.90329700300879	0.0142683854228709	0.0488587535733201	-3.6864875433971
Abcd3	0.238235879599578	10.0460324553726	2.90214488511783	0.0142979100620498	0.048921058358107	-3.95623003236266
Rps4x	-0.225681078662273	9.57288747046066	-2.90168947445858	0.0143095974700142	0.0489222817700089	-3.96346463743018
Usp9x	0.155678348249261	4.98732586112997	2.90095505012538	0.0143284654953826	0.0489480332350174	-3.91522991114758
Eif6	-0.25146963975112	8.52717070072781	-2.89250822222108	0.0145472718039192	0.0496562210666587	-4.00151169058761
Tmed7	-0.263475016517822	6.54719342916088	-2.89084774140472	0.0145906767671776	0.0497284209077136	-4.01938446339459
Setd6	-0.363811924878612	3.48336355909703	-2.8908179564479	0.0145914565285023	0.0497284209077136	-3.67431871624038
Habp4	-0.310882854260452	3.59105718498833	-2.89023691685871	0.0146066763207512	0.0497410318241356	-3.75837862006476
Ndufv1	0.255345048594478	8.48348064734469	2.88723678106581	0.0146855153461408	0.0499700987112969	-4.00755259535678
Znf207	-0.241138446145882	5.01559725506455	-2.88677547758534	0.0146976754305641	0.049972096463918	-3.94079663742817
Xrn2	-0.168591804146963	4.86323865160605	-2.88580153560971	0.0147233819170597	0.0500201126025678	-3.92921792956151
Ascc3	-0.213356644916063	3.93429557867555	-2.88488777266753	0.0147475409384332	0.0500628001353417	-3.78677475261275
Eif3h	-0.146780690125576	6.52131228505971	-2.88417970075281	0.0147662889667341	0.0500870665815853	-4.03250707196707
Abhd2	0.51441290500135	4.48729568240082	2.88351574263538	0.0148095640168108	0.0501944249800543	-3.86746026800939
Wars1	0.2732407599191	6.43843923402942	2.88166118743303	0.0148331666138701	0.050216242194781	-4.03246147229819
Psmd12	0.136990237275509	7.20140153053898	2.88108917581299	0.0148483982397627	0.050216242194781	-4.0400571460269
Reep6	0.267771167738106	9.46650618358037	2.88059355898634	0.0148616082668064	0.050216242194781	-4.00672401485895
Cyp2b10	0.54676143342266	4.81699055207634	2.88366424138793	0.0148738824073627	0.050216242194781	-3.95120049628684
Lamtor2	-0.204402000322205	4.437435018116	-2.88012347461993	0.0148741486260132	0.050216242194781	-3.85305730152421
Agfg2	-0.29599295109288	3.8804089725857	-2.87763257002978	0.0149407749679526	0.0503920828685282	-3.77046020930197
Arl8b	-0.350581366061538	6.46077332478458	-2.87691366892835	0.0149600594943885	0.0503920828685282	-4.0416418158422
Emc1	0.180256379538322	6.34770954042252	2.87686955407297	0.0149612436863023	0.0503920828685282	-4.03959252347534
Bub3	-0.157965325530161	5.66194543683047	-2.87361101994901	0.0150489735480236	0.050648065300363	-4.01619886549483
Snx2	0.396414051251601	6.78727751864886	2.87252293956387	0.0150834184119784	0.0507236061701987	-4.05422009798541
Larp7	-0.517388405865704	1.45968328762751	-2.87191227532711	0.0150949129061383	0.0507236061701987	-3.32321080662132
Plin4	0.532913757711846	3.72141574695662	2.8708507541307	0.015128734776467	0.0507977268777485	-3.7670305244197
Qsox2	-0.374275594242994	2.14849361946156	-2.86628176918213	0.0152481846214555	0.0511590219078824	-3.4540508486864
Eps15	-0.158273588604845	4.7874793968916	-2.86479386236116	0.0152889472417549	0.0512352413873057	-3.94768682555075
Ndufaf3	-0.269924285808322	5.65108757072488	-2.86405735155156	0.0153091649513168	0.0512352413873057	-4.03075572594177
Ndrg1	0.591687884334382	5.31378306933876	2.86703121825037	0.015323106826158	0.0512352413873057	-3.98013390608926
Vapb	0.155933670994658	6.5206359554434	2.86334039740321	0.0153288714925382	0.0512352413873057	-4.06901290385519
Ddost	-0.236077083793846	9.98198872045084	-2.86292766919961	0.0153402274355701	0.0512352413873057	-4.02564574442886
Hao1	-0.320127486932665	7.34105502079875	-2.86285981479957	0.0153420952093067	0.0512352413873057	-4.07135683217733
Lars1	-0.156155434848595	6.46164217242669	-2.86227929460217	0.0153580840199621	0.0512490006168441	-4.0711516826989
Apcs	0.495215712288067	4.79186702420072	2.86212525731155	0.0153885251962144	0.0513109280287674	-3.90079299424572
Sfr1	-0.269417542040377	1.71457427195312	-2.86031189912328	0.0154123944354059	0.0513508635587057	-3.38898020722839
Sec61a1	-0.202161792611373	7.76873646993512	-2.85935091829135	0.0154389922868248	0.0513998216611486	-4.07425384491209
Blvra	0.15642029409818	6.64160043209422	2.85592311586906	0.0155342406229389	0.0516651272329102	-4.08302000311765
Rgl3	-0.295828972986651	2.79839964321783	-2.85562283741569	0.0155426123843331	0.0516651272329102	-3.58910707091841
Mmaa	-0.157028023742683	5.01645104155183	-2.85117250561	0.0156672174947136	0.0520392654939796	-4.0105732186989
Ugt1a5	-0.506607669296781	6.74904308957901	-2.85195748076455	0.0157419340346618	0.0522472491634662	-4.0932761846108
Serpinb6b	0.796270106658101	3.57133189505587	2.85043825596112	0.0157847759743671	0.052349203269829	-3.75486097717666
Slc16a7	0.432805646500481	1.60545569280947	2.84612405419408	0.0158097781435579	0.0523918818295343	-3.41368581925363
Clic4	0.226682335526136	6.70030506603594	2.84503766285603	0.0158406252251423	0.0524538494801873	-4.10291508043908
Naa16	-0.340341182118338	2.09741744078638	-2.84366925623011	0.0158795654351127	0.0525425008036909	-3.48216543348271
Lonp2	0.25054126379633	6.44239416689973	2.84102718040789	0.0159550206466441	0.0527245552970398	-4.10760034498357
Rab4a	-0.339443383462677	4.29976069694169	-2.84088793236802	0.0159590073583212	0.0527245552970398	-3.92758178015132
Zc3hav1	-0.168700251032133	5.23585985825472	-2.83979626882667	0.0159902964899374	0.0527588462274959	-4.05250427820027
Pik3cb	0.29936579924754	2.50029643888682	2.83966637599373	0.0159940235386649	0.0527588462274959	-3.52674593706845
Ndrg2	0.261523524451517	8.88817415501859	2.83865517223125	0.0160230679475758	0.0527588462274959	-4.08905971058515
Idh1	-0.182005335271283	11.0570089887203	-2.83837078583766	0.0160312457504921	0.0527588462274959	-4.04430264694705
Pgrmc1	0.2970145399578	9.23125626569829	2.83796858145402	0.0160428186377451	0.0527588462274959	-4.08801089910216
H1-1	0.917978650516464	2.13070138691694	2.84127346323005	0.0160457054889797	0.0527588462274959	-3.51052175205565
Actl6a	-0.381579292581191	3.18303253064003	-2.83734577276696	0.0160607555766622	0.0527588462274959	-3.65094284203836
Tpd52	0.325180724675437	5.42359219036773	2.83686495918686	0.0160746167400602	0.0527588462274959	-4.06153573463109
Atp6v1h	0.217449050413929	5.7969781709096	2.83655401618017	0.0160835871382551	0.0527588462274959	-4.08561490571598
Lamtor3	-0.212742313808993	4.9139995814875	-2.83627744014733	0.0160915702829116	0.0527588462274959	-4.00315406797066
Ndufb1	-0.314097654784702	6.14257460442261	-2.83476401104232	0.0161353242970521	0.0528550900053705	-4.10225253378737
Ndufs4	0.286415315045005	8.21794918068376	2.83441586598553	0.0161454061410569	0.0528550900053705	-4.11066883103851
Arl6ip1	-1.29947297876617	4.01783142919541	-2.83521392929122	0.0162205882865818	0.0530609850162579	-3.76567566895383
Tfrc	0.534675505541887	4.21717095481064	2.83231727328691	0.0162332454354306	0.0530621906057452	-3.88779913410491
Rps26	-0.237655112613273	8.13373764519366	-2.83056409546001	0.0162573690955073	0.0531008470154317	-4.11901432263896
Cstf3	-0.33077737826658	3.13833850770044	-2.82871086295436	0.0163115145020436	0.0532141003990481	-3.67289587650121
Slc4a7	0.452600800445273	1.89620459037453	2.82853403104978	0.0163166903493144	0.0532141003990481	-3.38455168159772
Acot13	0.197496009249479	8.82715209830764	2.8274151462628	0.0163494779796161	0.0532807893705527	-4.10971847727692
Scrn2	-0.19817557713777	6.6725520509684	-2.82615871235859	0.0163863747014284	0.053360758643113	-4.13700734714564
Bpnt1	-0.202177300322113	7.86929027731404	-2.82464313235475	0.0164309921407697	0.0534657302666491	-4.13236102089613
Farsa	-0.213918141855775	6.39061020091142	-2.82281979209757	0.0164848304509934	0.0536005255176126	-4.14028482560223
Znf598	-0.457234450567258	2.37991089033754	-2.8208514438243	0.0165431480163264	0.0537496712825412	-3.56981036322082
Svil	-0.633830573148532	2.09137238219242	-2.82024664788503	0.0165611080075066	0.0537675672003108	-3.46563697567135
Sec61b	-0.246190850083632	7.79832795738133	-2.81929825707675	0.0165893105460732	0.0538116639951632	-4.14119140177126
Prpf19	-0.18234618744602	5.67637287791828	-2.81835416473871	0.0166174328396914	0.0538116639951632	-4.11491720721705
Comt	-0.202739433694234	9.56878387462243	-2.81832739317345	0.0166182309946786	0.0538116639951632	-4.110916582312
Ipo7	0.275603311926812	6.87639128421001	2.81811585349427	0.0166245390851199	0.0538116639951632	-4.15138458287241
Acat3	-0.454195946280326	9.14657048445761	-2.81858238601737	0.0166379070329897	0.0538145936842317	-4.12104600324064
Psma7	0.133030492736257	8.88966606303538	2.81681800409006	0.0166632931219505	0.0538563620513339	-4.12820397301986
Mug1	0.307985264015987	6.74620592310449	2.81597730223113	0.0166884447153285	0.0538973106064237	-4.15544238612823
Gigyf2	-0.285501085512351	3.95927207001032	-2.81530561464848	0.0167085670509126	0.0539219675081022	-3.91299566903567
Gnb1	-0.66754857569686	3.19929012386328	-2.81505685199965	0.0167213380600925	0.0539228810630914	-3.64321904490295
Slc25a15	0.299240405413341	7.75169140073848	2.8132387551025	0.0167706376801773	0.0540415026141832	-4.15781670617187
Ifi47	-0.335464539018681	5.92180413057318	-2.81200780305603	0.0168077140512453	0.0541205885706767	-4.14508898672852
Ptk2	0.394983632183775	3.41889896096749	2.8115535090452	0.0168214180597662	0.0541243540850004	-3.78320790686071
Grb2	0.282617229153497	4.94491009147567	2.81019617686886	0.0168624290725267	0.0542159111952124	-4.06738689408856
Rtcb	-0.146792054621577	6.54637755746836	-2.80329908856831	0.017072365736837	0.0548392820014458	-4.17716509539623
Ube2m	-0.149200152943677	5.93584195324392	-2.80299398869703	0.0170817124344476	0.0548392820014458	-4.15372041341148
Farp1	-0.463100787478444	3.88161300726857	-2.80055528064388	0.0171566054738533	0.0550387982437582	-3.89351412118778
Mrpl42	-0.292874590782002	6.57901407202675	-2.79974736398745	0.0171814887831296	0.0550777049484437	-4.18324213270394
Psme2	-0.176413067042978	7.59313738324029	-2.79837511261716	0.0172238356724071	0.0551516085099512	-4.18318267516149
Mrtfb	-0.498964164495162	2.81832934777483	-2.7981727915047	0.0172300879758972	0.0551516085099512	-3.73419288376123
Ehhadh	0.223378321687145	11.2009964846241	2.79773009911503	0.0172437763302563	0.0551545379215162	-4.11560195844035
Pycr3	-0.283409750579963	5.80551688808265	-2.79711551014069	0.0172627978090012	0.0551745084672594	-4.16828877890332
Surf4	-0.207760060547891	6.35690627947039	-2.79386390392637	0.0173637831495758	0.0554562245857014	-4.18284250344048
Fndc3a	-0.264714762633192	4.13298035798478	-2.79281085600293	0.0173966137060419	0.0555200132909748	-3.9624920460033
Etf1	-0.150025530830035	7.24629038518822	-2.79142166085972	0.0174400188223289	0.0556174307790372	-4.19970977254395
Nap1l1	0.344617605876223	6.95773252387507	2.79097230016156	0.0174578234948168	0.0556331231369881	-4.19998060496173
Trp53rka	-0.268705772629113	4.15250297116001	-2.78968718634218	0.0174943635520302	0.0557084526678956	-3.96376507729955
Tbc1d17	-0.211274558881319	4.22695955987588	-2.78782360352094	0.0175529414657731	0.0558117925774166	-3.99517676657374
Serpind1	-0.447058331305308	3.08732371239289	-2.78770702794769	0.0175566122646844	0.0558117925774166	-3.78181984519657
Pgam1	-0.372206305930414	8.448977967358	-2.78754108513261	0.0175655919668155	0.0558117925774166	-4.18449358960447
Ctu2	0.322349246182576	2.95610904882304	2.78559399120687	0.0176232814352894	0.0559539185570438	-3.71358461762055
Pi4k2b	0.205936189227325	3.16892583773743	2.78446419551433	0.0176590313751906	0.0560262288597158	-3.75902413186274
Mbl2	-0.410215292719807	6.91648363990584	-2.78440069730723	0.0176891833366103	0.0560726554360439	-4.21233757312825
Sec16a	-0.158846334992267	4.4986862786046	-2.78318372903612	0.017699636257371	0.0560726554360439	-4.07529768296773
Rpl9-ps6	-0.215114939886989	8.89501718370998	-2.78040933666422	0.0177879341702537	0.0563110701958618	-4.19207919564072
Zyx	-0.205441528850615	6.5857310808996	-2.77775539229426	0.0178728089635508	0.0564615023857669	-4.2224360689318
Atp6v0d1	-0.324170111483958	5.92682538165336	-2.7777455807706	0.017873123488788	0.0564615023857669	-4.20255400494617
Tpm4	0.906446569361041	2.70120414149744	2.77804699389127	0.0178917662163634	0.0564615023857669	-3.57818681769531
Xpot	-0.199474610780655	3.90215525896714	-2.77713997597587	0.0178925478570021	0.0564615023857669	-3.95569174656202
Mbnl1	-0.282901768421047	3.80541673827686	-2.77663529111933	0.0179087513333029	0.0564615023857669	-3.88863615261332
Spag9	0.189633651112252	4.5925866753812	2.77647474786541	0.0179139088162345	0.0564615023857669	-4.09292991012666
Tnks1bp1	-0.135863818867481	5.94886645602529	-2.77434050994218	0.0179826122085923	0.0566267903034489	-4.21097427690944
Sdf2	0.379697264883057	3.84658063444268	2.77401291416103	0.0179931810512009	0.0566267903034489	-3.8935602382443
Trabd	-0.19193428431346	4.65770338361418	-2.7736253314311	0.0180056931650383	0.0566267903034489	-4.09865761504542
NARS1	-0.275300257942196	7.66590563228629	-2.7731871076059	0.0180198505243878	0.0566300688240951	-4.22677108156203
Hip1r	-0.212463338148169	5.17841917255899	-2.77021449860825	0.0181161771035033	0.0568913838057653	-4.16465782724877
Emc10	0.258263187103498	3.76324097534878	2.769444662781	0.0181412068200038	0.0569285836110295	-3.92979600352637
Psat1	-0.590299825205234	5.74929209091537	-2.77212577688035	0.0181582868614078	0.0569408007752788	-4.19863306353032
Rps11	-0.263400729584518	8.27886379823478	-2.76743436223683	0.0182067301521536	0.0570512777917265	-4.22754071367566
Ergic2	-0.294797609872723	3.25571313880804	-2.76435550852581	0.018307538278969	0.0572847777950821	-3.82016084630682
Mrpl39	-0.244680696479127	5.15706955822023	-2.76434815104658	0.0183077798418743	0.0572847777950821	-4.1836581413665
Mcrip2	0.350104687310829	2.36587685719564	2.76170221468274	0.0183948578442653	0.0574974540233532	-3.67526408860318
Dctn2	0.351860095212613	4.80157035160656	2.76147420011529	0.0184023810700033	0.0574974540233532	-4.11928907900468
Tcf25	-0.283303094049924	3.73060630484025	-2.75956997353501	0.0184653296409392	0.0576524174906547	-3.97497621537422
Mcts1	-0.211244788157186	6.14779763365805	-2.75825504857872	0.0185089224028689	0.0577467680170434	-4.25004647824533
Naa50	-0.157561796374234	5.07092465232643	-2.75691873182505	0.0185533291683926	0.0578435201076672	-4.1726140102816
Elavl1	0.237324163029162	6.30288615000971	2.75559413199247	0.0185974510863326	0.0579240325633315	-4.25613497415358
Ttn	0.147552693960509	6.74507165155808	2.75495242033824	0.0186188637442743	0.0579240325633315	-4.26337625936512
Mif	-0.264371760373864	8.66523263068198	-2.75493644206444	0.0186193972204502	0.0579240325633315	-4.24356427958796
Ptpn6	0.351692946018518	4.28880899519795	2.75441248104874	0.0186368994399241	0.0579367399435508	-4.01787333688268
Cand1	-0.129613999089915	7.22518816064631	-2.75352519582288	0.018666575318355	0.0579872462047892	-4.26696445751969
Pdcd10	0.206868289343634	7.77216210206414	2.75138320983668	0.018738409212921	0.0581685485128633	-4.26534494485376
Snrpa1	-0.215322631463349	5.10891748381108	-2.74977673132579	0.0187924644756253	0.0582944408087286	-4.17616666342521
Dctn3	0.199417939391379	4.25952240731917	2.74612984949004	0.0189157515943334	0.0586347561983717	-4.07416149473891
Psmd7	0.136386039075121	7.3290311025119	2.74386141457846	0.018992843696993	0.0588314914516613	-4.28359249628028
Eif2s1	-0.14003203211566	8.0064391129143	-2.74274405159543	0.0190309315969559	0.058907213358893	-4.27653357280983
Cds2	0.231569251928134	4.67402330598178	2.74138111941059	0.019077493008686	0.059009036397927	-4.11524826076889
Prkacb	0.229310671739714	5.02146978929381	2.73846769846453	0.0191774030026647	0.0592638948102397	-4.20416092392844
Rmdn3	0.255198498444572	7.28406545570974	2.73817881740563	0.0191873378751077	0.0592638948102397	-4.29356104841396
Derl1	0.20936590409421	6.66876596693124	2.73437835013655	0.0193185160963847	0.0596264135126442	-4.29888972702213
Vps16	0.207971354604369	4.00938158976492	2.73264193333707	0.0193787468072273	0.059769591938291	-4.02712343948501
Nfu1	0.507322242580709	5.49115108098333	2.73464534812548	0.019416903707974	0.0597766677214142	-4.23618803949486
Vps37b	0.383359778501684	2.35747454141619	2.73146284601639	0.0194197517779583	0.0597766677214142	-3.71820692843849
Gm4951	0.224415099738874	5.44675576226819	2.73136710546751	0.0194230851129362	0.0597766677214142	-4.26309685721326
Eif3m	-0.180666815171496	5.5188153331003	-2.73098439534349	0.0194364153498994	0.0597766677214142	-4.25268692677312
Slc17a3	-0.631410784427215	2.55767855601931	-2.72974102672869	0.0194855222966819	0.059885042901831	-3.79755885073776
Rpl31	-0.252642674462788	9.44447064543789	-2.7260490047585	0.0196091364442613	0.0602220847555621	-4.27664772257625
Ppp6c	0.208599296518757	4.26568924394312	2.72327287069942	0.0197069596648003	0.0604794966827346	-4.12629808282491
Exoc5	0.190762008472364	5.65335281028459	2.7226682801248	0.0197283278696438	0.0605020736797742	-4.27951886496728
Blvrb	-0.229947766564536	9.22994740892736	-2.72185910290582	0.0197569628072807	0.060546888148927	-4.29063362217324
Msra	0.204985096088834	7.1667276113803	2.72117890175916	0.0197810654698913	0.0605777593609864	-4.32395849168623
Ndufs7	0.206461387057967	8.57110733413973	2.71939549708596	0.0198443982990848	0.0607286405779222	-4.3088017261303
Myl6	0.4069322149999	5.80728466858335	2.71733835283425	0.0199475726103651	0.0610011462688076	-4.27399365054618
Nap1l4	0.210801315825409	5.40322682775983	2.71503462731025	0.0200001112929246	0.0611185283530419	-4.2699944735279
Gnpnat1	-0.363147130833214	6.777418512667	-2.71450652411648	0.0200248636769496	0.061150892048846	-4.33389454598551
Zfand3	0.592285525262618	1.16485521770325	2.71359825693116	0.0200516643792843	0.0611894606287983	-3.62592294844635
Gm27029	-0.26206135811692	5.04735823593771	-2.71108933124662	0.0201420290471184	0.0614218089162834	-4.25943873821505
Gpd1	0.168055305903685	10.1192049333385	2.70966383418982	0.0201935513100702	0.0615354654600444	-4.29507204644405
Cpsf3	-0.459003844338945	3.07046561228724	-2.70166212602645	0.0204851939337299	0.0623582430648	-3.88230795732294
Eipr1	0.19918668104396	3.80515609690287	2.7014648152021	0.0204924379131429	0.0623582430648	-4.04045675891082
Selenot	-0.148882273294671	4.46630728974168	-2.69793983564561	0.0206222809152945	0.062709161262142	-4.19865024129866
Kiaa1522	-0.527815088577521	2.10156382697059	-2.69593085034718	0.0206966463734828	0.0628429050942658	-3.77591310410169
Psmc1	0.133977574177139	7.623273671127	2.69544885745063	0.020714527501183	0.0628429050942658	-4.36649620183757
Esd	0.198138986222853	11.3070889758926	2.69543027274752	0.020715217268772	0.0628429050942658	-4.29468132847446
Khk	0.270328426485472	9.57390123901027	2.69480207430722	0.020738546115475	0.0628429050942658	-4.33144862369066
Hcfc1	-0.265874183933837	4.32326301325658	-2.69475456049485	0.0207403116517763	0.0628429050942658	-4.15706261671569
Ssb	-0.205560037885386	5.92475875273801	-2.69439746221372	0.0207535856101026	0.0628429050942658	-4.34528473475516
Mpdu1	0.336801543921202	7.04626697601693	2.69274464791844	0.0208192147815268	0.062997455800023	-4.37321693478373
Txnrd3	-0.359761599209977	1.87482776864391	-2.68981822605082	0.0209245512354094	0.0632718573070713	-3.68192222389205
Ruvbl2	-0.173122714431531	5.52352310286023	-2.68734043830029	0.0210176400361298	0.0635088661133718	-4.33898177566222
Chdh	-0.237114726836358	8.43470982486278	-2.68487398954594	0.0211107099932337	0.0637301524490468	-4.37128139275297
Pop1	-0.324331388257355	2.66312819593767	-2.68461805243612	0.0211203909575234	0.0637301524490468	-3.84270008198383
Dtx3l	0.157579592218577	4.88993322815802	2.68327144465999	0.0211713995787171	0.0638394576682265	-4.28526988832673
Elob	-0.161660473912097	4.9088445570814	-2.68272088989045	0.0211922893320507	0.0638578543864584	-4.28998925009884
Hm13	-0.302905658896511	6.721651224084	-2.68201931827932	0.0212189386950434	0.0638935685391893	-4.390016216332
Sult2a8	-0.523196786820915	9.69117365960652	-2.68441483521948	0.0212405171101298	0.0639139741334777	-4.3457124023317
Rp2	-0.376762530304292	2.63845590991501	-2.68030427549523	0.0212842247123962	0.064000892972233	-3.83486029958934
Alg3	-0.407896569185797	1.84161592806346	-2.67860657908244	0.0213490461716981	0.0641511352605375	-3.68116621007467
Hnrnph1	-0.36210381802347	3.76786972343444	-2.67472355427321	0.0214980430697235	0.0645255032242149	-4.04829024227459
Gcn1	-0.170100729507023	6.37767790531233	-2.6745813285395	0.0215035199489683	0.0645255032242149	-4.40064008345135
2310061I04Rik	-0.396734278965802	3.44217504958619	-2.67295898124352	0.0215660916273217	0.0646036121783655	-4.01620036665017
Htatsf1	-0.281121403062182	3.48863407081198	-2.67233658262702	0.0215901444461674	0.0646036121783655	-4.03192859757254
Klc1	0.486193109445344	3.02818664602141	2.67232625821055	0.0215905436606032	0.0646036121783655	-3.92632644901269
Hmgb3	-0.205462756965161	4.94165485036943	-2.67186057355161	0.0216085578930265	0.0646036121783655	-4.30448893191252
Usp10	-0.234949682139415	6.01608223343073	-2.67185756935892	0.0216086741534446	0.0646036121783655	-4.3974761376838
Lrg1	-0.61932233788752	3.17212465706928	-2.67238515815885	0.0216193190360672	0.0646036121783655	-4.04446157225706
Etv6	0.419794505717054	1.63008483655849	2.66882226426494	0.0217264552309192	0.0648481209492926	-3.73154260958156
Ybx1	-0.205838201045453	7.53046662981115	-2.668645735321	0.0217333247092614	0.0648481209492926	-4.41506396488434
Nectin2	-0.28114512555094	3.64504606102862	-2.66823745410852	0.0217492208653725	0.0648481209492926	-4.09084002058048
Tpm2	1.19316508629671	2.00554341576111	2.67085598120772	0.0217612152050776	0.0648481209492926	-3.69342397489458
Vars2	-0.341275307926967	3.13907858542111	-2.66629467827764	0.02182501919274	0.0649854873517561	-3.98558090424847
Banf1	0.485695886026047	3.17229167788941	2.66590122272585	0.0218404018242657	0.0649854873517561	-4.00763987900299
Lpcat3	0.272450688200882	7.0410702941078	2.66559295962877	0.0218524612400995	0.0649854873517561	-4.42074900309775
Exosc1	-0.546099923450331	3.07754109841378	-2.66249070701965	0.0219783786375854	0.0653149614295207	-3.98603960211039
Sco1	0.149618843099886	4.74850343311298	2.65977615648603	0.0220812556392827	0.0655755583565494	-4.29540716799777
Rpn1	-0.216543312842511	9.71539317588613	-2.65806850957652	0.0221488715653423	0.065731152865394	-4.39393908259413
Xaf1	0.453777828537178	3.70885144382925	2.65668150466894	0.022203941917153	0.0658493277460624	-4.11229285289747
Pgd	0.203393587684804	9.48010194718347	2.65551832335623	0.0222502297576395	0.0659413123496825	-4.4029741710926
Oxnad1	-0.298973771650281	4.92741886259747	-2.65412918755405	0.022305634205868	0.0660419765956654	-4.34548322380231
Cyp4v2	-0.268320725307773	7.14640086141715	-2.65390006816596	0.0223147855148392	0.0660419765956654	-4.44224823547859
Rhoa	-0.415860422710401	5.25401938903463	-2.65404965795829	0.0223403496777762	0.0660723492524916	-4.38058378813819
Slc25a22	0.184781296027399	8.36629139937244	2.6520638060998	0.0223882621809082	0.0661687310726635	-4.43331906443222
Akap1	-0.173953030264125	4.26374240103727	-2.65103085518869	0.0224296999307476	0.0662122206181172	-4.25070315329934
Ube2j1	0.211419872511279	4.08703308957551	2.65063137810509	0.0224457456182316	0.0662122206181172	-4.22347033235279
Hyou1	-0.289932387635178	7.89837916976397	-2.65055091518887	0.0224489789219369	0.0662122206181172	-4.44187667090264
Adam10	0.417460852769276	3.32375873631002	2.64969896537372	0.0224832417169221	0.0662436418399901	-3.99128234743873
Gpd1l	-0.136199805048404	6.08924378513784	-2.64952325386171	0.0224903147145497	0.0662436418399901	-4.43499343429346
Acin1	-0.551762969995905	3.29180746554902	-2.64913844324745	0.0225100484232564	0.0662565706146021	-4.01981388114346
Rps24	-0.241947197491326	8.71466406935398	-2.64597963581358	0.0226334275968078	0.066532176090918	-4.43368721420754
Plec	0.503554908169368	4.89558678496239	2.64882074744766	0.0226344989989714	0.066532176090918	-4.34999056910901
Csrp2	0.602337179427126	1.6863529166196	2.64548824298643	0.0226533439014726	0.0665422714058222	-3.75033461428254
Psmd11	0.140386718214474	8.04997892486716	2.64441123730711	0.0226970558261549	0.0666253481015206	-4.44963586511317
Jpt1	0.597841544801632	3.7078042922039	2.64589093481101	0.0227531905971378	0.0667447533956801	-4.20476423832004
Chordc1	0.225376838127975	4.99365264324862	2.64156491026034	0.0228129796435869	0.0668747088262105	-4.37685381234023
Mpp1	0.226134121819715	5.06663695946976	2.64100452919267	0.0228358713421044	0.0668963992233425	-4.37300551666115
Cep170b	-0.353549118838932	1.65124220848443	-2.63551311445826	0.0230614001007038	0.06751127161684	-3.78955784769163
Iscu	-0.392429586891168	4.54627334205786	-2.63359896599698	0.0231448199663376	0.0677095749421719	-4.3363350185599
Hmgb2	0.840527136759509	4.36752104434812	2.63480814686802	0.0232077612048117	0.0678477406109526	-4.26401152280763
Tmprss6	-0.576967487348975	1.34484880602627	-2.62981129010373	0.023297896133267	0.0680651661051739	-3.76336428745581
Clptm1	-0.23759003066833	6.40796276624692	-2.62849496927301	0.0233528325429133	0.068144538939781	-4.48177542122419
Sf3b1	-0.258422092112772	5.11473327647895	-2.6284041513753	0.0233566275198879	0.068144538939781	-4.39465438952087
Gstz1	0.251531315195869	10.834001268907	2.62662080339541	0.0234312710501924	0.0683161569174416	-4.42471354478707
Gbp7	0.349750233188602	4.1276550371437	2.62560851828354	0.0234737457215045	0.0683289125436443	-4.25985760828936
Cfi	-0.60836223356253	2.75291873689489	-2.62556397570692	0.0234799367571631	0.0683289125436443	-3.94672211947618
Pin1	0.235345565151071	4.59111677587616	2.62490127790874	0.0235034660090805	0.0683289125436443	-4.3453430359315
Txndc12	0.192020077959509	6.2861579022878	2.6248878841916	0.023504029209726	0.0683289125436443	-4.48283210680511
Cyb5a	0.372502166042808	7.87985878725405	2.62519792549285	0.0235233050342367	0.0683289125436443	-4.49219577560684
Insr	-0.228812915103019	3.59192679562912	-2.62425656041167	0.0235305912349234	0.0683289125436443	-4.16328702902831
Fam98c	-0.530233103127367	3.26342180123239	-2.62364320081947	0.0235627066320798	0.0683761876594897	-4.11009588524589
Slc25a25	0.224243493643301	4.70722162449433	2.62023944788249	0.023700300088528	0.0687292785643143	-4.37417509505447
Edc4	-0.176239906343051	4.75573008191644	-2.61747888420597	0.0238176231542741	0.0689974798176909	-4.39019927840018
Rpl18a	-0.579038095083304	9.10007073864699	-2.62010370176645	0.0238247434942513	0.0689974798176909	-4.47500708907773
Ndst1	-0.387596813648765	3.45084837067021	-2.61665913033984	0.0238525725394814	0.0690317749500541	-4.12038584593864
Ndufaf7	-0.25068480051551	4.09586367226043	-2.61294636037828	0.0240114966789867	0.0693885703442192	-4.26641273613467
Spcs2	-0.185885156236377	6.53447010331127	-2.61288826498184	0.0240139917105062	0.0693885703442192	-4.51227954931251
Mrpl53	-0.174929697028418	5.0538789640487	-2.61265377463408	0.0240240649987512	0.0693885703442192	-4.42732598580309
Zfand6	-0.279932070858107	3.28707529088315	-2.61120375088606	0.0240864479822462	0.0695222475851197	-4.12244505622041
Cd47	0.236673864728981	4.7555047457387	2.60693592550553	0.024270986170297	0.0698891396655219	-4.38039525696539
Nmnat3	0.288573089828275	3.43651491541641	2.60691631610319	0.0242718372751226	0.0698891396655219	-4.12173964822331
Acsf3	0.153057158970019	5.89774962433086	2.6068810010719	0.0242733701238548	0.0698891396655219	-4.50241493157225
Hoga1	0.33352990361449	8.17101224430511	2.60686845051254	0.0242783023386482	0.0698891396655219	-4.51338265778202
Atg5	-0.165310759526403	3.8593568810144	-2.60543587094946	0.0243361778398506	0.0700090712274981	-4.24659094824672
Wdr13	-0.234273930944588	3.51451236004589	-2.60123516200911	0.0245196577419261	0.0704580718680242	-4.20791105198199
Mrpl18	-0.209285625575396	4.72835414465139	-2.6009609114743	0.024531683801037	0.0704580718680242	-4.43178149111685
St13	-0.186827260926123	8.23016053882757	-2.60043415314085	0.0245547987789486	0.0704580718680242	-4.52249685756022
Kif5b	0.172983732885079	5.25523228282643	2.60037203104122	0.0245575262068959	0.0704580718680242	-4.46220619502491
Rab2a	0.178206041145343	7.25337817880242	2.59887971805972	0.0246231348973053	0.0705994000574797	-4.53912013867763
Suclg2	0.311293282005912	3.06592880275768	2.59775107879909	0.0246728694597025	0.0706950566204348	-4.09700831626863
Gorasp2	-0.218763259558224	5.11409469122906	-2.59651547816767	0.0247274307718587	0.0708044072101366	-4.44746958491787
Chchd6	0.372628569593644	2.09971015515474	2.59505715791102	0.0247919796975239	0.0709421924015296	-3.91231981502185
Mtrex	-0.40033935965267	3.67697025205334	-2.59340347387343	0.0248653765886874	0.0710655508873232	-4.18155303390267
Cfl1	-0.389036455070247	10.8023850319681	-2.59409044133821	0.0248680054170323	0.0710655508873232	-4.48268406582037
Copz1	0.214456276820462	5.87763553778546	2.58916428721945	0.0250545061697956	0.0715511624610961	-4.53119245885174
Csnk1a1	0.174744471768576	5.00734696256148	2.58806049300877	0.0251039833041893	0.0716450759467873	-4.47549368441521
Nat2	0.20551987715848	6.22388606082842	2.58761910694946	0.0251237951512088	0.0716542585620342	-4.55015570130141
Aldoa	0.43799848313029	2.93799156053013	2.5863583101619	0.0251804714392374	0.0717255905779562	-4.02351209081013
Slc25a32	0.266273044773568	3.88180248615374	2.58632373113872	0.0251820276322792	0.0717255905779562	-4.23096156867049
Eps8l2	-0.215081260416134	6.78822361667117	-2.58588743512082	0.0252016708107693	0.0717342218595267	-4.56146606014289
Tmem147	0.664053366345718	0.821141740900288	2.58465194335482	0.0252573776615838	0.0718155071973601	-3.71317498676024
Hnrnpk	-0.168734861739349	9.31807662545058	-2.58451651556642	0.0252634912998587	0.0718155071973601	-4.5301005098488
Wasf2	0.234895503736245	4.65115775740818	2.58294327863784	0.0253346189341744	0.0719286504134223	-4.42825149371708
Psmc5	0.123257298454629	7.40511100094553	2.58289932581356	0.0253366089112588	0.0719286504134223	-4.56640304342387
Psmb4	0.150593485836626	7.83306746314761	2.57787069776081	0.0255652992057807	0.0725150271881472	-4.56901438424047
Arfgap2	-0.186540076633654	5.71616557396854	-2.57762017436614	0.0255767453468152	0.0725150271881472	-4.55019392848888
Pgpep1	0.249596373543376	5.34850011163422	2.57546209889369	0.0256755543115469	0.0727474038827162	-4.53011178792365
Pfkfb3	-0.370071897760866	2.38415857688416	-2.57484761000017	0.0257037576743143	0.072779557795206	-3.9808591431057
Aldh16a1	0.227669121010644	4.97921678349898	2.57321269067547	0.0257789443782634	0.0729446145644438	-4.4925749674881
Setd3	-0.202981601966017	4.68817870433604	-2.57226915836203	0.0258224338868928	0.0729742469030518	-4.46225499191189
Cdipt	0.219965010778773	5.54466697745786	2.57225219127282	0.0258232165974671	0.0729742469030518	-4.52571167542874
Ndufb5	0.248155059500325	9.16009658413965	2.57138421427327	0.0258632884551539	0.0730396857745941	-4.55596560032077
Ttc38	0.159875966708572	7.9569248076214	2.57003877896262	0.0259255239114739	0.0731675897057151	-4.57803255087855
Dis3	-0.181577728102446	4.10568136495722	-2.5687603837915	0.0259847946367141	0.0732869648865652	-4.33750102946257
Eif2s2	-0.153734507015705	7.22458870785084	-2.56645192471143	0.0260921600534662	0.0735417409339862	-4.59565066293019
Znfx1	-0.255853695227713	3.40867469972154	-2.56595497926522	0.0261153297117441	0.0735481212316757	-4.19318160770551
Sugp1	-0.373328061400203	2.18736139841338	-2.5652057874163	0.0261502983518346	0.0735481212316757	-3.97487954836597
Cald1	-0.44531213972683	3.83547650705487	-2.56533508836235	0.0261508456831188	0.0735481212316757	-4.35178297516122
Ppp1cb	-0.139151697646804	6.42905281095083	-2.56487505644512	0.0261657498986244	0.0735481212316757	-4.59370774437674
Dynll2	-0.36288551174491	3.56004052906037	-2.56457901640966	0.026179588312433	0.0735481212316757	-4.25659131152991
Psma3	0.121723830144655	6.95300679691155	2.56277547589163	0.0262640503835889	0.0737374314410513	-4.60216997647589
Apool	0.216906613272713	7.38855202958563	2.56105483409656	0.0263448796340905	0.0739163029629647	-4.60492205352231
Zzef1	0.218083905262818	4.86320006920366	2.5593516011166	0.0264251316561142	0.0740933236955201	-4.49903347107022
Rbm27	-0.24459819192727	2.134132214721	-2.55871737284319	0.0264550761786897	0.0741291492145245	-3.99342791603462
Isg15	0.597908090121673	7.82586456933458	2.56052116724491	0.0264945503910744	0.0741916138707257	-4.59939786211265
Mpst	0.266418269610483	8.00260035854238	2.55744638039837	0.0265151852713133	0.0741952896695448	-4.60003693312136
Hsp90aa1	-0.176475520966441	9.7294559495121	-2.55712873461638	0.0265302286358909	0.0741952896695448	-4.56903513144798
Plg	-0.281222057845344	4.97605508479245	-2.5545512147204	0.0266526074575479	0.0744489309525529	-4.51626791535761
Wdr6	-0.319480341644196	2.56994216233423	-2.55449238814279	0.0266554069598534	0.0744489309525529	-4.01950661427566
Coa6	-0.90402382916652	2.29130154023374	-2.55551359382281	0.0267318961447631	0.0746143035249433	-4.00137559255616
Timm50	-0.224666388667486	6.6467703827166	-2.5513242180417	0.02680660432633	0.0747744944968301	-4.62044206805356
Rab3ip	0.418729982824418	2.54901998751791	2.55092536476611	0.0268256987037	0.0747794493238067	-4.11922924347583
Nelfcd	-0.320808883441933	2.50257874042083	-2.5489001414883	0.0269228587214547	0.0749883370305718	-4.0749538515484
Pcyox1	0.183141623572451	8.21469491668273	2.54863995672046	0.0269353660802262	0.0749883370305718	-4.6128710244851
Rnf114	0.210484925431883	3.16029355347566	2.54693593073014	0.0270174214726756	0.0751683156694673	-4.17750445350539
Cutc	0.24959362328403	4.37035205871165	2.54366339512094	0.027175694911828	0.0755599810877485	-4.46531974266831
Smap2	0.274411331192049	3.88681705684916	2.54255171534572	0.0272296670428317	0.0756613270855517	-4.37623310414403
Ykt6	0.200055690728721	5.2831489968222	2.54120074788647	0.0272953981294123	0.0757625436201928	-4.5666874602491
Mrps18b	-0.169080585507898	6.89914360535075	-2.54108195854249	0.0273011852415517	0.0757625436201928	-4.63951982294083
Tstd3	0.450159672462525	3.83153487746016	2.54047925139256	0.0273372825728811	0.0758139923890176	-4.37156334560837
Actr1a	0.216013169167639	4.20902805857691	2.53651706040225	0.0275244891656936	0.0762841747223779	-4.38416828204985
Thyn1	-0.363390088935173	2.74070517003213	-2.53498676258426	0.0275997476965504	0.0764140299059123	-4.14181502116544
G3bp1	-0.169189020548663	6.75608621684152	-2.53484486804041	0.0276067361401629	0.0764140299059123	-4.65029913839141
Syvn1	-0.480189203640818	2.63405927477408	-2.52902273081941	0.0278949824151964	0.0771188227942577	-4.09079584605806
Dmac1	0.293429043364958	3.82444030905302	2.52898053379822	0.0278970822613781	0.0771188227942577	-4.31933550153052
Sugt1	-0.150386562775672	5.42746022890817	-2.52639860808358	0.0280258614570511	0.0774252525729666	-4.60937208521853
Txn2	-0.30077387582281	4.76246056375044	-2.52357470502894	0.0281673766432313	0.0777664529063126	-4.50868581315695
Glrx5	0.333982418729588	4.28419676879882	2.52205901510558	0.0282436213247956	0.0779271289971037	-4.45909031663688
Tfr2	0.237820775983101	3.3993394774211	2.52046513729523	0.0283240171701988	0.0780622825610732	-4.28098621950589
Mttp	0.255202314598247	10.3657053723564	2.52031781293347	0.028331459575654	0.0780622825610732	-4.62449107093818
Pebp1	0.220758139844767	8.46799686055487	2.52001345542939	0.0283468409114782	0.0780622825610732	-4.6512995675275
Rhpn2	-0.352486335605032	5.69993443252462	-2.51947108242157	0.0283810982024472	0.0781068081823881	-4.64839826796628
Ppfibp1	0.27555483940884	3.99942909311987	2.51884582958982	0.0284059251923359	0.078125340751915	-4.41149826917502
Rpl6	-0.248198861539771	10.384163609561	-2.51578695685262	0.0285612827721793	0.0785026219034185	-4.62828341320298
Mat2b	-0.12568418568765	5.96593378721062	-2.51494987225434	0.0286039423614737	0.0785698620336153	-4.66384789150067
Araf	-0.14447676367373	4.54296777758738	-2.51404198758918	0.0286502805785397	0.0786471147731305	-4.53444950585026
Tor1a	-0.296249533373623	2.81236876229884	-2.51165242985818	0.0287725945091966	0.0789326957374274	-4.21851005904888
Ublcp1	-0.207602262370488	3.69286135532023	-2.51085588179919	0.0288134807534539	0.0789946729481995	-4.37547147993517
Rps29	-0.294339759357181	6.22004379687416	-2.50933973209968	0.0288914607968258	0.0791582028684605	-4.69095605016082
Guk1	-0.204564628108335	3.21838500843737	-2.50819623727769	0.0289504106727766	0.0792694186969242	-4.27388688626508
Mccc1	0.185753429375547	8.36659400451938	2.50508162928669	0.0291115735435538	0.0796601866673417	-4.68565647610984
Phyhd1	0.216680563345418	4.6610983477891	2.50323231532944	0.029207679699244	0.0798530733370114	-4.59887822680856
Yme1l1	-0.135560029517771	4.96891790523801	-2.50301392621989	0.0292190495304488	0.0798530733370114	-4.6098767928171
Fitm2	0.352626893455243	3.5056029585625	2.50181724094774	0.0292814285624914	0.0798950790690302	-4.28371029248011
Ifitm3	0.252699625566065	5.61266125561294	2.50170822517595	0.0292871176431026	0.0798950790690302	-4.66497876657649
Prkaa1	0.280237315814649	4.2934521787798	2.50165437525079	0.0292899282460109	0.0798950790690302	-4.49866873840847
Abhd14b	0.180955743386502	10.3550630331289	2.49801458163814	0.0294805135796606	0.0803582621509202	-4.65721024441382
Itih3	-0.413572298234795	3.08643536031752	-2.49744205560532	0.0295106021016724	0.0803582621509202	-4.25802950622633
Eif4b	-0.153921262509829	6.86528682303289	-2.49734770211556	0.0295155636339415	0.0803582621509202	-4.71570707806173
Nme6	-0.228712016949061	2.61155784826828	-2.49634152919397	0.0295685234895392	0.0804107695199876	-4.16244075015651
Slc2a2	0.442127087687322	6.99260342262919	2.49875918062174	0.0295720940244883	0.0804107695199876	-4.71465909947437
Ndufb4	0.218536493816075	8.4625211702232	2.49534541743557	0.029621045278502	0.0804931866032546	-4.70292845185046
Rpl7	-0.214104045768666	10.100319100307	-2.49492025239365	0.0296434906312734	0.0805035173244268	-4.66904538121624
Rpl19	-0.228025611719451	8.0446882635623	-2.4939435303257	0.0296951168167328	0.0805930323159346	-4.71230101969702
Dipk2a	-0.412153857458267	3.2452311672612	-2.49099623779852	0.0298514338424846	0.080901552707146	-4.29699530278762
Cln5	0.226889360504273	3.94314736534621	2.49091508560983	0.0298557493076354	0.080901552707146	-4.45264587775487
S100a10	0.502775437354543	5.65263871119562	2.49318675638656	0.0298663972156406	0.080901552707146	-4.67232883289917
Tmem106b	-0.368578798847513	2.32312226781446	-2.49038905510564	0.0298837370467573	0.080901552707146	-4.13426758601108
Ifit1	0.893046119051339	4.98360909124293	2.48964906513549	0.0300547221207244	0.0813134649857695	-4.64168512685333
Ranbp3	-0.18444891947257	3.79812229796953	-2.48665533412762	0.0300831297620667	0.0813393577411421	-4.43918256217284
Coq9	0.52895738947502	3.20769866178325	2.4840242464204	0.0302244183380137	0.0816702367856965	-4.19577808238954
Plxnb2	-0.200933569375511	4.54963384933965	-2.48120142686581	0.0303767235302964	0.0820304516596748	-4.60093883181206
Dnajb2	-0.200601272463774	3.32845815714327	-2.48078028617641	0.0303995103261676	0.0820406784927449	-4.34134184479898
Pam16	0.228279048082135	5.30289617829539	2.47935984775687	0.0304764895999861	0.082197053149744	-4.68363372034088
Farsb	-0.202939315001792	7.71275075462854	-2.47724022975822	0.0305917142471086	0.0824563184263515	-4.74616310167153
Fkbp1a	0.382556704476348	5.11550166141505	2.47659543054685	0.0306631772424851	0.0825886796533344	-4.68308123934965
Rps25	-0.259626136957598	10.2235213931896	-2.47563838659329	0.0306790741463521	0.0825886796533344	-4.70085519125941
Nae1	-0.146213860718191	5.27009134603114	-2.47390770842279	0.0307737340096251	0.0827918900022189	-4.69575980748618
Rpn2	-0.216018312078267	8.99978479700573	-2.47193784435115	0.0308818230939669	0.083030953997353	-4.73274461762546
Tprg1l	0.308988972882754	3.93144830051408	2.46862197808458	0.0310646063420088	0.0834704232637175	-4.4821061779884
Trmu	-0.306352157295425	3.1476419392109	-2.46725141028406	0.031140465209534	0.0835694226477808	-4.3457376254163
Tmem109	0.22196541489476	5.76080321693602	2.46711571096699	0.0311479857871444	0.0835694226477808	-4.73113372400352
Hnf4a	-0.664802324459762	3.51285562553958	-2.46888618306883	0.0311836305994865	0.0835694226477808	-4.4505709792775
Ythdf3	-0.160043058609611	4.23641621507763	-2.4663997894135	0.0311876921403066	0.0835694226477808	-4.56847831034078
Ndufa13	0.195042323760072	9.8728214679045	2.46621013638427	0.0311982189227009	0.0835694226477808	-4.72473875014324
Mrps14	-0.280037552321398	4.11208734577925	-2.46381588475336	0.0313314114158048	0.0838741689357999	-4.55275371944419
Fn3k	-0.319917313095978	3.78807460488149	-2.46218078306253	0.0314226908266185	0.0840523403181852	-4.50050164053761
Znf593	-0.253687629255207	4.76276428254852	-2.46163238679917	0.0314533630329648	0.0840523403181852	-4.68340808491379
Strn3	0.278176252765387	2.88169336317348	2.46157875063336	0.0314563645100017	0.0840523403181852	-4.25847566549854
Cyp8b1	0.512349243089716	4.4710542773044	2.4634290510329	0.0314871500496643	0.0840825689019484	-4.65024493801605
Map2k3	0.286426554909121	3.87217265419811	2.46063383555026	0.0315092877303141	0.0840896813470312	-4.49856717901039
Emc4	0.216444247612714	5.73117410797607	2.45896099166261	0.0316031940772874	0.0842391720882578	-4.74740253996404
Sdhc	-0.333677781446815	7.2933109007621	-2.4590680540744	0.0316043211632649	0.0842391720882578	-4.78209119753692
Gipc1	0.801041933175497	2.69860034821152	2.45974840851646	0.0316934891671019	0.0844247293174251	-4.20155125480279
Ap1b1	0.168981846452486	7.0832068234803	2.45587820795393	0.0317769636354743	0.084578048445168	-4.78759319823656
Dera	0.170739524771362	6.45348477245997	2.45550391596624	0.0317981249268667	0.084578048445168	-4.78549578741742
Bphl	0.190326137790963	10.0389758321065	2.4552973758057	0.0318098079376917	0.084578048445168	-4.73955635900815
Alyref	-0.527368481787257	3.53108309778986	-2.4550466237533	0.0318609081233486	0.0846430624340873	-4.38804188603303
Kif13b	-0.215319833021996	5.66630026695329	-2.45417331007465	0.0318734644552631	0.0846430624340873	-4.7598188244462
Nat8	-0.486532829189982	5.11906066478613	-2.45316451599787	0.0320658812350428	0.0850561088001266	-4.7326354062581
Nmt2	0.33827982875329	3.29070874530145	2.45041532343853	0.0320871840302796	0.0850561088001266	-4.36182436693037
Adh4	-0.3885381866082	6.45172220827066	-2.45104849188415	0.0320880966270047	0.0850561088001266	-4.79508815190635
Ampd2	0.178811316652067	3.84273985083294	2.44958401959011	0.032134649170337	0.0851154771250784	-4.51640991637904
Ireb2	0.220266640592905	4.08090381637766	2.44931686686266	0.0321499173670688	0.0851154771250784	-4.54815580044703
Mccc2	0.196374185864393	8.11177034760503	2.44715939528838	0.0322734794972254	0.0853902478364089	-4.7903186905057
Ak2	0.203158024681631	10.5129508259701	2.44463755682793	0.0324184959352827	0.0857214117872324	-4.74816556480451
Hnrnpc	0.922428687154654	4.87878713701251	2.44620602365475	0.0324640982730346	0.0857894592062199	-4.62704803491273
Samhd1	0.335138485862149	5.96890839954	2.44201207570363	0.0325773813824781	0.086036166855988	-4.79215164602111
Rxra	-0.258707610130628	2.05923608202128	-2.4410105943701	0.0326281748528545	0.0861176399844901	-4.19055861313374
Rps3	-0.212121265808364	10.5963095289325	-2.43884058208471	0.0327542564825075	0.0863976050650382	-4.75540624896352
Gchfr	-0.226555026302715	7.43800256694141	-2.43813374752828	0.0327954271523208	0.0864533909912828	-4.81541037441192
Hspa9	-0.154431526430328	10.9403567196844	-2.43729502419029	0.0328443452365018	0.0865295196651707	-4.75166298718571
Cyp2d22	0.208516702420331	7.46056180204388	2.4368420329363	0.0328707952352695	0.0865463986743255	-4.81806121673972
Tmlhe	0.281224559228873	5.88428013362863	2.43630151504954	0.0329023830103311	0.0865767762575319	-4.80191604777378
Hax1	-0.188980945317042	4.67219732116774	-2.43560674875837	0.0329430284295778	0.0866309359067703	-4.68187733366781
Pex6	0.186029621441114	6.10703734061696	2.43505562366313	0.0329753052604096	0.0866630359795791	-4.80837965385955
Rab3gap1	0.301402446928981	1.76750084347231	2.43462997038906	0.0330002548514953	0.0866758518544749	-4.14139238031362
Nras	0.152051546362527	6.06921689189925	2.4311724878502	0.0332035962751281	0.0871569171525854	-4.81548074365492
Pcmt1	0.258197547354959	4.6029056760572	2.43055489254108	0.0332400463791552	0.0871995870383913	-4.68101505004972
Tns1	0.350859896671066	4.15832563979222	2.42368738447775	0.0336479942511559	0.0881388987184399	-4.62034311112595
Ubxn7	-0.342806883972905	2.0956147801759	-2.42359820091018	0.0336533238791963	0.0881388987184399	-4.20917727910266
Rpl38	-0.161402929849322	8.68778644636769	-2.42349749265921	0.0336593432113727	0.0881388987184399	-4.81929404340667
Ddb1	-0.114471727655912	6.76329830868396	-2.42301444801715	0.0336882293442	0.0881610753383369	-4.84373036827305
Col18a1	-0.497822804186519	2.72138297043602	-2.41849290637773	0.0339597892916215	0.08881791045501	-4.31079620046275
Ces1h	0.279548828239193	9.31129564082601	2.41784949100498	0.0339986047878226	0.088865602587057	-4.82064008000268
Slc6a12	-0.422746712025829	5.14548667852341	-2.41632805830456	0.0341285168587452	0.0891512013285309	-4.76304914325338
Gcc2	-0.235458529507803	3.29419670783803	-2.41278815063526	0.034305448749353	0.0895592065899071	-4.46313495648172
Casp8	0.162193129490028	4.5565440707431	2.41217074715669	0.0343430624792943	0.08960322887347	-4.69743268715291
Ube4b	-0.21214403707789	3.17638375679852	-2.41151044527249	0.0343833340187422	0.0896541281962131	-4.45182435491729
Lipt1	-0.300845542237234	2.50640533573022	-2.41075850775306	0.0344292502401713	0.0897196756409534	-4.27881332458765
Gfer	-0.255849789957582	6.39341526001163	-2.4061455275802	0.0347122427687299	0.0904025719393097	-4.86958937250277
Psmb7	0.124601623246428	7.05282819439149	2.40311960405777	0.0348990994307548	0.0908344251609399	-4.87829157403689
Pex5	0.468229930933982	4.58494933932776	2.40330368943828	0.0349260109420596	0.0908497079806105	-4.69703580217898
Ddx58	0.23404817317607	5.07828713051502	2.40198523824635	0.0349694000616739	0.090907808227759	-4.80064407024128
Anxa6	0.286923231225746	2.4698355093307	2.40099402679362	0.0350309414288053	0.091012999452215	-4.35524795422752
Vps35	-0.12412601095664	7.42032279725787	-2.39974352552092	0.0351087312991834	0.0911602536078617	-4.8837625269861
M6pr	0.211964171188188	5.54984934576596	2.39924938013103	0.0351395167653268	0.0911853566061785	-4.8323353498617
Exosc2	-0.262224915843178	3.72329000451387	-2.39849313231106	0.0351866820525518	0.0912529087705218	-4.4937446138044
Ifih1	0.233355786758031	4.2861897451683	2.39707574068072	0.0352752467428614	0.0914276803335387	-4.71600589565838
Sf3b2	-0.23526483677373	4.63003249633713	-2.39488269208351	0.0354127041548312	0.0917288881467073	-4.72715938934836
Slc35d1	-0.292708093883614	4.17024011128338	-2.39258100327328	0.0355575298176829	0.0920488092042895	-4.67145713967469
Lamtor1	-0.297791508687328	3.69736996126894	-2.39023889233943	0.0357054885260725	0.0923764526396531	-4.52695282414758
Ppm1f	0.237968346319072	4.03681858796243	2.38830783928954	0.0358279282802226	0.0926377211461086	-4.65044189472683
Pwp1	-0.544456037197375	3.39707797383446	-2.38580120928705	0.0360262465435006	0.0930947531866161	-4.54223193214326
Tsnax	0.17815338699929	4.08320646680561	2.38472023735829	0.0360564842118044	0.0931171643699591	-4.68152686869418
Rps28	-0.226757239290095	8.9051522453145	-2.38064879338943	0.0363175764549012	0.0937353826253815	-4.88667849366875
Cdk5rap3	-0.126286720396323	5.42018646524046	-2.38020248236242	0.0363463085237271	0.0937535007201036	-4.86999746744739
Vcpip1	-0.193475769030155	3.77979533675165	-2.37859084432525	0.0364502440702586	0.0939654650121651	-4.61674517697276
Hnrnpa1	-0.392259328263266	6.06342339490117	-2.3775731903133	0.0365550177912802	0.0941793358130953	-4.89978355926997
Pgk1	-0.229324854766846	11.7166009542875	-2.37621915515109	0.0366037196140313	0.0942485756072673	-4.8380587402389
Mtfr1l	-0.201367822611886	4.06113733786287	-2.37483728490906	0.0366934309139666	0.0944232626260475	-4.70641625987772
Rps15a	-0.189013310020462	9.23050519641475	-2.37254597885298	0.0368426524511871	0.0947507881383121	-4.89549293106261
Akt1s1	0.584403306556322	3.42241816364082	2.3719425229255	0.0369211968198463	0.0948703403889918	-4.51799066384246
Pctp	0.256377051523575	10.4675719397457	2.37116181752257	0.036933080637771	0.0948703403889918	-4.87607276466872
Snx6	0.26359562261811	4.71715632313699	2.37022672142116	0.0369942926837292	0.0949154408617475	-4.80253831737747
Mcm7	0.578359374806056	2.58373732291607	2.37030204150193	0.0369946009657992	0.0949154408617475	-4.35171323586165
Exosc9	-0.217147073286448	3.37768813924725	-2.36919105060141	0.0370622030571527	0.0950324185277823	-4.53916129631257
Stk3	0.443808897558604	3.88008819403153	2.36800560416879	0.0371453331640574	0.0951890496156674	-4.58022152219583
Marcks	0.571302891065079	1.11572866725991	2.36709359674902	0.0372001058992935	0.095256930060081	-4.10830210065344
Alg9	0.244355259307796	3.80120024587871	2.36685320500734	0.0372159428002216	0.095256930060081	-4.63361021780852
Slc35a1	-0.355495169969076	2.70955247306044	-2.36590595332224	0.0372784108617402	0.0952724729767356	-4.39594649409579
Ciao2a	0.279279617238505	3.07009932819656	2.36586117624505	0.0372813662698909	0.0952724729767356	-4.46833953409549
F5	0.335484528774246	1.29146693806865	2.36575754096328	0.0372882073484676	0.0952724729767356	-4.17900896524304
Dr1	0.225199688041874	4.1038005056008	2.36421575841761	0.0373901256953454	0.0954763824674757	-4.65885568315884
Bmp8b	0.543618254878662	1.90896279662872	2.36349725728982	0.0374377136942262	0.0955413993685985	-4.29175264041489
Rpl13a	-0.223161743049081	9.54037481537036	-2.36235474097208	0.0375135059170399	0.0956782743944348	-4.90745453690992
Fam3a	0.704669600810849	2.60404606544034	2.36402012314801	0.0375470108647904	0.0957071977061187	-4.48077896410136
Gm4952	-0.259371598851406	8.24292010653822	-2.36125075323075	0.0375868832541606	0.0957372612447087	-4.93428201166189
Sf3b3	-0.183508155188473	5.5547638423671	-2.36100631977831	0.0376031484648045	0.0957372612447087	-4.8995235602167
Ptcd2	-0.276682426279256	3.03815259223652	-2.35975079163257	0.0376868018041594	0.0958937007603773	-4.50153834592131
Nadk	0.289317801940781	3.44870278005693	2.35550104523023	0.0379712918507955	0.0965606821034952	-4.53754483946847
Acot8	0.162549936585439	5.78598842286708	2.3536808016934	0.0380937783636243	0.0967191400337928	-4.92933059075139
Pdcd5	0.162986758470033	5.20661536647212	2.35366558078484	0.0380948042068687	0.0967191400337928	-4.89402246245685
Mlycd	-0.162497951464685	7.33195342915403	-2.35344019743365	0.0381099974899756	0.0967191400337928	-4.96270946686172
Stx4	0.181242733271239	6.13757966840254	2.35324442088927	0.0381231997076228	0.0967191400337928	-4.95067120257465
Sf1	-0.175226681640548	5.38792468870396	-2.35085558000763	0.03828464806537	0.0970717030806033	-4.91788271154948
Mapkap1	-0.261704543769163	2.5581789573297	-2.34977554933972	0.0383578580487239	0.0972002529661912	-4.37578549962361
Rps6	-0.236098430767743	9.28441515042816	-2.34886296680955	0.0384198229969985	0.0973001734316947	-4.934147939464
Capns1	0.241725185944601	6.54753849619779	2.34728825097491	0.038526974792053	0.0975143476858645	-4.9704249352478
Ptbp2	-0.258840404548246	3.52955610415918	-2.34429504002749	0.0387314449777259	0.0979744460537906	-4.58264248365059
Rrm1	0.2974391312166	2.45931238347331	2.34360681030726	0.0387786068902743	0.0980363141406348	-4.38708083949954
Washc5	-0.264439792921185	3.9446638900039	-2.34170192765472	0.0389094311039675	0.0983094929824059	-4.69137175935572
Mrps7	-0.159936289688709	5.02962647498614	-2.33737826937872	0.0392079565705482	0.0990058224980277	-4.90365829512264
Nudt2	-0.173236900838889	3.85314172183363	-2.3345503259303	0.0394044059147559	0.09944373158382	-4.70078892629317
Smim4	0.218463516210599	2.59800203386379	2.33394494423596	0.0394465833985692	0.0994920251840081	-4.41375407892381
Mapre1	0.227859629507631	6.46372080453201	2.33208824993826	0.0395762128919315	0.0997607047678693	-4.99458719198586
Atp6ap2	0.30252175776433	3.12647020665871	2.33161991164835	0.0396089759107696	0.0997850396631873	-4.53969712588076
Fnbp1l	-0.245686887205506	2.60444299539731	-2.33117107651616	0.0396403991307645	0.0998059728551842	-4.47099141531424
Usp30	0.367988506171527	0.906866526962537	2.32770157295582	0.039884114162482	0.100361075147784	-4.19151671464212
Fam50a	-0.203214477562046	3.50674453495827	-2.32435847182072	0.0401203172013479	0.100896639298439	-4.64081188776354
Phax	-0.188764131322012	3.76446728906166	-2.32169193116997	0.0403096852989286	0.101313865611626	-4.69379755852592
Hsd17b13	0.395908028349769	8.14977347754505	2.31936436101515	0.0406239250939156	0.102044274901412	-5.01059353153007
Lars2	0.246499347493008	3.4417209124613	2.31309237736872	0.0409262833260515	0.102653877720958	-4.62611321783615
Iqgap1	0.458250895438619	6.78047103525282	2.31509076708972	0.0409308389840296	0.102653877720958	-5.02700822710229
Cyp2d9	0.293423228442812	8.39645774964695	2.31300653154547	0.0409379290031242	0.102653877720958	-5.01387761656786
Srsf11	-0.186314965780841	4.23153057509842	-2.31161533290983	0.0410330997671126	0.102832806032729	-4.80611085742308
Gm9774	0.153540553964194	6.89790815577153	2.31108886505749	0.0410712375951068	0.102868679777071	-5.0344698797085
Sumf2	0.295729807665101	2.48906668270111	2.31040109599091	0.0411211116825399	0.102933889997222	-4.44998575046656
Ipo11	-0.300760316021598	1.37778003468622	-2.30978716527075	0.0411656806055229	0.102985752522971	-4.24553911450412
Ndufa10	0.1781639719139	9.28935059946808	2.30905305763885	0.0412190349796326	0.103059521159267	-5.00531220921843
Xrcc6	-0.212463021924484	4.18328361880611	-2.30535757396474	0.0414886329604326	0.10367356314997	-4.82907350907239
Usp39	-0.376795318257984	3.13041296637678	-2.30485508022887	0.041525422455384	0.103705479561798	-4.5532434315966
Fn3krp	0.196728678616509	3.4208572610609	2.30444981784975	0.04155511614937	0.103719648284959	-4.66902368362746
Swap70	0.253332585894085	3.13167635387885	2.30338094544059	0.0416335308422013	0.103855335746173	-4.57282503887675
Akr1c6	0.241375335729654	11.2177727898464	2.2980188068991	0.0420290628777986	0.104781462763472	-4.97799089450787
Hint1	-0.356250724670423	6.31633990516318	-2.29674335078508	0.0421648024597449	0.105059213514817	-5.04894479958501
Hdhd2	0.136646494230295	6.23319695700546	2.29487857915452	0.0422623745265526	0.105241599311219	-5.05501635300151
Raly	1.00096081834605	1.60576681330058	2.29458879240263	0.0424345637625404	0.105609479150807	-4.25780093848509
Prpf4	-0.456738718085743	2.41805800373417	-2.28963002944856	0.0426551135887158	0.106097223776541	-4.48862918960947
Ninj1	-0.31623263083035	0.881333262518593	-2.28814814872897	0.0427666337692748	0.106313370532947	-4.23657839493653
Hacd3	0.142115780938679	7.67407907181343	2.28754565938026	0.0428120547215772	0.106365047346243	-5.07239092296877
Srxn1	0.315885822479048	7.45367920283332	2.28634610435527	0.0429106632694091	0.106548731453311	-5.07515686850293
Ctps1	0.401518224838597	5.83422375316862	2.28778759559372	0.0429450479118516	0.106572825795043	-5.04544281553975
Abcf3	-0.199072135761909	4.51581006493719	-2.28224576314275	0.0432136106453935	0.107177697166461	-4.93296949091512
Txnrd1	0.149943247262581	7.79240807978675	2.28178429891057	0.0432487450886455	0.107203261362096	-5.07866226026127
Ythdf2	-0.131329765872593	4.43375953234112	-2.28124137277578	0.0432901169311594	0.107244248369906	-4.90437980816064
Mtmr10	0.177726748242165	3.48461466309019	2.2782175689391	0.0435212321591435	0.107727952113586	-4.70276165117451
Pank4	0.463359266859939	1.60165983083447	2.27803446035051	0.0435352655021325	0.107727952113586	-4.35817760146124
Polr2b	-0.238310722972486	5.11181672033082	-2.27399318411896	0.0438460954753248	0.108434960058678	-5.00832050245566
Gtpbp4	-0.431018925104079	2.62034110658676	-2.27336622718626	0.0438945076792067	0.108492549604359	-4.48584419405866
Rusf1	0.30082502396912	3.72393067804875	2.27276049049875	0.0439413300490994	0.10854614596797	-4.74709763377119
Tubb4b	-0.144335818218403	11.38014867952	-2.27191280564459	0.0440069350986588	0.108646052461983	-5.0224858398243
Npc1	-0.229282538310391	5.21439412724452	-2.27082330432253	0.0440913932083953	0.108792363356486	-5.01894572559045
Mrpl14	-0.323383135991084	4.81881489383744	-2.26731233664983	0.0443702259706779	0.10941210829783	-5.00742684919478
Mrpl11	-0.154674093542384	5.42698906240243	-2.26685977191245	0.044399960623398	0.10941210829783	-5.0566699654589
Got1	0.318379122672297	8.20386043813978	2.26672557509316	0.0444185793992812	0.10941210829783	-5.09060779831093
Ak4	-0.223165195633178	6.11584291721162	-2.26604281106784	0.0444638194457896	0.109425423874338	-5.10004023297038
Pafah1b2	0.144258155907463	6.59025587227475	2.26590412753892	0.0444746685732894	0.109425423874338	-5.10840887904319
Hmgcs2	0.193279655385327	13.2877846022239	2.26282136627039	0.0447164878402675	0.109957741739337	-4.99392699276604
Ncbp1	-0.282386608236636	4.00161058575493	-2.26248371148089	0.0447430508146363	0.109960440192146	-4.82686709776123
Phactr4	-0.174496715136649	3.24024474518685	-2.26207576022443	0.0447751641345428	0.109976768335015	-4.68518006629768
Saa1	0.251291146397686	8.1972983938842	2.26006488700964	0.0449337804213653	0.110303617884852	-5.10973554794387
Tra2b	-0.64439065072892	4.63402071290636	-2.26034066830364	0.0450658005175179	0.110564844678774	-4.93685489294973
Rbms3	0.25562084195056	4.29707565682419	2.25550224766515	0.0452956790227958	0.111065725167764	-4.8775517711035
Ndufb10	0.17516640778447	8.89283678187348	2.25410813553282	0.0454068131757947	0.11127503932638	-5.10401569929113
Rpl27	-0.236822940403279	10.1249970757753	-2.25195793118025	0.0455787331273377	0.111632994693048	-5.08188143098449
Tbc1d13	0.487862280867571	2.30913112280868	2.25162579212693	0.0456053449207588	0.111634852249341	-4.54428318951485
Mrps28	-0.171337462809539	5.44993622100404	-2.25127962465983	0.045633096550655	0.111639496263869	-5.0899177947883
Krt36	0.208975882579866	4.33379503197995	2.2507254121769	0.0456775604747105	0.111664301544994	-4.89625307930997
Luc7l	-0.142217213107337	4.40765971426725	-2.25024877786342	0.0457158335792793	0.111664301544994	-4.93726812942648
Gbp4	0.908044560555397	2.12441289255695	2.2521138040102	0.0457208163806274	0.111664301544994	-4.47464165346972
Rpl23	-0.280725376234995	8.11468839977672	-2.24840626010651	0.0458697414606592	0.111964693966719	-5.12915838446835
Srpra	-0.199058524154765	5.86614776256891	-2.24696389976963	0.0459804417046184	0.112171495638724	-5.11641434231629
Hook2	-0.243884733875675	2.14173645683047	-2.24613877054241	0.0460471388689084	0.112270776756604	-4.49925195588163
Dnase2a	-0.405562884702964	3.82063808624559	-2.24430472857581	0.0462014017050397	0.112573335923089	-4.82912590265537
Coq4	-0.366121698131264	3.53792999373632	-2.24396402483146	0.0462233729948211	0.112573335923089	-4.78471957653925
Ndufa9	0.184509489113125	8.73915500523285	2.24338449512676	0.0462704450324922	0.112585229167344	-5.12756554510946
Ces1	0.28260740492302	9.37391973225093	2.24326196485957	0.0462804033747186	0.112585229167344	-5.11189196545963
Nudcd1	-0.253694610464475	4.14155521951733	-2.24275002367438	0.0463220323227181	0.112623049307149	-4.93175534234797
Pbld2	-0.193814744754835	9.63965073653211	-2.24212778291401	0.0463726786509006	0.112639637312058	-5.10772424855933
Pafah1b3	-0.32827655674371	3.615379291969	-2.24130467326848	0.0464397558488142	0.112639637312058	-4.82157292139219
Cirbp	-0.33849822825272	1.89061106710689	-2.24124030019293	0.0464450056812105	0.112639637312058	-4.50308764254423
Phyh	0.293573842685849	7.7896641983162	2.24103642112777	0.0464673282312786	0.112639637312058	-5.14451733403547
Exoc1	0.322506506294497	2.51634136855322	2.24067263552527	0.0464913251722536	0.112639637312058	-4.55395755678179
Tex264	0.237768695284524	3.37752817841032	2.24029819644463	0.0465219023193026	0.112639637312058	-4.76467479078779
Psmc2	0.101643184071466	7.75021528568404	2.24021040142286	0.0465290745523122	0.112639637312058	-5.14960174440894
Commd4	-0.35908431838227	2.6810529908672	-2.24010674967275	0.0465375435305029	0.112639637312058	-4.59480627800412
Nipsnap1	0.163111165116549	10.3784494089778	2.23793219926275	0.0467155580799197	0.113007159545711	-5.09960006944993
Mrps18a	-0.529649911162581	3.32326162340603	-2.23654657755274	0.0468719893485345	0.113322088469749	-4.75799888472106
Srp54	-0.148571834504829	6.44200255997486	-2.2352949399292	0.0469323257453036	0.113404467021948	-5.15969810581588
Hnrnpu	-0.450977447299802	6.65549336887419	-2.23419795786865	0.0471789865931448	0.113893570680801	-5.16046664137823
Efhd2	-0.200124177941341	7.95777741348974	-2.2322053846497	0.0471874937350518	0.113893570680801	-5.15985176715735
Nde1	0.187599971589512	3.45573921618516	2.23069615531989	0.0473126237410752	0.114106879336942	-4.75536009527586
Ndufb8	0.413391080226623	6.5893060453408	2.23225869354578	0.0473394686249713	0.114106879336942	-5.16642841716409
Lin7c	-0.187688175476612	3.07259107500352	-2.23018413053416	0.0473551477007409	0.114106879336942	-4.70447426213986
Ehd1	0.216705416053013	5.90177931762795	2.22642016511649	0.0476688710137534	0.114798764661119	-5.15171978256903
Psmb3	0.128053644734574	7.24950444452515	2.22531103260433	0.0477616946707476	0.114904409058623	-5.17890072471019
Tpt1	0.354635637374345	7.92108399601657	2.22577277584952	0.0477659597638325	0.114904409058623	-5.17250043136814
Mtch2	-0.141895927905676	8.76114512132834	-2.22314188550566	0.047943730909136	0.115267834112277	-5.15991237531443
Cd14	0.680166997789869	3.8947337847602	2.22363678747777	0.0480593125891481	0.115481420011097	-4.82612566727568
Trim25	-0.132276168650914	4.95632483726145	-2.22118142534208	0.0481088243151949	0.11553609754895	-5.09455228696637
Nup205	0.448072551370631	1.16500899467025	2.22035883885366	0.0481782572738083	0.11563717584681	-4.38116951223728
Tmem126a	0.143362563543626	6.2578577415908	2.22004854454074	0.0482044734887119	0.11563717584681	-5.17885007630505
Dpyd	0.241354284153907	8.18447764445141	2.21959432675404	0.0482428741224841	0.115665036346966	-5.1716501785066
Smpdl3a	0.362892090288131	3.32963596114478	2.21895033795369	0.0482973685382075	0.115731430270799	-4.73687901692278
Lmf2	-0.206780404921663	4.84733914520525	-2.21754974166956	0.0484160902764882	0.115951568393719	-5.06813616338479
Irf2bpl	0.266320382941621	3.03170385036957	2.21696977247546	0.0484653330202022	0.11600515963483	-4.71415660725048
Cast	-0.631506121223754	1.4730174142864	-2.2142857083401	0.0487022399570686	0.116464975074294	-4.47859727173393
Ccs	-0.162453088654903	4.74716968915152	-2.21408027908433	0.0487113814229217	0.116464975074294	-5.09716763340072
Rars1	-0.107392464197134	7.97036642422868	-2.21061888120182	0.0490076994814074	0.11710472114901	-5.19571718383641
Dhx58	0.29502449600219	4.1214991665562	2.21020875673342	0.0490429226015657	0.11710472114901	-5.00438868721944
Atxn7l3b	0.190314044267542	4.04454023087181	2.21000634897036	0.0490603150899857	0.11710472114901	-4.96223666820458
Hmgn2	0.510362942268368	1.67355004856032	2.20885878584955	0.0491590342270978	0.117275530272159	-4.47144991843175
Bri3bp	-0.265738041053985	3.17216810394267	-2.20678475378664	0.0493379340217755	0.117569490927929	-4.74908343667153
Snrpb2	-0.220788088014618	3.24183174122716	-2.20674852724752	0.049341064328502	0.117569490927929	-4.73093746386719
Vmp1	-0.190240624411935	3.99419334128628	-2.20648387303264	0.0493639386411153	0.117569490927929	-4.95187643591898
Creld2	-0.455634800902661	4.84104941981218	-2.20795124464169	0.0493958250744914	0.117575561302203	-5.0900733928074
Rpl21	-0.208771231753303	8.08511536736691	-2.20560280012214	0.0494401635406497	0.117575561302203	-5.19924141800181
H2-T23	0.148000649685347	5.22760164925661	2.20531839832681	0.0494647921664164	0.117575561302203	-5.14757226097195
Hnrnpab	-0.243577563755836	8.05807109293733	-2.20519589753736	0.0494754040959015	0.117575561302203	-5.20152198848293
Sepsecs	0.187339324036561	5.62762718963781	2.20314403505352	0.0496534748839946	0.117933830885087	-5.17553509697918
Snx7	-0.199498140712671	3.47746344874904	-2.20124901999099	0.0498184765959616	0.118260682760507	-4.83880521155827
Stap2	-0.38869123270063	3.00331445765503	-2.19842150623376	0.0500656448735479	0.118782117892297	-4.73003249917954
Rps14	-0.18581461215561	9.37115138425804	-2.19676253277136	0.0502112085421668	0.119010534967187	-5.19063790637823
Gmppb	-0.135116962366764	6.1334025768247	-2.19669612569613	0.0502170437031531	0.119010534967187	-5.21724512800381
Haao	0.191791252725267	10.8892308998456	2.19616591023758	0.0502636566978203	0.119055660790559	-5.15538693287832
Impact	0.345688101157488	1.78937541705135	2.1953368062991	0.0503366286503604	0.119163137342246	-4.54542934306241
Ube2n	0.144686709634225	8.70041633039821	2.19326332637778	0.050519564200944	0.119530672997083	-5.20944505249739
Rbpms2	-0.155385289519875	5.41434770906331	-2.19138957389123	0.0506854233584417	0.119787584737889	-5.18389406404849
Czib	0.161263522848196	5.80947684366051	2.19120247054293	0.0507020136688916	0.119787584737889	-5.20547666740853
Ivd	-0.173190592352197	9.11723760567758	-2.19108140754166	0.0507127509892329	0.119787584737889	-5.20362024192708
St3gal3	0.353568634029779	2.16560217368348	2.19078427346902	0.0507391135909215	0.119787584737889	-4.60461825908789
Purb	0.127814385473963	5.19974793070739	2.19021621101316	0.0507895500959653	0.119841135144469	-5.15955915071836
Rps23	-0.212778209703153	9.32260565426539	-2.18920653506017	0.0508793140118932	0.119987371875126	-5.20310857626734
Cul2	-0.11601018356081	5.09716776145514	-2.18756816301247	0.0510252929836683	0.120222921220932	-5.16740414001126
Wdr48	-0.178522724230254	2.82775693172825	-2.18746071377633	0.0510348806387143	0.120222921220932	-4.74359101310095
Pik3ap1	-0.176682260791312	5.31928236911052	-2.1862256476206	0.051145208408798	0.12041712644994	-5.18541067797815
Itpkc	-0.450358955248024	1.49677068157197	-2.18490521197999	0.0512634134043886	0.120629656174469	-4.51253294213124
Cobll1	-0.183821422925037	5.36470131037904	-2.18453184788653	0.0512968839938191	0.120642671615093	-5.19349874875447
Acadl	0.178191408056541	10.414227031825	2.18372027986742	0.0513697095890201	0.120748179643652	-5.19225589884545
Ppp2r5a	0.134272059486855	4.41576508813174	2.18272211096594	0.0514594147010743	0.120832997924481	-5.07735400152572
Tomm70	-0.111743384777818	7.10643985350227	-2.18269602750677	0.0514617608112831	0.120832997924481	-5.24992055014368
Qars1	0.0989912825955805	7.76154005028769	2.18210996587697	0.0515145017318332	0.120891096998943	-5.24589616250004
Papss2	-0.160133676716581	6.88678944980346	-2.17976878010426	0.0517257037288624	0.121299961769705	-5.25392937879888
Tbl1x	-0.260553083790454	2.66608527062024	-2.17955630806413	0.0517449118989803	0.121299961769705	-4.69818344970502
Mrps17	-0.172927819231183	5.53437907130908	-2.17670590104572	0.0520032553029886	0.12183942289653	-5.20740858002488
Oas1a	0.70519482379692	3.40727219808942	2.17763616406171	0.0520800738464492	0.121953231490763	-4.81795401586469
Cdk6	-0.24259641212422	3.82149851549304	-2.17496625139022	0.0521615290364495	0.122077768227311	-4.95948238287953
Diaph1	0.156950802744621	4.43961019210065	2.17346547243504	0.0522984383389728	0.122331883395279	-5.1032993753693
Cul5	0.117800450380419	4.53958125892935	2.17298350558256	0.0523424784645255	0.122368609642567	-5.0979343497776
Ascc1	-0.215657751997341	3.49373313909804	-2.17209462359132	0.0524237933291336	0.122492391555844	-4.91587125563169
Rbm3	0.298006179964029	5.29807537703812	2.1710320310908	0.0525270778906588	0.122667345771695	-5.20584826240752
G3bp2	-0.146740766343636	5.40290896662961	-2.17035479674952	0.0525833003852324	0.122732265439694	-5.22308871059721
Rab6a	0.119042425174237	7.24822088087335	2.16859313560826	0.0527452793289344	0.123043822875386	-5.27298990226525
Srp19	-0.218337259012656	4.80504376496754	-2.16717423657228	0.052876087204286	0.12328236746658	-5.14659986407842
Naxe	-0.186435846261858	8.30947927633307	-2.16628756673951	0.0529579855218254	0.123406681858199	-5.26041377071814
Pura	0.218894921931279	7.2207772808287	2.16505785675107	0.0530717687263541	0.123605122632361	-5.27845024977717
Phlda1	0.371069522419261	3.50986804404013	2.15970325427395	0.0535699355311285	0.124634508116675	-4.95321619136457
Tpk1	0.306989070383248	4.77320663879851	2.15975048065654	0.0535714791719658	0.124634508116675	-5.15802694609802
Ddx3x	-0.164726105417975	8.56415070238904	-2.15917891861108	0.0536189553110818	0.12467778623223	-5.26847106902424
Chp1	0.266948785742395	4.43993889338521	2.15782428617245	0.0537457962474772	0.124905461892684	-5.05662584547301
Hsdl1	0.192175886919206	3.76860822146434	2.1573019413733	0.0537947820557355	0.124915531407912	-4.98167933715973
Nt5dc3	0.186806925342311	3.15082004811388	2.15716121051826	0.0538079871280029	0.124915531407912	-4.85426378541702
Arfgef2	0.14616593742323	4.51324364260365	2.15480108540529	0.0540299017817859	0.125363307841887	-5.12839559518672
Cyp4a12a	-0.258204502963729	5.93070552785757	-2.1535476916904	0.0541481071665173	0.125570100292708	-5.29186095197704
Hspbp1	-0.203328636991051	3.03032727194196	-2.15271696468716	0.0542265868103434	0.125644258242711	-4.80169651734352
Larp4	-0.132501841202094	5.11388232216111	-2.15259327639978	0.0542382810014852	0.125644258242711	-5.22560796495627
Mpv17	-0.226392361715933	4.18622960669797	-2.15054626116413	0.0544321653461524	0.126025785503853	-5.03794871811934
Prps2	0.236958408941302	4.31344993792092	2.1490969217574	0.0545698379352745	0.126276827547972	-5.10668365808563
Upf2	-0.214423801248385	3.26341222012428	-2.14836413203516	0.0546395712378507	0.126348438196768	-4.87162638325452
Psmb2	0.149000432069636	8.43265176805608	2.14815691296866	0.0546593058248179	0.126348438196768	-5.28853043800918
Zyg11b	0.299940713627419	0.639863699623879	2.14692529259665	0.0547767392627952	0.126552145605538	-4.42106069901271
Acyp1	0.208457911947752	4.63219827340929	2.14270208360298	0.055181236668067	0.127399208940235	-5.1863585984851
Osgep	-0.173052453333718	3.96665003759264	-2.14248203825686	0.0552023899785038	0.127399208940235	-5.03281019169602
Slc25a42	0.172743053521779	6.87593642621416	2.14104572985683	0.0553406535882793	0.127650075958435	-5.31752573629887
Alg11	-0.36573495741693	2.81580994031835	-2.13969807141316	0.0554706819522892	0.127864719004633	-4.82383766371148
Gapdh	0.196615162036769	13.1143390216458	2.13919391359295	0.0555193998398272	0.127864719004633	-5.20420061733423
Pitpna	0.385654511403576	5.62281144723957	2.14070489947273	0.0555379458414166	0.127864719004633	-5.28108274884588
Hectd3	0.183884492070506	3.68173506746963	2.13885516388423	0.0555521567514339	0.127864719004633	-4.98717413587989
Bckdhb	-0.511723384087621	6.7181640598812	-2.13977297106841	0.0556279608007962	0.127970982811848	-5.31726148301614
Ppcs	0.161519105644835	6.05870837343954	2.13713653495248	0.0557186296289813	0.128111311362056	-5.31364775004486
Cdk7	-0.287402269542679	3.15485038997857	-2.13671718566357	0.0557593210737335	0.128136640977318	-4.89938485415425
Sorbs2	-0.537761794021973	3.87687529868524	-2.13746722351963	0.0558512680402078	0.128239756948712	-5.08382686639287
Rps10	-0.191048735072144	10.420905001578	-2.13540805079347	0.0558865338662859	0.128239756948712	-5.26790072823329
Uba7	0.447314263967735	2.40807674858522	2.13533861171222	0.0558932891564325	0.128239756948712	-4.74090293886985
Mcmbp	-0.336552781154282	3.04517907555683	-2.13233044719392	0.0561866782632595	0.128844437992966	-4.86179785637413
Fundc2	0.542718172557575	3.2738992996506	2.12791465611996	0.0566652618648768	0.129872930325126	-4.77160955332552
Tmed5	-0.241630884626568	4.50007318095876	-2.12403753023246	0.0570030649524878	0.130577843217423	-5.14815585738636
Fkbp8	0.235999773086488	5.2381210571456	2.12367955137124	0.057038557349907	0.130589867782025	-5.26902657156342
Pfkl	0.13949845178499	5.05675542439644	2.1226413484275	0.0571416099792163	0.130756476889378	-5.26556167900719
Cacybp	0.161806156780258	5.90996181767996	2.12168497779718	0.0572366957527747	0.130904688697289	-5.32196845720504
Trim14	-0.324293190144588	4.04905980274488	-2.119722154237	0.0574337180777578	0.131285756834176	-5.13622103289505
Bst2	0.195724969410746	5.20206807196093	2.11911561490889	0.0574928927986809	0.131351487356986	-5.26832876323782
Paqr9	-0.345046684088537	5.14840329309891	-2.11770636773536	0.0576793672144762	0.131707830582818	-5.28353351015429
Mrpl15	-0.169126039828724	5.26905190179964	-2.11603577028331	0.0578014204757076	0.131916772523312	-5.29670618541857
Rbbp9	0.23377069280227	4.76936998498734	2.11115424642738	0.0582936427781251	0.132969862396167	-5.25329851343898
Mrps36	-0.186258362314538	4.61741260924543	-2.10883790974502	0.0585285911236713	0.133435299087652	-5.22465095552965
Eefsec	-0.144638146691062	4.96601751584768	-2.1070622757386	0.0587093009580168	0.133776655164494	-5.28060847873755
Hdac1	-0.277617114602309	3.75298307183822	-2.10579607556324	0.0588384864868605	0.133911813371479	-5.04402766770451
Srsf2	-0.251554130841221	7.15992897967299	-2.10565652742882	0.0588527404606138	0.133911813371479	-5.37631931463143
Enoph1	0.216128582704271	3.73222413268405	2.10556927945464	0.0588616539553191	0.133911813371479	-5.05070607527671
Tor1b	-0.199231181774276	4.28387015833145	-2.10468722060151	0.0589518391627064	0.134046362035053	-5.17712548282909
Cyp20a1	0.163244426808507	4.78036250297909	2.10417643919135	0.0590041231341183	0.134094633522696	-5.2283382071585
Agmat	-0.238874328120875	7.09791751568462	-2.10191582867335	0.0592360471200509	0.134540257039686	-5.3824530014175
Palld	0.41439424572663	3.6279915776705	2.10210428990732	0.0592625217437433	0.134540257039686	-5.0549261937667
Iqgap2	-0.175538649369528	7.99288448107081	-2.10099412911248	0.0593308543020347	0.134624607922326	-5.37497802431889
Pex26	0.180171343871779	4.43676656355764	2.09921068186395	0.0595147088167099	0.134970857495039	-5.20459282900977
Ptms	0.467722206292021	4.70077937147495	2.10018022697495	0.0595824630346894	0.135053582878629	-5.17686320529036
Fermt2	0.226725012449344	5.87073988698079	2.09771229624015	0.0596695920480107	0.135170455123925	-5.35698993516359
Taf15	-0.736101721608179	1.10808997581537	-2.09779850499892	0.059706607709364	0.135170455123925	-4.54628621404225
Hsph1	-0.157190821535413	6.56434186752221	-2.09647849531416	0.0597974115017511	0.135170455123925	-5.38968130786132
Nomo1	0.103822611297955	7.5210973484578	2.09635828975873	0.0598098783734591	0.135170455123925	-5.38960311343974
Wdr11	0.125585455189291	4.33623831367426	2.09624404154129	0.0598217296652314	0.135170455123925	-5.19456687018082
Nsun2	-0.120172602509157	5.70576460999957	-2.09624290071046	0.0598218480180226	0.135170455123925	-5.35521122054037
Otud4	-0.175023651480253	2.96781509105413	-2.09563474482173	0.0598849711696197	0.135242314597499	-4.88495036654784
Eif2d	-0.246077114587007	2.51038320303114	-2.09523794932759	0.0599261901755452	0.135253231904622	-4.84593048468248
Tars1	0.106206162558214	8.37660397051125	2.09498527784245	0.0599524515668009	0.135253231904622	-5.37619196872212
Ntmt1	0.246540303421127	4.17448660108928	2.09273263875309	0.0601870597606094	0.135711605246116	-5.1626476834439
Dlat	-0.136804099496892	8.42074125613922	-2.09122083162473	0.0603449969756834	0.135956566114632	-5.38409025945394
Agfg1	-0.148903653240956	4.39997902831517	-2.09109012581657	0.0603586700420912	0.135956566114632	-5.21373034218263
Prpsap2	-0.181108422067793	3.84805618841207	-2.0903098940935	0.0604403504653318	0.136008671176436	-5.1156749342993
H1-3	0.429092280050321	5.9965613937487	2.09187733908104	0.0604447985149559	0.136008671176436	-5.37403963972526
Pak4	-0.58746301456948	2.38981540742468	-2.09019173362904	0.0604988326085093	0.136059353751845	-4.79343454624644
Nid1	0.377122810233105	2.85965811930179	2.08925122604562	0.0605513463251784	0.136106566076065	-4.87157094191405
Fam98a	-0.182970792819366	4.66737851755305	-2.08810819013128	0.0606714034728606	0.13623783745295	-5.27546903407744
Ostc	-0.369284330401531	6.13067782873972	-2.08970028117016	0.0606728488703155	0.13623783745295	-5.37703386204115
Lyrm7	-0.264828483211795	3.42527229844223	-2.08672826205879	0.0608166412339913	0.136489738486681	-5.0797602273337
Ppp1r12a	-0.207858458532825	3.84871492263823	-2.08620202869889	0.0608721136888886	0.136543265926556	-5.07646363633216
Rab32	0.391696562032521	4.17277002670107	2.08485627160005	0.0610604112020199	0.136894525218236	-5.15976624029495
Plekha5	-0.262586849711686	2.53854770481188	-2.08290902107509	0.0612203276687763	0.137181824013376	-4.84133957362494
Ptprk	0.299833411205113	4.35432441251017	2.08205636378489	0.061310796020277	0.137313286937529	-5.21260730672214
Helz2	-0.182119827408386	4.43504649815616	-2.07956996422471	0.0615753267526124	0.137834246198953	-5.2777206814955
Vta1	0.263591058994201	4.37499346335183	2.07920451196795	0.061614298108098	0.137850020326822	-5.19456546660949
Prdx2	0.119121898086604	9.15445625962965	2.07791628275128	0.0617518585421841	0.138063630589617	-5.39032947772672
Rhot2	-0.161989425638843	4.21798472293707	-2.07771177839565	0.0617737226260165	0.138063630589617	-5.19836706531867
Ncln	0.111973745436781	6.38089601954737	2.07282412306075	0.0622984481394296	0.13913449097204	-5.42472588793377
Npepps	0.0924342607226478	6.28261518759905	2.07213813247288	0.0623724290954132	0.13913449097204	-5.42277351858895
Cd81	-0.397045121233913	3.18730654617609	-2.07207877179321	0.0623788347591487	0.13913449097204	-4.97172284743357
Apoo	0.2026777148765	7.10161475613895	2.07205180559461	0.0623817449101133	0.13913449097204	-5.43092802482196
Ndufs1	0.162138763753523	10.0952454289851	2.07021863667159	0.062579877513299	0.139504342334758	-5.38495107237058
Rps7	-0.174446171703563	9.72733826292087	-2.06976479505277	0.0626290209916289	0.13950913780403	-5.39151354041533
Hat1	0.385233919114314	3.29315153162817	2.06960210749785	0.0626466461792531	0.13950913780403	-5.0104147242552
Ppp1r21	0.192198208212396	3.05107377426583	2.06833378594682	0.0627842132370418	0.139743418947189	-4.96058428881103
P2rx4	-0.237774490403509	4.09833162194147	-2.06768318881511	0.0628548897362705	0.139828652179916	-5.19861894976461
Api5	-0.116865290616957	5.15141098285844	-2.06657655945506	0.0629752784363289	0.140024331765226	-5.36111794153432
Mrpl24	-0.151029961221557	3.99517058631671	-2.06599250926829	0.0630389038577135	0.140093662819149	-5.17706282228396
Cbx3	-0.22415383586998	4.22234646770239	-2.06426793008564	0.0632271295010489	0.140439683737412	-5.1880165043157
Rsu1	0.20022835140684	6.67557243234487	2.06064660394551	0.0636240927013743	0.141248756958629	-5.44843080455974
Tma7	-0.251080905821273	4.13452803744131	-2.0597039061714	0.0637278131389137	0.141365605301274	-5.24774924667957
Cstb	-0.25884434648259	9.11621483158601	-2.05957323100173	0.0637422032240806	0.141365605301274	-5.41782563534692
Pgap1	-0.263608861008492	2.65428669805001	-2.05723445720241	0.0640002683340263	0.141865071183945	-4.89325722818556
Pspc1	0.239752710288084	3.92231458145217	2.0556200738267	0.0641789750002913	0.14218820628592	-5.19420317651616
Dgki	-0.208942268790986	5.77157721980533	-2.05449732260269	0.0643035359165442	0.142391111839814	-5.42964091570648
Mdh1	0.208520801439064	11.7669934045076	2.05380861365523	0.0643800553827454	0.142487482902458	-5.37100928987345
Rab5a	0.132747348808521	5.39548000719341	2.05047281484598	0.0647518931018931	0.143237025826831	-5.41079061756304
Cnbp	-0.655292133234167	3.26141469477295	-2.04987707761376	0.0649901890449481	0.143690545978539	-5.00531651621385
Slc20a2	0.370260203466968	3.10846430711834	2.04701712673116	0.0651392202123463	0.143946342311623	-4.93998803473924
Myo1c	0.321505418254461	5.85726977169984	2.04552109240608	0.0653546189525705	0.144348462730025	-5.4377659515509
Atl3	0.105976310255601	6.0255642803026	2.04231899784081	0.0656692929120146	0.144898953264722	-5.45578346108714
Erlin2	0.149780073805896	6.18612097197926	2.04230418374853	0.0656709707130758	0.144898953264722	-5.46491362131919
Commd7	-0.152006396684594	3.30452205470501	-2.03957427349538	0.0659808396245182	0.145508307200546	-5.06151968026743
Tymp	0.735909237909546	4.58488820459901	2.03907200186824	0.0662104810769059	0.145940202802491	-5.42028030312371
Txlna	-0.127004384067551	3.87227982210238	-2.03721890102961	0.0662492963354006	0.145951255906255	-5.1873146043943
Cad	-0.154293739288924	12.1997857943752	-2.03614247875259	0.0663723235745292	0.146147727279356	-5.39123804973831
Plpp3	-0.194061402698604	3.5730868855038	-2.03551327918489	0.0664443356392061	0.146156322338205	-5.16205882678782
Npm1	-0.269896164575884	6.72831414625286	-2.03537239148638	0.0664676171701456	0.146156322338205	-5.48906485257014
Serpina3m	0.284313575658548	4.34247805693465	2.03502905449855	0.0664998051402277	0.146156322338205	-5.26673260355908
Eef1e1	0.11546139464628	5.34119534006533	2.03473719177146	0.0665332599155505	0.146156322338205	-5.4273473354639
Gxylt1	-0.411112339696747	2.84262866025765	-2.03457687329524	0.0665516431367699	0.146156322338205	-4.93669310295946
Nnmt	0.478231262860162	4.32877099557892	2.03584292187843	0.0665793158960742	0.146156322338205	-5.25378952510182
Slc2a1	0.313777721076024	5.02965778113648	2.03396131544385	0.0666695485506859	0.146280035895255	-5.39534211181526
Qrich1	-0.186833498711366	2.47065827462442	-2.03222682807851	0.0668216623050857	0.146539328508563	-4.90892972700108
Usp16	-0.34031797888572	1.88463616218805	-2.03134338011107	0.0669234352720459	0.146688017007459	-4.83769768589764
Vps26b	-0.115512286285246	5.37330833748987	-2.02882424415499	0.0672144368777819	0.147251110318753	-5.44445092709883
Yrdc	0.233742594939606	3.87608668356651	2.02750405178537	0.0673674136060543	0.147502404310497	-5.18705327497544
Mtnd2	0.5784380781282	3.88167400914533	2.02873965674088	0.0673974626458105	0.147502404310497	-5.2223675189911
Psen1	0.199205167485906	3.47606534329868	2.02474929271883	0.0676876704680343	0.148062492948821	-5.15798814138761
L2hgdh	-0.143487775226131	7.00050247486131	-2.02318432060842	0.0678702418152381	0.148386685649721	-5.50930821417849
Fastkd2	0.30846427241218	2.52940944408104	2.02188870547378	0.0680217382678388	0.148642644656138	-4.88379706867384
Srp68	-0.14690259768324	7.02168187639942	-2.02153564142265	0.0680630769236834	0.148657747170695	-5.51229950185594
Ndufs2	0.154017906802951	8.00176622892455	2.02006826603658	0.0682351371760065	0.148958201378158	-5.50625871705259
Nudt9	0.180426302262839	3.93852094229006	2.01739312423353	0.068549864168033	0.149565285462477	-5.22154318434271
Alg5	0.136989721248838	5.8148913355008	2.01654203878434	0.068650277605777	0.149565285462477	-5.48514052733194
Mrpl2	-0.271998720758722	3.84713116976356	-2.01649749769631	0.0686555364733494	0.149565285462477	-5.24396565149179
Pcnp	-0.133780493472567	5.70728150337431	-2.0162500651857	0.0686847571409286	0.149565285462477	-5.48245401755526
Cwf19l1	-0.18723771770073	3.05239431678455	-2.016235988473	0.0686864198870058	0.149565285462477	-5.05523475730385
Acsl3	0.398369351494201	4.16751881938445	2.01550250592814	0.0688207514353795	0.149782260432444	-5.27791742248409
Clic1	0.420230300473142	6.93541676386903	2.016115673098	0.0688747703785396	0.149824311584148	-5.52022598318985
Lsg1	-0.168642744197757	3.54648354202248	-2.01259830592222	0.0691173678871173	0.150276331589412	-5.15628387260108
Sec16b	-0.222459728172766	3.57749834937064	-2.01120728550792	0.0692828259008411	0.1505602628283	-5.22796768480456
Ubr4	0.152089267643965	5.14087334079709	2.00619368682055	0.0698822553931868	0.151786508444558	-5.46282732798339
Stk38l	-0.289809580021785	3.96237323885008	-2.00546717677282	0.0699695182379597	0.151845350406123	-5.28968746719107
Mtres1	-0.318197389636924	3.30898938460257	-2.00538265072122	0.069979677468315	0.151845350406123	-5.07742971324967
Uck2	0.469750492296579	2.24896972494851	2.00390706084007	0.0701572514497314	0.152120931693653	-4.83671734365678
Atp6v0c	-0.388429491388235	4.83356003615395	-2.00413923673494	0.070177141253765	0.152120931693653	-5.31361486752221
Nmt1	-0.0984488624570625	6.43517261441135	-2.00223652571007	0.0703587930593417	0.152438167802427	-5.53990861291595
Ece1	0.422069225871239	2.39637365750782	1.99518499939081	0.0712154932231075	0.154170785845809	-4.95739900510011
Eif2a	-0.113432927224388	6.13767346398924	-1.99506707663354	0.0712299022145412	0.154170785845809	-5.54280932750883
Tmtc3	0.465552823840722	3.36710596325207	1.99508101254377	0.0712762274303254	0.154193762547167	-5.15964474227578
Psmd8	0.101886131682022	8.83689295961809	1.99364662798575	0.0714036807212478	0.154357436246826	-5.53156043933192
Slc37a4	0.259192617017888	6.51256827286724	1.99353828567766	0.071423380644085	0.154357436246826	-5.55250799088351
Carm1	0.153937631093272	4.25311409354808	1.99234010733608	0.0715638702039216	0.154573735731685	-5.33723692263805
[truncated: 2,319 more rows]
