# Supplementary material for: Basal MET phosphorylation is an indicator of hepatocyte dysregulation in liver disease
Source: Mol Syst Biol. 2024 Jan 12;20(3):187–216. doi: 10.1038/s44320-023-00007-4 (PMC10912216; doi:10.1038/s44320-023-00007-4)
Supplement: Supplementary file 8 — Source Data Fig. 1 [file 44320_2023_7_MOESM8_ESM.zip › Figure 1/1D/README_Figure1D.txt]

Table Limma analysis output

The limma-voom method was applied on raw proteome data (see data available on PRIDE repository).

GeneID: Gene ID based on raw data proteome analysis
logFC: fold change WD to SD
AveExpr: average expression value
t: t value
p-Value
adjusted p-value
B: B value
