# Supplementary material for: Basal MET phosphorylation is an indicator of hepatocyte dysregulation in liver disease
Source: Mol Syst Biol. 2024 Jan 12;20(3):187–216. doi: 10.1038/s44320-023-00007-4 (PMC10912216; doi:10.1038/s44320-023-00007-4)
Supplement: Supplementary file 9 — Source Data Fig. 2 [file 44320_2023_7_MOESM9_ESM.zip]

Archive with 49 entries (46 files):
- Figure 2/
- Figure 2/2B/
- Figure 2/2B/Dataset_Figure2B.csv
- Figure 2/2B/Gel1-2_B3b_pMet_tMet_pAktT308.pdf
- Figure 2/2B/Gel1_2_B3b_pAkt_tAkt_pERK_tERK.pdf
- Figure 2/2B/Gel2-2_B3b_pMet_tMet_pAktT308.pdf
- Figure 2/2B/Gel3-2_B3b_pMet_tMet_pAktT308.pdf
- Figure 2/2B/Gel3_B3b_pAkt_tAkt_pERK_tERK.pdf
- Figure 2/2B/README_Figure2B.txt
- Figure 2/2C/
- Figure 2/2C/Dataset_Figure2C.csv
- Figure 2/2C/Gel1-2_2-2_3-2_4-2_B2_pMet.pdf
- Figure 2/2C/Gel1-2_2-2_3-2_B2_tMet_pAktT308.pdf
- Figure 2/2C/Gel1-2_B1_pAktT308.pdf
- Figure 2/2C/Gel1-2_B1_pMet_tMet.pdf
- Figure 2/2C/Gel1-2_B3a_pMet_tMet_pAktT308.pdf
- Figure 2/2C/Gel1_2_3_4_B2_pS6_tS6.pdf
- Figure 2/2C/Gel1_2_B3a_pAkt_tAkt_pERK_tERK.pdf
- Figure 2/2C/Gel1_B1_pAkt_tAkt_pERK_tERK.pdf
- Figure 2/2C/Gel1_B1_pS6_tS6.pdf
- Figure 2/2C/Gel1_B3a_pS6_tS6.pdf
- Figure 2/2C/Gel1_Gel2_B2_pAkt_tAkt_pERK_tERK.pdf
- Figure 2/2C/Gel2-2_B1_pAktT308.pdf
- Figure 2/2C/Gel2-2_B1_pMet_tMet.pdf
- Figure 2/2C/Gel2-2_B3a_pMet_tMet_pAktT308.pdf
- Figure 2/2C/Gel2_B1_pAkt_tAkt_pERK_tERK.pdf
- Figure 2/2C/Gel2_B1_pS6_tS6.pdf
- Figure 2/2C/Gel2_B3a_pS6_tS6.pdf
- Figure 2/2C/Gel3-2_B1_pMet_tMet_pAktT308.pdf
- Figure 2/2C/Gel3-2_B3a_pMet_tMet_pAktT308.pdf
- Figure 2/2C/Gel3_4_B3a_pAkt_tAkt_pERK_tERK.pdf
- Figure 2/2C/Gel3_4_B3a_pS6_tS6.pdf
- Figure 2/2C/Gel3_B1_pAkt_tAkt_pERK_tERK.pdf
- Figure 2/2C/Gel3_B1_pS6_tS6.pdf
- Figure 2/2C/Gel3_Gel4_B2_pAkt_tAkt_pERK_tERK.pdf
- Figure 2/2C/Gel4-2_5-2_6-2_B2_pAktT308.pdf
- Figure 2/2C/Gel4-2_5-2_6-2_B2_tMet.pdf
- Figure 2/2C/Gel4-2_B1_pMet_tMet_pAktT308.pdf
- Figure 2/2C/Gel4-2_B3a_pMet_tMet_pAktT308.pdf
- Figure 2/2C/Gel4_B1_pAkt_tAkt_pERK_tERK.pdf
- Figure 2/2C/Gel4_B1_pS6_tS6.pdf
- Figure 2/2C/Gel5-2_6-2_B2_pMet.pdf
- Figure 2/2C/Gel5-2_B3a_pMet_tMet_pAktT308.pdf
- Figure 2/2C/Gel5_6_B2_pS6_tS6.pdf
- Figure 2/2C/Gel5_6_B3a_pAkt_tAkt_pERK_tERK.pdf
- Figure 2/2C/Gel5_6_B3a_pS6_tS6.pdf
- Figure 2/2C/Gel5_Gel6_B2_pAkt_tAkt_pERK_tERK.pdf
- Figure 2/2C/Gel6-2_B3a_pMet_tMet_pAktT308.pdf
- Figure 2/2C/README_Figure2C.txt
