# Supplementary material for: Basal MET phosphorylation is an indicator of hepatocyte dysregulation in liver disease
Source: Mol Syst Biol. 2024 Jan 12;20(3):187–216. doi: 10.1038/s44320-023-00007-4 (PMC10912216; doi:10.1038/s44320-023-00007-4)
Supplement: Supplementary file 9 — Source Data Fig. 2 [file 44320_2023_7_MOESM9_ESM.zip › Figure 2/2B/Dataset_Figure2B.csv]

name	time	time_unit	dose	dose_unit	condition	replicate	value	batch	membrane	file
tMet	0	min	0	ng/ml	SD	M1	12204945.45	3b	Gel1-2_B3b	Gel1-2_B3b_pMet_tMet_pAktT308
tMet	0	min	0	ng/ml	SD	M2	12929653.43	3b	Gel2-2_B3b	Gel2-2_B3b_pMet_tMet_pAktT308
tMet	0	min	0	ng/ml	SD	M3	10010905.71	3b	Gel3-2_B3b	Gel3-2_B3b_pMet_tMet_pAktT308
tMet	0	min	0	ng/ml	WD	M1	14845893.84	3b	Gel1-2_B3b	Gel1-2_B3b_pMet_tMet_pAktT308
tMet	0	min	0	ng/ml	WD	M2	4273269.81	3b	Gel2-2_B3b	Gel2-2_B3b_pMet_tMet_pAktT308
tMet	0	min	0	ng/ml	WD	M3	9871184.89	3b	Gel3-2_B3b	Gel3-2_B3b_pMet_tMet_pAktT308
tMet	10	min	0.1	ng/ml	SD	M1	15633251.15	3b	Gel1-2_B3b	Gel1-2_B3b_pMet_tMet_pAktT308
tMet	10	min	0.1	ng/ml	SD	M2	11818513.33	3b	Gel2-2_B3b	Gel2-2_B3b_pMet_tMet_pAktT308
tMet	10	min	0.1	ng/ml	SD	M3	4157977.94	3b	Gel3-2_B3b	Gel3-2_B3b_pMet_tMet_pAktT308
tMet	10	min	0.1	ng/ml	WD	M2	8485149.06	3b	Gel2-2_B3b	Gel2-2_B3b_pMet_tMet_pAktT308
tMet	10	min	0.1	ng/ml	WD	M3	10972889.94	3b	Gel3-2_B3b	Gel3-2_B3b_pMet_tMet_pAktT308
tMet	10	min	1	ng/ml	SD	M1	11967558.48	3b	Gel1-2_B3b	Gel1-2_B3b_pMet_tMet_pAktT308
tMet	10	min	1	ng/ml	SD	M2	8430266.34	3b	Gel2-2_B3b	Gel2-2_B3b_pMet_tMet_pAktT308
tMet	10	min	1	ng/ml	SD	M3	8235126.14	3b	Gel3-2_B3b	Gel3-2_B3b_pMet_tMet_pAktT308
tMet	10	min	1	ng/ml	WD	M1	14581648.34	3b	Gel1-2_B3b	Gel1-2_B3b_pMet_tMet_pAktT308
tMet	10	min	1	ng/ml	WD	M2	8037621.42	3b	Gel2-2_B3b	Gel2-2_B3b_pMet_tMet_pAktT308
tMet	10	min	1	ng/ml	WD	M3	10468233.67	3b	Gel3-2_B3b	Gel3-2_B3b_pMet_tMet_pAktT308
tMet	10	min	2	ng/ml	SD	M1	14725640	3b	Gel1-2_B3b	Gel1-2_B3b_pMet_tMet_pAktT308
tMet	10	min	2	ng/ml	SD	M2	9405233.46	3b	Gel2-2_B3b	Gel2-2_B3b_pMet_tMet_pAktT308
tMet	10	min	2	ng/ml	SD	M3	16443009.14	3b	Gel3-2_B3b	Gel3-2_B3b_pMet_tMet_pAktT308
tMet	10	min	2	ng/ml	WD	M1	9947394.78	3b	Gel1-2_B3b	Gel1-2_B3b_pMet_tMet_pAktT308
tMet	10	min	2	ng/ml	WD	M2	11986891.45	3b	Gel2-2_B3b	Gel2-2_B3b_pMet_tMet_pAktT308
tMet	10	min	2	ng/ml	WD	M3	4238173.47	3b	Gel3-2_B3b	Gel3-2_B3b_pMet_tMet_pAktT308
tMet	10	min	4	ng/ml	SD	M1	10999315.26	3b	Gel1-2_B3b	Gel1-2_B3b_pMet_tMet_pAktT308
tMet	10	min	4	ng/ml	SD	M2	12440604.55	3b	Gel2-2_B3b	Gel2-2_B3b_pMet_tMet_pAktT308
tMet	10	min	4	ng/ml	SD	M3	12571583.48	3b	Gel3-2_B3b	Gel3-2_B3b_pMet_tMet_pAktT308
tMet	10	min	4	ng/ml	WD	M1	12740597.44	3b	Gel1-2_B3b	Gel1-2_B3b_pMet_tMet_pAktT308
tMet	10	min	4	ng/ml	WD	M2	4758689.86	3b	Gel2-2_B3b	Gel2-2_B3b_pMet_tMet_pAktT308
tMet	10	min	4	ng/ml	WD	M3	9724593.91	3b	Gel3-2_B3b	Gel3-2_B3b_pMet_tMet_pAktT308
tMet	10	min	10	ng/ml	SD	M1	10798257.66	3b	Gel1-2_B3b	Gel1-2_B3b_pMet_tMet_pAktT308
tMet	10	min	10	ng/ml	SD	M2	12934191.33	3b	Gel2-2_B3b	Gel2-2_B3b_pMet_tMet_pAktT308
tMet	10	min	10	ng/ml	SD	M3	9649969.3	3b	Gel3-2_B3b	Gel3-2_B3b_pMet_tMet_pAktT308
tMet	10	min	10	ng/ml	WD	M1	10099477.67	3b	Gel1-2_B3b	Gel1-2_B3b_pMet_tMet_pAktT308
tMet	10	min	10	ng/ml	WD	M2	6325462.38	3b	Gel2-2_B3b	Gel2-2_B3b_pMet_tMet_pAktT308
tMet	10	min	10	ng/ml	WD	M3	8140263.68	3b	Gel3-2_B3b	Gel3-2_B3b_pMet_tMet_pAktT308
tMet	10	min	20	ng/ml	SD	M1	9602076.81	3b	Gel1-2_B3b	Gel1-2_B3b_pMet_tMet_pAktT308
tMet	10	min	20	ng/ml	SD	M2	8682433.97	3b	Gel2-2_B3b	Gel2-2_B3b_pMet_tMet_pAktT308
tMet	10	min	20	ng/ml	SD	M3	12486361.67	3b	Gel3-2_B3b	Gel3-2_B3b_pMet_tMet_pAktT308
tMet	10	min	20	ng/ml	WD	M1	9071966.19	3b	Gel1-2_B3b	Gel1-2_B3b_pMet_tMet_pAktT308
tMet	10	min	20	ng/ml	WD	M2	6120025.94	3b	Gel2-2_B3b	Gel2-2_B3b_pMet_tMet_pAktT308
tMet	10	min	20	ng/ml	WD	M3	11645193.62	3b	Gel3-2_B3b	Gel3-2_B3b_pMet_tMet_pAktT308
tMet	10	min	40	ng/ml	SD	M1	10924617.96	3b	Gel1-2_B3b	Gel1-2_B3b_pMet_tMet_pAktT308
tMet	10	min	40	ng/ml	SD	M2	9982413.68	3b	Gel2-2_B3b	Gel2-2_B3b_pMet_tMet_pAktT308
tMet	10	min	40	ng/ml	SD	M3	15420453.27	3b	Gel3-2_B3b	Gel3-2_B3b_pMet_tMet_pAktT308
tMet	10	min	40	ng/ml	WD	M1	6723470.81	3b	Gel1-2_B3b	Gel1-2_B3b_pMet_tMet_pAktT308
tMet	10	min	40	ng/ml	WD	M2	9304166.99	3b	Gel2-2_B3b	Gel2-2_B3b_pMet_tMet_pAktT308
tMet	10	min	40	ng/ml	WD	M3	10753109.89	3b	Gel3-2_B3b	Gel3-2_B3b_pMet_tMet_pAktT308
tMet	10	min	80	ng/ml	SD	M1	7988068.33	3b	Gel1-2_B3b	Gel1-2_B3b_pMet_tMet_pAktT308
tMet	10	min	80	ng/ml	SD	M2	6946150.13	3b	Gel2-2_B3b	Gel2-2_B3b_pMet_tMet_pAktT308
tMet	10	min	80	ng/ml	SD	M3	14274824	3b	Gel3-2_B3b	Gel3-2_B3b_pMet_tMet_pAktT308
tMet	10	min	80	ng/ml	WD	M1	7603502.25	3b	Gel1-2_B3b	Gel1-2_B3b_pMet_tMet_pAktT308
tMet	10	min	80	ng/ml	WD	M2	7768264.82	3b	Gel2-2_B3b	Gel2-2_B3b_pMet_tMet_pAktT308
tMet	10	min	80	ng/ml	WD	M3	11000340.67	3b	Gel3-2_B3b	Gel3-2_B3b_pMet_tMet_pAktT308
tMet	10	min	100	ng/ml	SD	M1	6230044.62	3b	Gel1-2_B3b	Gel1-2_B3b_pMet_tMet_pAktT308
tMet	10	min	100	ng/ml	SD	M2	16693590.95	3b	Gel2-2_B3b	Gel2-2_B3b_pMet_tMet_pAktT308
tMet	10	min	100	ng/ml	SD	M3	12894116.6	3b	Gel3-2_B3b	Gel3-2_B3b_pMet_tMet_pAktT308
tMet	10	min	100	ng/ml	WD	M1	10040551.51	3b	Gel1-2_B3b	Gel1-2_B3b_pMet_tMet_pAktT308
tMet	10	min	100	ng/ml	WD	M2	4617265.79	3b	Gel2-2_B3b	Gel2-2_B3b_pMet_tMet_pAktT308
tMet	10	min	100	ng/ml	WD	M3	7614518.75	3b	Gel3-2_B3b	Gel3-2_B3b_pMet_tMet_pAktT308
tMet	10	min	120	ng/ml	SD	M1	7814874.72	3b	Gel1-2_B3b	Gel1-2_B3b_pMet_tMet_pAktT308
tMet	10	min	120	ng/ml	SD	M2	7746777.73	3b	Gel2-2_B3b	Gel2-2_B3b_pMet_tMet_pAktT308
tMet	10	min	120	ng/ml	SD	M3	12735683.94	3b	Gel3-2_B3b	Gel3-2_B3b_pMet_tMet_pAktT308
tMet	10	min	120	ng/ml	WD	M1	4270922.39	3b	Gel1-2_B3b	Gel1-2_B3b_pMet_tMet_pAktT308
tMet	10	min	120	ng/ml	WD	M2	6629400.8	3b	Gel2-2_B3b	Gel2-2_B3b_pMet_tMet_pAktT308
tMet	10	min	120	ng/ml	WD	M3	8158033	3b	Gel3-2_B3b	Gel3-2_B3b_pMet_tMet_pAktT308
pAkt_Ser473	0	min	0	ng/ml	SD	M1	3167259.68	3b	Gel 1_B3b	Gel1_2_B3b_pAkt_tAkt_pERK_tERK
pAkt_Ser473	0	min	0	ng/ml	SD	M2	3143674.23	3b	Gel 2_B3b	Gel1_2_B3b_pAkt_tAkt_pERK_tERK
pAkt_Ser473	0	min	0	ng/ml	SD	M3	5780325.36	3b	Gel 3_B3b	Gel3_B3b_pAkt_tAkt_pERK_tERK
pAkt_Ser473	0	min	0	ng/ml	WD	M1	4383782.59	3b	Gel 1_B3b	Gel1_2_B3b_pAkt_tAkt_pERK_tERK
pAkt_Ser473	0	min	0	ng/ml	WD	M2	8165263.28	3b	Gel 2_B3b	Gel1_2_B3b_pAkt_tAkt_pERK_tERK
pAkt_Ser473	0	min	0	ng/ml	WD	M3	7025850.92	3b	Gel 3_B3b	Gel3_B3b_pAkt_tAkt_pERK_tERK
pAkt_Ser473	10	min	0.1	ng/ml	SD	M1	5355296.46	3b	Gel 1_B3b	Gel1_2_B3b_pAkt_tAkt_pERK_tERK
pAkt_Ser473	10	min	0.1	ng/ml	SD	M2	7116157	3b	Gel 2_B3b	Gel1_2_B3b_pAkt_tAkt_pERK_tERK
pAkt_Ser473	10	min	0.1	ng/ml	SD	M3	5831875.23	3b	Gel 3_B3b	Gel3_B3b_pAkt_tAkt_pERK_tERK
pAkt_Ser473	10	min	0.1	ng/ml	WD	M1	7476568.16	3b	Gel 1_B3b	Gel1_2_B3b_pAkt_tAkt_pERK_tERK
pAkt_Ser473	10	min	0.1	ng/ml	WD	M2	10097065.64	3b	Gel 2_B3b	Gel1_2_B3b_pAkt_tAkt_pERK_tERK
pAkt_Ser473	10	min	0.1	ng/ml	WD	M3	6980860.5	3b	Gel 3_B3b	Gel3_B3b_pAkt_tAkt_pERK_tERK
pAkt_Ser473	10	min	1	ng/ml	SD	M1	6740684.98	3b	Gel 1_B3b	Gel1_2_B3b_pAkt_tAkt_pERK_tERK
pAkt_Ser473	10	min	1	ng/ml	SD	M2	4491375.35	3b	Gel 2_B3b	Gel1_2_B3b_pAkt_tAkt_pERK_tERK
pAkt_Ser473	10	min	1	ng/ml	SD	M3	18170568.55	3b	Gel 3_B3b	Gel3_B3b_pAkt_tAkt_pERK_tERK
pAkt_Ser473	10	min	1	ng/ml	WD	M1	8199352.06	3b	Gel 1_B3b	Gel1_2_B3b_pAkt_tAkt_pERK_tERK
pAkt_Ser473	10	min	1	ng/ml	WD	M2	8528872.38	3b	Gel 2_B3b	Gel1_2_B3b_pAkt_tAkt_pERK_tERK
pAkt_Ser473	10	min	1	ng/ml	WD	M3	7819660	3b	Gel 3_B3b	Gel3_B3b_pAkt_tAkt_pERK_tERK
pAkt_Ser473	10	min	2	ng/ml	SD	M1	16870152.06	3b	Gel 1_B3b	Gel1_2_B3b_pAkt_tAkt_pERK_tERK
pAkt_Ser473	10	min	2	ng/ml	SD	M2	16218281	3b	Gel 2_B3b	Gel1_2_B3b_pAkt_tAkt_pERK_tERK
pAkt_Ser473	10	min	2	ng/ml	SD	M3	16123299	3b	Gel 3_B3b	Gel3_B3b_pAkt_tAkt_pERK_tERK
pAkt_Ser473	10	min	2	ng/ml	WD	M1	6760741.32	3b	Gel 1_B3b	Gel1_2_B3b_pAkt_tAkt_pERK_tERK
pAkt_Ser473	10	min	2	ng/ml	WD	M2	11611241.68	3b	Gel 2_B3b	Gel1_2_B3b_pAkt_tAkt_pERK_tERK
pAkt_Ser473	10	min	2	ng/ml	WD	M3	10726006.63	3b	Gel 3_B3b	Gel3_B3b_pAkt_tAkt_pERK_tERK
pAkt_Ser473	10	min	4	ng/ml	SD	M1	13933881.18	3b	Gel 1_B3b	Gel1_2_B3b_pAkt_tAkt_pERK_tERK
pAkt_Ser473	10	min	4	ng/ml	SD	M2	17189250.26	3b	Gel 2_B3b	Gel1_2_B3b_pAkt_tAkt_pERK_tERK
pAkt_Ser473	10	min	4	ng/ml	SD	M3	20515511.17	3b	Gel 3_B3b	Gel3_B3b_pAkt_tAkt_pERK_tERK
pAkt_Ser473	10	min	4	ng/ml	WD	M1	4680244.66	3b	Gel 1_B3b	Gel1_2_B3b_pAkt_tAkt_pERK_tERK
pAkt_Ser473	10	min	4	ng/ml	WD	M2	9853497.99	3b	Gel 2_B3b	Gel1_2_B3b_pAkt_tAkt_pERK_tERK
pAkt_Ser473	10	min	4	ng/ml	WD	M3	8291307.57	3b	Gel 3_B3b	Gel3_B3b_pAkt_tAkt_pERK_tERK
pAkt_Ser473	10	min	10	ng/ml	SD	M1	29049132.31	3b	Gel 1_B3b	Gel1_2_B3b_pAkt_tAkt_pERK_tERK
pAkt_Ser473	10	min	10	ng/ml	SD	M2	19518922	3b	Gel 2_B3b	Gel1_2_B3b_pAkt_tAkt_pERK_tERK
pAkt_Ser473	10	min	10	ng/ml	SD	M3	19065954.46	3b	Gel 3_B3b	Gel3_B3b_pAkt_tAkt_pERK_tERK
pAkt_Ser473	10	min	10	ng/ml	WD	M1	13370324.33	3b	Gel 1_B3b	Gel1_2_B3b_pAkt_tAkt_pERK_tERK
pAkt_Ser473	10	min	10	ng/ml	WD	M2	8891047.91	3b	Gel 2_B3b	Gel1_2_B3b_pAkt_tAkt_pERK_tERK
pAkt_Ser473	10	min	10	ng/ml	WD	M3	10578242.25	3b	Gel 3_B3b	Gel3_B3b_pAkt_tAkt_pERK_tERK
pAkt_Ser473	10	min	20	ng/ml	SD	M1	17751798.27	3b	Gel 1_B3b	Gel1_2_B3b_pAkt_tAkt_pERK_tERK
pAkt_Ser473	10	min	20	ng/ml	SD	M2	18176907.54	3b	Gel 2_B3b	Gel1_2_B3b_pAkt_tAkt_pERK_tERK
pAkt_Ser473	10	min	20	ng/ml	SD	M3	23988474.08	3b	Gel 3_B3b	Gel3_B3b_pAkt_tAkt_pERK_tERK
pAkt_Ser473	10	min	20	ng/ml	WD	M1	10872796.94	3b	Gel 1_B3b	Gel1_2_B3b_pAkt_tAkt_pERK_tERK
pAkt_Ser473	10	min	20	ng/ml	WD	M2	13175301.54	3b	Gel 2_B3b	Gel1_2_B3b_pAkt_tAkt_pERK_tERK
pAkt_Ser473	10	min	20	ng/ml	WD	M3	13320408.68	3b	Gel 3_B3b	Gel3_B3b_pAkt_tAkt_pERK_tERK
pAkt_Ser473	10	min	40	ng/ml	SD	M1	29637480.87	3b	Gel 1_B3b	Gel1_2_B3b_pAkt_tAkt_pERK_tERK
pAkt_Ser473	10	min	40	ng/ml	SD	M2	20178595.97	3b	Gel 2_B3b	Gel1_2_B3b_pAkt_tAkt_pERK_tERK
pAkt_Ser473	10	min	40	ng/ml	SD	M3	17078882.27	3b	Gel 3_B3b	Gel3_B3b_pAkt_tAkt_pERK_tERK
pAkt_Ser473	10	min	40	ng/ml	WD	M1	12712603.86	3b	Gel 1_B3b	Gel1_2_B3b_pAkt_tAkt_pERK_tERK
pAkt_Ser473	10	min	40	ng/ml	WD	M2	8546107.6	3b	Gel 2_B3b	Gel1_2_B3b_pAkt_tAkt_pERK_tERK
pAkt_Ser473	10	min	40	ng/ml	WD	M3	16643862.5	3b	Gel 3_B3b	Gel3_B3b_pAkt_tAkt_pERK_tERK
pAkt_Ser473	10	min	80	ng/ml	SD	M1	19604359.57	3b	Gel 1_B3b	Gel1_2_B3b_pAkt_tAkt_pERK_tERK
pAkt_Ser473	10	min	80	ng/ml	SD	M2	20820774.72	3b	Gel 2_B3b	Gel1_2_B3b_pAkt_tAkt_pERK_tERK
pAkt_Ser473	10	min	80	ng/ml	SD	M3	21229426.16	3b	Gel 3_B3b	Gel3_B3b_pAkt_tAkt_pERK_tERK
pAkt_Ser473	10	min	80	ng/ml	WD	M1	11078500.68	3b	Gel 1_B3b	Gel1_2_B3b_pAkt_tAkt_pERK_tERK
pAkt_Ser473	10	min	80	ng/ml	WD	M2	10507859.39	3b	Gel 2_B3b	Gel1_2_B3b_pAkt_tAkt_pERK_tERK
pAkt_Ser473	10	min	80	ng/ml	WD	M3	11938236.09	3b	Gel 3_B3b	Gel3_B3b_pAkt_tAkt_pERK_tERK
pAkt_Ser473	10	min	100	ng/ml	SD	M1	28539675.25	3b	Gel 1_B3b	Gel1_2_B3b_pAkt_tAkt_pERK_tERK
pAkt_Ser473	10	min	100	ng/ml	SD	M2	23670671.17	3b	Gel 2_B3b	Gel1_2_B3b_pAkt_tAkt_pERK_tERK
pAkt_Ser473	10	min	100	ng/ml	SD	M3	28672331.05	3b	Gel 3_B3b	Gel3_B3b_pAkt_tAkt_pERK_tERK
pAkt_Ser473	10	min	100	ng/ml	WD	M1	11031669	3b	Gel 1_B3b	Gel1_2_B3b_pAkt_tAkt_pERK_tERK
pAkt_Ser473	10	min	100	ng/ml	WD	M2	11390251.47	3b	Gel 2_B3b	Gel1_2_B3b_pAkt_tAkt_pERK_tERK
pAkt_Ser473	10	min	100	ng/ml	WD	M3	12438650.5	3b	Gel 3_B3b	Gel3_B3b_pAkt_tAkt_pERK_tERK
pAkt_Ser473	10	min	120	ng/ml	SD	M1	20440533.79	3b	Gel 1_B3b	Gel1_2_B3b_pAkt_tAkt_pERK_tERK
pAkt_Ser473	10	min	120	ng/ml	SD	M2	20165712.33	3b	Gel 2_B3b	Gel1_2_B3b_pAkt_tAkt_pERK_tERK
pAkt_Ser473	10	min	120	ng/ml	SD	M3	18180577.15	3b	Gel 3_B3b	Gel3_B3b_pAkt_tAkt_pERK_tERK
pAkt_Ser473	10	min	120	ng/ml	WD	M1	12113533.47	3b	Gel 1_B3b	Gel1_2_B3b_pAkt_tAkt_pERK_tERK
pAkt_Ser473	10	min	120	ng/ml	WD	M2	10924092.6	3b	Gel 2_B3b	Gel1_2_B3b_pAkt_tAkt_pERK_tERK
pAkt_Ser473	10	min	120	ng/ml	WD	M3	18489205	3b	Gel 3_B3b	Gel3_B3b_pAkt_tAkt_pERK_tERK
pAkt_Thr308	0	min	0	ng/ml	SD	M1	2590528.72	3b	Gel1-2_B3b	Gel1-2_B3b_pMet_tMet_pAktT308
pAkt_Thr308	0	min	0	ng/ml	SD	M2	1300788.26	3b	Gel2-2_B3b	Gel2-2_B3b_pMet_tMet_pAktT308
pAkt_Thr308	0	min	0	ng/ml	SD	M3	3779725.62	3b	Gel3-2_B3b	Gel3-2_B3b_pMet_tMet_pAktT308
pAkt_Thr308	0	min	0	ng/ml	WD	M1	4943164.05	3b	Gel1-2_B3b	Gel1-2_B3b_pMet_tMet_pAktT308
pAkt_Thr308	0	min	0	ng/ml	WD	M2	2401403.35	3b	Gel2-2_B3b	Gel2-2_B3b_pMet_tMet_pAktT308
pAkt_Thr308	0	min	0	ng/ml	WD	M3	5227964	3b	Gel3-2_B3b	Gel3-2_B3b_pMet_tMet_pAktT308
pAkt_Thr308	10	min	0.1	ng/ml	SD	M1	3829534	3b	Gel1-2_B3b	Gel1-2_B3b_pMet_tMet_pAktT308
pAkt_Thr308	10	min	0.1	ng/ml	SD	M2	2453099.85	3b	Gel2-2_B3b	Gel2-2_B3b_pMet_tMet_pAktT308
pAkt_Thr308	10	min	0.1	ng/ml	SD	M3	5130581.84	3b	Gel3-2_B3b	Gel3-2_B3b_pMet_tMet_pAktT308
pAkt_Thr308	10	min	0.1	ng/ml	WD	M2	2244063.06	3b	Gel2-2_B3b	Gel2-2_B3b_pMet_tMet_pAktT308
pAkt_Thr308	10	min	0.1	ng/ml	WD	M3	5537192.4	3b	Gel3-2_B3b	Gel3-2_B3b_pMet_tMet_pAktT308
pAkt_Thr308	10	min	1	ng/ml	SD	M1	6253893	3b	Gel1-2_B3b	Gel1-2_B3b_pMet_tMet_pAktT308
pAkt_Thr308	10	min	1	ng/ml	SD	M2	3792199.14	3b	Gel2-2_B3b	Gel2-2_B3b_pMet_tMet_pAktT308
pAkt_Thr308	10	min	1	ng/ml	SD	M3	7930841.64	3b	Gel3-2_B3b	Gel3-2_B3b_pMet_tMet_pAktT308
pAkt_Thr308	10	min	1	ng/ml	WD	M1	4563825.25	3b	Gel1-2_B3b	Gel1-2_B3b_pMet_tMet_pAktT308
pAkt_Thr308	10	min	1	ng/ml	WD	M2	2086759.53	3b	Gel2-2_B3b	Gel2-2_B3b_pMet_tMet_pAktT308
pAkt_Thr308	10	min	1	ng/ml	WD	M3	5330124.4	3b	Gel3-2_B3b	Gel3-2_B3b_pMet_tMet_pAktT308
pAkt_Thr308	10	min	2	ng/ml	SD	M1	10385424.25	3b	Gel1-2_B3b	Gel1-2_B3b_pMet_tMet_pAktT308
pAkt_Thr308	10	min	2	ng/ml	SD	M2	4772813.61	3b	Gel2-2_B3b	Gel2-2_B3b_pMet_tMet_pAktT308
pAkt_Thr308	10	min	2	ng/ml	SD	M3	13865385.63	3b	Gel3-2_B3b	Gel3-2_B3b_pMet_tMet_pAktT308
pAkt_Thr308	10	min	2	ng/ml	WD	M1	4169500	3b	Gel1-2_B3b	Gel1-2_B3b_pMet_tMet_pAktT308
pAkt_Thr308	10	min	2	ng/ml	WD	M2	2990198.6	3b	Gel2-2_B3b	Gel2-2_B3b_pMet_tMet_pAktT308
pAkt_Thr308	10	min	2	ng/ml	WD	M3	3508715.4	3b	Gel3-2_B3b	Gel3-2_B3b_pMet_tMet_pAktT308
pAkt_Thr308	10	min	4	ng/ml	SD	M1	12186617.8	3b	Gel1-2_B3b	Gel1-2_B3b_pMet_tMet_pAktT308
pAkt_Thr308	10	min	4	ng/ml	SD	M2	7136992	3b	Gel2-2_B3b	Gel2-2_B3b_pMet_tMet_pAktT308
pAkt_Thr308	10	min	4	ng/ml	SD	M3	20313367	3b	Gel3-2_B3b	Gel3-2_B3b_pMet_tMet_pAktT308
pAkt_Thr308	10	min	4	ng/ml	WD	M1	3399227.88	3b	Gel1-2_B3b	Gel1-2_B3b_pMet_tMet_pAktT308
pAkt_Thr308	10	min	4	ng/ml	WD	M2	2102299	3b	Gel2-2_B3b	Gel2-2_B3b_pMet_tMet_pAktT308
pAkt_Thr308	10	min	4	ng/ml	WD	M3	5694042	3b	Gel3-2_B3b	Gel3-2_B3b_pMet_tMet_pAktT308
pAkt_Thr308	10	min	10	ng/ml	SD	M1	11123831	3b	Gel1-2_B3b	Gel1-2_B3b_pMet_tMet_pAktT308
pAkt_Thr308	10	min	10	ng/ml	SD	M2	11679278.5	3b	Gel2-2_B3b	Gel2-2_B3b_pMet_tMet_pAktT308
pAkt_Thr308	10	min	10	ng/ml	SD	M3	13314732.06	3b	Gel3-2_B3b	Gel3-2_B3b_pMet_tMet_pAktT308
pAkt_Thr308	10	min	10	ng/ml	WD	M1	8206860.97	3b	Gel1-2_B3b	Gel1-2_B3b_pMet_tMet_pAktT308
pAkt_Thr308	10	min	10	ng/ml	WD	M2	5232553.35	3b	Gel2-2_B3b	Gel2-2_B3b_pMet_tMet_pAktT308
pAkt_Thr308	10	min	10	ng/ml	WD	M3	11563451.24	3b	Gel3-2_B3b	Gel3-2_B3b_pMet_tMet_pAktT308
pAkt_Thr308	10	min	20	ng/ml	SD	M1	10707701.22	3b	Gel1-2_B3b	Gel1-2_B3b_pMet_tMet_pAktT308
pAkt_Thr308	10	min	20	ng/ml	SD	M2	11476381.1	3b	Gel2-2_B3b	Gel2-2_B3b_pMet_tMet_pAktT308
pAkt_Thr308	10	min	20	ng/ml	SD	M3	25498057.72	3b	Gel3-2_B3b	Gel3-2_B3b_pMet_tMet_pAktT308
pAkt_Thr308	10	min	20	ng/ml	WD	M1	13770184.63	3b	Gel1-2_B3b	Gel1-2_B3b_pMet_tMet_pAktT308
pAkt_Thr308	10	min	20	ng/ml	WD	M2	8288385.79	3b	Gel2-2_B3b	Gel2-2_B3b_pMet_tMet_pAktT308
pAkt_Thr308	10	min	20	ng/ml	WD	M3	18503704	3b	Gel3-2_B3b	Gel3-2_B3b_pMet_tMet_pAktT308
pAkt_Thr308	10	min	40	ng/ml	SD	M1	24695848	3b	Gel1-2_B3b	Gel1-2_B3b_pMet_tMet_pAktT308
pAkt_Thr308	10	min	40	ng/ml	SD	M2	10911647.68	3b	Gel2-2_B3b	Gel2-2_B3b_pMet_tMet_pAktT308
pAkt_Thr308	10	min	40	ng/ml	SD	M3	22860874.89	3b	Gel3-2_B3b	Gel3-2_B3b_pMet_tMet_pAktT308
pAkt_Thr308	10	min	40	ng/ml	WD	M1	9959877.37	3b	Gel1-2_B3b	Gel1-2_B3b_pMet_tMet_pAktT308
pAkt_Thr308	10	min	40	ng/ml	WD	M2	5042602	3b	Gel2-2_B3b	Gel2-2_B3b_pMet_tMet_pAktT308
pAkt_Thr308	10	min	40	ng/ml	WD	M3	11175837.09	3b	Gel3-2_B3b	Gel3-2_B3b_pMet_tMet_pAktT308
pAkt_Thr308	10	min	80	ng/ml	SD	M1	21778915.21	3b	Gel1-2_B3b	Gel1-2_B3b_pMet_tMet_pAktT308
pAkt_Thr308	10	min	80	ng/ml	SD	M2	9512201.4	3b	Gel2-2_B3b	Gel2-2_B3b_pMet_tMet_pAktT308
pAkt_Thr308	10	min	80	ng/ml	SD	M3	21194443.72	3b	Gel3-2_B3b	Gel3-2_B3b_pMet_tMet_pAktT308
pAkt_Thr308	10	min	80	ng/ml	WD	M1	14603090.81	3b	Gel1-2_B3b	Gel1-2_B3b_pMet_tMet_pAktT308
pAkt_Thr308	10	min	80	ng/ml	WD	M2	6050223.11	3b	Gel2-2_B3b	Gel2-2_B3b_pMet_tMet_pAktT308
pAkt_Thr308	10	min	80	ng/ml	WD	M3	14057572.64	3b	Gel3-2_B3b	Gel3-2_B3b_pMet_tMet_pAktT308
pAkt_Thr308	10	min	100	ng/ml	SD	M1	13627586.69	3b	Gel1-2_B3b	Gel1-2_B3b_pMet_tMet_pAktT308
pAkt_Thr308	10	min	100	ng/ml	SD	M2	7956774.82	3b	Gel2-2_B3b	Gel2-2_B3b_pMet_tMet_pAktT308
pAkt_Thr308	10	min	100	ng/ml	SD	M3	24787486.73	3b	Gel3-2_B3b	Gel3-2_B3b_pMet_tMet_pAktT308
pAkt_Thr308	10	min	100	ng/ml	WD	M1	13260530.64	3b	Gel1-2_B3b	Gel1-2_B3b_pMet_tMet_pAktT308
pAkt_Thr308	10	min	100	ng/ml	WD	M2	7001785.11	3b	Gel2-2_B3b	Gel2-2_B3b_pMet_tMet_pAktT308
pAkt_Thr308	10	min	100	ng/ml	WD	M3	12557721.68	3b	Gel3-2_B3b	Gel3-2_B3b_pMet_tMet_pAktT308
pAkt_Thr308	10	min	120	ng/ml	SD	M1	14230043.05	3b	Gel1-2_B3b	Gel1-2_B3b_pMet_tMet_pAktT308
pAkt_Thr308	10	min	120	ng/ml	SD	M2	6908442.74	3b	Gel2-2_B3b	Gel2-2_B3b_pMet_tMet_pAktT308
pAkt_Thr308	10	min	120	ng/ml	SD	M3	14100221.07	3b	Gel3-2_B3b	Gel3-2_B3b_pMet_tMet_pAktT308
pAkt_Thr308	10	min	120	ng/ml	WD	M1	5441667.66	3b	Gel1-2_B3b	Gel1-2_B3b_pMet_tMet_pAktT308
pAkt_Thr308	10	min	120	ng/ml	WD	M2	5952652.1	3b	Gel2-2_B3b	Gel2-2_B3b_pMet_tMet_pAktT308
pAkt_Thr308	10	min	120	ng/ml	WD	M3	11808247.11	3b	Gel3-2_B3b	Gel3-2_B3b_pMet_tMet_pAktT308
pERK	0	min	0	ng/ml	SD	M1	19809459.49	3b	Gel 1_B3b	Gel1_2_B3b_pAkt_tAkt_pERK_tERK
pERK	0	min	0	ng/ml	SD	M2	19296346.32	3b	Gel 2_B3b	Gel1_2_B3b_pAkt_tAkt_pERK_tERK
pERK	0	min	0	ng/ml	SD	M3	28236071.24	3b	Gel 3_B3b	Gel3_B3b_pAkt_tAkt_pERK_tERK
pERK	0	min	0	ng/ml	WD	M1	28873545.21	3b	Gel 1_B3b	Gel1_2_B3b_pAkt_tAkt_pERK_tERK
pERK	0	min	0	ng/ml	WD	M2	39715797.34	3b	Gel 2_B3b	Gel1_2_B3b_pAkt_tAkt_pERK_tERK
pERK	0	min	0	ng/ml	WD	M3	46014654.03	3b	Gel 3_B3b	Gel3_B3b_pAkt_tAkt_pERK_tERK
pERK	10	min	0.1	ng/ml	SD	M1	35386784.07	3b	Gel 1_B3b	Gel1_2_B3b_pAkt_tAkt_pERK_tERK
pERK	10	min	0.1	ng/ml	SD	M2	31940089.53	3b	Gel 2_B3b	Gel1_2_B3b_pAkt_tAkt_pERK_tERK
pERK	10	min	0.1	ng/ml	SD	M3	32928846.5	3b	Gel 3_B3b	Gel3_B3b_pAkt_tAkt_pERK_tERK
pERK	10	min	0.1	ng/ml	WD	M1	59499340	3b	Gel 1_B3b	Gel1_2_B3b_pAkt_tAkt_pERK_tERK
pERK	10	min	0.1	ng/ml	WD	M2	48113673.5	3b	Gel 2_B3b	Gel1_2_B3b_pAkt_tAkt_pERK_tERK
pERK	10	min	0.1	ng/ml	WD	M3	38908459.51	3b	Gel 3_B3b	Gel3_B3b_pAkt_tAkt_pERK_tERK
pERK	10	min	1	ng/ml	SD	M1	45091691.44	3b	Gel 1_B3b	Gel1_2_B3b_pAkt_tAkt_pERK_tERK
pERK	10	min	1	ng/ml	SD	M2	33574059.44	3b	Gel 2_B3b	Gel1_2_B3b_pAkt_tAkt_pERK_tERK
pERK	10	min	1	ng/ml	SD	M3	53381557	3b	Gel 3_B3b	Gel3_B3b_pAkt_tAkt_pERK_tERK
pERK	10	min	1	ng/ml	WD	M1	64513076.58	3b	Gel 1_B3b	Gel1_2_B3b_pAkt_tAkt_pERK_tERK
pERK	10	min	1	ng/ml	WD	M2	48129344.8	3b	Gel 2_B3b	Gel1_2_B3b_pAkt_tAkt_pERK_tERK
pERK	10	min	1	ng/ml	WD	M3	41979299.86	3b	Gel 3_B3b	Gel3_B3b_pAkt_tAkt_pERK_tERK
pERK	10	min	2	ng/ml	SD	M1	61605694	3b	Gel 1_B3b	Gel1_2_B3b_pAkt_tAkt_pERK_tERK
pERK	10	min	2	ng/ml	SD	M2	50303488.12	3b	Gel 2_B3b	Gel1_2_B3b_pAkt_tAkt_pERK_tERK
pERK	10	min	2	ng/ml	SD	M3	60547592.67	3b	Gel 3_B3b	Gel3_B3b_pAkt_tAkt_pERK_tERK
pERK	10	min	2	ng/ml	WD	M1	45740215.85	3b	Gel 1_B3b	Gel1_2_B3b_pAkt_tAkt_pERK_tERK
pERK	10	min	2	ng/ml	WD	M2	35803207.73	3b	Gel 2_B3b	Gel1_2_B3b_pAkt_tAkt_pERK_tERK
pERK	10	min	2	ng/ml	WD	M3	67225276.86	3b	Gel 3_B3b	Gel3_B3b_pAkt_tAkt_pERK_tERK
pERK	10	min	4	ng/ml	SD	M1	57849778.85	3b	Gel 1_B3b	Gel1_2_B3b_pAkt_tAkt_pERK_tERK
pERK	10	min	4	ng/ml	SD	M2	45541348.74	3b	Gel 2_B3b	Gel1_2_B3b_pAkt_tAkt_pERK_tERK
pERK	10	min	4	ng/ml	SD	M3	83516520.84	3b	Gel 3_B3b	Gel3_B3b_pAkt_tAkt_pERK_tERK
pERK	10	min	4	ng/ml	WD	M1	54202391.42	3b	Gel 1_B3b	Gel1_2_B3b_pAkt_tAkt_pERK_tERK
pERK	10	min	4	ng/ml	WD	M2	43770546.17	3b	Gel 2_B3b	Gel1_2_B3b_pAkt_tAkt_pERK_tERK
pERK	10	min	4	ng/ml	WD	M3	35660197.46	3b	Gel 3_B3b	Gel3_B3b_pAkt_tAkt_pERK_tERK
pERK	10	min	10	ng/ml	SD	M1	67044238.14	3b	Gel 1_B3b	Gel1_2_B3b_pAkt_tAkt_pERK_tERK
pERK	10	min	10	ng/ml	SD	M2	58249311.29	3b	Gel 2_B3b	Gel1_2_B3b_pAkt_tAkt_pERK_tERK
pERK	10	min	10	ng/ml	SD	M3	76002480.29	3b	Gel 3_B3b	Gel3_B3b_pAkt_tAkt_pERK_tERK
pERK	10	min	10	ng/ml	WD	M1	90371392.82	3b	Gel 1_B3b	Gel1_2_B3b_pAkt_tAkt_pERK_tERK
pERK	10	min	10	ng/ml	WD	M2	53989352.71	3b	Gel 2_B3b	Gel1_2_B3b_pAkt_tAkt_pERK_tERK
pERK	10	min	10	ng/ml	WD	M3	68700187.18	3b	Gel 3_B3b	Gel3_B3b_pAkt_tAkt_pERK_tERK
pERK	10	min	20	ng/ml	SD	M1	83692231.41	3b	Gel 1_B3b	Gel1_2_B3b_pAkt_tAkt_pERK_tERK
pERK	10	min	20	ng/ml	SD	M2	85124917.49	3b	Gel 2_B3b	Gel1_2_B3b_pAkt_tAkt_pERK_tERK
pERK	10	min	20	ng/ml	SD	M3	75700049.1	3b	Gel 3_B3b	Gel3_B3b_pAkt_tAkt_pERK_tERK
pERK	10	min	20	ng/ml	WD	M1	56487821.93	3b	Gel 1_B3b	Gel1_2_B3b_pAkt_tAkt_pERK_tERK
pERK	10	min	20	ng/ml	WD	M2	67656722.58	3b	Gel 2_B3b	Gel1_2_B3b_pAkt_tAkt_pERK_tERK
pERK	10	min	20	ng/ml	WD	M3	60048676.93	3b	Gel 3_B3b	Gel3_B3b_pAkt_tAkt_pERK_tERK
pERK	10	min	40	ng/ml	SD	M1	82909424.39	3b	Gel 1_B3b	Gel1_2_B3b_pAkt_tAkt_pERK_tERK
pERK	10	min	40	ng/ml	SD	M2	55693688.51	3b	Gel 2_B3b	Gel1_2_B3b_pAkt_tAkt_pERK_tERK
pERK	10	min	40	ng/ml	SD	M3	58760761.52	3b	Gel 3_B3b	Gel3_B3b_pAkt_tAkt_pERK_tERK
pERK	10	min	40	ng/ml	WD	M1	92074403.35	3b	Gel 1_B3b	Gel1_2_B3b_pAkt_tAkt_pERK_tERK
pERK	10	min	40	ng/ml	WD	M2	61892266	3b	Gel 2_B3b	Gel1_2_B3b_pAkt_tAkt_pERK_tERK
pERK	10	min	40	ng/ml	WD	M3	67391013.61	3b	Gel 3_B3b	Gel3_B3b_pAkt_tAkt_pERK_tERK
pERK	10	min	80	ng/ml	SD	M1	85163190.63	3b	Gel 1_B3b	Gel1_2_B3b_pAkt_tAkt_pERK_tERK
pERK	10	min	80	ng/ml	SD	M2	67766498.45	3b	Gel 2_B3b	Gel1_2_B3b_pAkt_tAkt_pERK_tERK
pERK	10	min	80	ng/ml	SD	M3	60531337.83	3b	Gel 3_B3b	Gel3_B3b_pAkt_tAkt_pERK_tERK
pERK	10	min	80	ng/ml	WD	M1	78130131.29	3b	Gel 1_B3b	Gel1_2_B3b_pAkt_tAkt_pERK_tERK
pERK	10	min	80	ng/ml	WD	M2	55503095.71	3b	Gel 2_B3b	Gel1_2_B3b_pAkt_tAkt_pERK_tERK
pERK	10	min	80	ng/ml	WD	M3	47149409	3b	Gel 3_B3b	Gel3_B3b_pAkt_tAkt_pERK_tERK
pERK	10	min	100	ng/ml	SD	M1	99468281.31	3b	Gel 1_B3b	Gel1_2_B3b_pAkt_tAkt_pERK_tERK
pERK	10	min	100	ng/ml	SD	M2	81612098.8	3b	Gel 2_B3b	Gel1_2_B3b_pAkt_tAkt_pERK_tERK
pERK	10	min	100	ng/ml	SD	M3	74727682.12	3b	Gel 3_B3b	Gel3_B3b_pAkt_tAkt_pERK_tERK
pERK	10	min	100	ng/ml	WD	M1	82089120.88	3b	Gel 1_B3b	Gel1_2_B3b_pAkt_tAkt_pERK_tERK
pERK	10	min	100	ng/ml	WD	M2	66094257.39	3b	Gel 2_B3b	Gel1_2_B3b_pAkt_tAkt_pERK_tERK
pERK	10	min	100	ng/ml	WD	M3	79539022.61	3b	Gel 3_B3b	Gel3_B3b_pAkt_tAkt_pERK_tERK
pERK	10	min	120	ng/ml	SD	M1	52591383.29	3b	Gel 1_B3b	Gel1_2_B3b_pAkt_tAkt_pERK_tERK
pERK	10	min	120	ng/ml	SD	M2	68130768.66	3b	Gel 2_B3b	Gel1_2_B3b_pAkt_tAkt_pERK_tERK
pERK	10	min	120	ng/ml	SD	M3	77875160.27	3b	Gel 3_B3b	Gel3_B3b_pAkt_tAkt_pERK_tERK
pERK	10	min	120	ng/ml	WD	M1	71612474.33	3b	Gel 1_B3b	Gel1_2_B3b_pAkt_tAkt_pERK_tERK
pERK	10	min	120	ng/ml	WD	M2	60783701.7	3b	Gel 2_B3b	Gel1_2_B3b_pAkt_tAkt_pERK_tERK
pERK	10	min	120	ng/ml	WD	M3	69680943.41	3b	Gel 3_B3b	Gel3_B3b_pAkt_tAkt_pERK_tERK
pMet_Tyr1234	0	min	0	ng/ml	SD	M1	611032.64	3b	Gel1-2_B3b	Gel1-2_B3b_pMet_tMet_pAktT308
pMet_Tyr1234	0	min	0	ng/ml	SD	M2	253362.39	3b	Gel2-2_B3b	Gel2-2_B3b_pMet_tMet_pAktT308
pMet_Tyr1234	0	min	0	ng/ml	SD	M3	940370.82	3b	Gel3-2_B3b	Gel3-2_B3b_pMet_tMet_pAktT308
pMet_Tyr1234	0	min	0	ng/ml	WD	M1	3301878.43	3b	Gel1-2_B3b	Gel1-2_B3b_pMet_tMet_pAktT308
pMet_Tyr1234	0	min	0	ng/ml	WD	M2	1192660.4	3b	Gel2-2_B3b	Gel2-2_B3b_pMet_tMet_pAktT308
pMet_Tyr1234	0	min	0	ng/ml	WD	M3	2690158.69	3b	Gel3-2_B3b	Gel3-2_B3b_pMet_tMet_pAktT308
pMet_Tyr1234	10	min	0.1	ng/ml	SD	M1	1184701.75	3b	Gel1-2_B3b	Gel1-2_B3b_pMet_tMet_pAktT308
pMet_Tyr1234	10	min	0.1	ng/ml	SD	M2	766227.49	3b	Gel2-2_B3b	Gel2-2_B3b_pMet_tMet_pAktT308
pMet_Tyr1234	10	min	0.1	ng/ml	SD	M3	1020591.71	3b	Gel3-2_B3b	Gel3-2_B3b_pMet_tMet_pAktT308
pMet_Tyr1234	10	min	0.1	ng/ml	WD	M2	2110005.64	3b	Gel2-2_B3b	Gel2-2_B3b_pMet_tMet_pAktT308
pMet_Tyr1234	10	min	0.1	ng/ml	WD	M3	2609978	3b	Gel3-2_B3b	Gel3-2_B3b_pMet_tMet_pAktT308
pMet_Tyr1234	10	min	1	ng/ml	SD	M1	1602745.69	3b	Gel1-2_B3b	Gel1-2_B3b_pMet_tMet_pAktT308
pMet_Tyr1234	10	min	1	ng/ml	SD	M2	1530226.38	3b	Gel2-2_B3b	Gel2-2_B3b_pMet_tMet_pAktT308
pMet_Tyr1234	10	min	1	ng/ml	SD	M3	1931905.56	3b	Gel3-2_B3b	Gel3-2_B3b_pMet_tMet_pAktT308
pMet_Tyr1234	10	min	1	ng/ml	WD	M1	2241884.57	3b	Gel1-2_B3b	Gel1-2_B3b_pMet_tMet_pAktT308
pMet_Tyr1234	10	min	1	ng/ml	WD	M2	1798345.92	3b	Gel2-2_B3b	Gel2-2_B3b_pMet_tMet_pAktT308
pMet_Tyr1234	10	min	1	ng/ml	WD	M3	2447771.97	3b	Gel3-2_B3b	Gel3-2_B3b_pMet_tMet_pAktT308
pMet_Tyr1234	10	min	2	ng/ml	SD	M1	2284129.29	3b	Gel1-2_B3b	Gel1-2_B3b_pMet_tMet_pAktT308
pMet_Tyr1234	10	min	2	ng/ml	SD	M2	2376832.49	3b	Gel2-2_B3b	Gel2-2_B3b_pMet_tMet_pAktT308
pMet_Tyr1234	10	min	2	ng/ml	SD	M3	4248636.16	3b	Gel3-2_B3b	Gel3-2_B3b_pMet_tMet_pAktT308
pMet_Tyr1234	10	min	2	ng/ml	WD	M1	2597038.62	3b	Gel1-2_B3b	Gel1-2_B3b_pMet_tMet_pAktT308
pMet_Tyr1234	10	min	2	ng/ml	WD	M2	3929812.92	3b	Gel2-2_B3b	Gel2-2_B3b_pMet_tMet_pAktT308
pMet_Tyr1234	10	min	2	ng/ml	WD	M3	1468152.53	3b	Gel3-2_B3b	Gel3-2_B3b_pMet_tMet_pAktT308
pMet_Tyr1234	10	min	4	ng/ml	SD	M1	3726580.25	3b	Gel1-2_B3b	Gel1-2_B3b_pMet_tMet_pAktT308
pMet_Tyr1234	10	min	4	ng/ml	SD	M2	3707214.08	3b	Gel2-2_B3b	Gel2-2_B3b_pMet_tMet_pAktT308
pMet_Tyr1234	10	min	4	ng/ml	SD	M3	6907719	3b	Gel3-2_B3b	Gel3-2_B3b_pMet_tMet_pAktT308
pMet_Tyr1234	10	min	4	ng/ml	WD	M1	2211049.27	3b	Gel1-2_B3b	Gel1-2_B3b_pMet_tMet_pAktT308
pMet_Tyr1234	10	min	4	ng/ml	WD	M2	1926078.73	3b	Gel2-2_B3b	Gel2-2_B3b_pMet_tMet_pAktT308
pMet_Tyr1234	10	min	4	ng/ml	WD	M3	3216630.16	3b	Gel3-2_B3b	Gel3-2_B3b_pMet_tMet_pAktT308
pMet_Tyr1234	10	min	10	ng/ml	SD	M1	5697457.92	3b	Gel1-2_B3b	Gel1-2_B3b_pMet_tMet_pAktT308
pMet_Tyr1234	10	min	10	ng/ml	SD	M2	13975379.68	3b	Gel2-2_B3b	Gel2-2_B3b_pMet_tMet_pAktT308
pMet_Tyr1234	10	min	10	ng/ml	SD	M3	8281886.15	3b	Gel3-2_B3b	Gel3-2_B3b_pMet_tMet_pAktT308
pMet_Tyr1234	10	min	10	ng/ml	WD	M1	6970336.79	3b	Gel1-2_B3b	Gel1-2_B3b_pMet_tMet_pAktT308
pMet_Tyr1234	10	min	10	ng/ml	WD	M2	4834554.59	3b	Gel2-2_B3b	Gel2-2_B3b_pMet_tMet_pAktT308
pMet_Tyr1234	10	min	10	ng/ml	WD	M3	3571512.4	3b	Gel3-2_B3b	Gel3-2_B3b_pMet_tMet_pAktT308
pMet_Tyr1234	10	min	20	ng/ml	SD	M1	7077455.52	3b	Gel1-2_B3b	Gel1-2_B3b_pMet_tMet_pAktT308
pMet_Tyr1234	10	min	20	ng/ml	SD	M2	8060523.45	3b	Gel2-2_B3b	Gel2-2_B3b_pMet_tMet_pAktT308
pMet_Tyr1234	10	min	20	ng/ml	SD	M3	18272037	3b	Gel3-2_B3b	Gel3-2_B3b_pMet_tMet_pAktT308
pMet_Tyr1234	10	min	20	ng/ml	WD	M1	14812004.04	3b	Gel1-2_B3b	Gel1-2_B3b_pMet_tMet_pAktT308
pMet_Tyr1234	10	min	20	ng/ml	WD	M2	10705149.68	3b	Gel2-2_B3b	Gel2-2_B3b_pMet_tMet_pAktT308
pMet_Tyr1234	10	min	20	ng/ml	WD	M3	19921225.85	3b	Gel3-2_B3b	Gel3-2_B3b_pMet_tMet_pAktT308
pMet_Tyr1234	10	min	40	ng/ml	SD	M1	15013722.8	3b	Gel1-2_B3b	Gel1-2_B3b_pMet_tMet_pAktT308
pMet_Tyr1234	10	min	40	ng/ml	SD	M2	17667844.29	3b	Gel2-2_B3b	Gel2-2_B3b_pMet_tMet_pAktT308
pMet_Tyr1234	10	min	40	ng/ml	SD	M3	22785820.39	3b	Gel3-2_B3b	Gel3-2_B3b_pMet_tMet_pAktT308
pMet_Tyr1234	10	min	40	ng/ml	WD	M1	20131131.7	3b	Gel1-2_B3b	Gel1-2_B3b_pMet_tMet_pAktT308
pMet_Tyr1234	10	min	40	ng/ml	WD	M2	10293455.25	3b	Gel2-2_B3b	Gel2-2_B3b_pMet_tMet_pAktT308
pMet_Tyr1234	10	min	40	ng/ml	WD	M3	7002156.28	3b	Gel3-2_B3b	Gel3-2_B3b_pMet_tMet_pAktT308
pMet_Tyr1234	10	min	80	ng/ml	SD	M1	26360834	3b	Gel1-2_B3b	Gel1-2_B3b_pMet_tMet_pAktT308
pMet_Tyr1234	10	min	80	ng/ml	SD	M2	10648739.68	3b	Gel2-2_B3b	Gel2-2_B3b_pMet_tMet_pAktT308
pMet_Tyr1234	10	min	80	ng/ml	SD	M3	17090131.44	3b	Gel3-2_B3b	Gel3-2_B3b_pMet_tMet_pAktT308
pMet_Tyr1234	10	min	80	ng/ml	WD	M1	21592961.83	3b	Gel1-2_B3b	Gel1-2_B3b_pMet_tMet_pAktT308
pMet_Tyr1234	10	min	80	ng/ml	WD	M2	13156545.08	3b	Gel2-2_B3b	Gel2-2_B3b_pMet_tMet_pAktT308
pMet_Tyr1234	10	min	80	ng/ml	WD	M3	8831234.77	3b	Gel3-2_B3b	Gel3-2_B3b_pMet_tMet_pAktT308
pMet_Tyr1234	10	min	100	ng/ml	SD	M1	9338065	3b	Gel1-2_B3b	Gel1-2_B3b_pMet_tMet_pAktT308
pMet_Tyr1234	10	min	100	ng/ml	SD	M2	12218294.87	3b	Gel2-2_B3b	Gel2-2_B3b_pMet_tMet_pAktT308
pMet_Tyr1234	10	min	100	ng/ml	SD	M3	21553062.05	3b	Gel3-2_B3b	Gel3-2_B3b_pMet_tMet_pAktT308
pMet_Tyr1234	10	min	100	ng/ml	WD	M1	27407528.34	3b	Gel1-2_B3b	Gel1-2_B3b_pMet_tMet_pAktT308
pMet_Tyr1234	10	min	100	ng/ml	WD	M2	10964182.42	3b	Gel2-2_B3b	Gel2-2_B3b_pMet_tMet_pAktT308
pMet_Tyr1234	10	min	100	ng/ml	WD	M3	14859510.82	3b	Gel3-2_B3b	Gel3-2_B3b_pMet_tMet_pAktT308
pMet_Tyr1234	10	min	120	ng/ml	SD	M1	17273163.56	3b	Gel1-2_B3b	Gel1-2_B3b_pMet_tMet_pAktT308
pMet_Tyr1234	10	min	120	ng/ml	SD	M2	17413786.9	3b	Gel2-2_B3b	Gel2-2_B3b_pMet_tMet_pAktT308
pMet_Tyr1234	10	min	120	ng/ml	SD	M3	15717114.09	3b	Gel3-2_B3b	Gel3-2_B3b_pMet_tMet_pAktT308
pMet_Tyr1234	10	min	120	ng/ml	WD	M1	6134377.9	3b	Gel1-2_B3b	Gel1-2_B3b_pMet_tMet_pAktT308
pMet_Tyr1234	10	min	120	ng/ml	WD	M2	12604043.72	3b	Gel2-2_B3b	Gel2-2_B3b_pMet_tMet_pAktT308
pMet_Tyr1234	10	min	120	ng/ml	WD	M3	13338555.67	3b	Gel3-2_B3b	Gel3-2_B3b_pMet_tMet_pAktT308
tAkt	0	min	0	ng/ml	SD	M1	71056769.44	3b	Gel 1_B3b	Gel1_2_B3b_pAkt_tAkt_pERK_tERK
tAkt	0	min	0	ng/ml	SD	M2	48011243.87	3b	Gel 2_B3b	Gel1_2_B3b_pAkt_tAkt_pERK_tERK
tAkt	0	min	0	ng/ml	SD	M3	54038187.69	3b	Gel 3_B3b	Gel3_B3b_pAkt_tAkt_pERK_tERK
tAkt	0	min	0	ng/ml	WD	M1	64235822.07	3b	Gel 1_B3b	Gel1_2_B3b_pAkt_tAkt_pERK_tERK
tAkt	0	min	0	ng/ml	WD	M2	65752745.02	3b	Gel 2_B3b	Gel1_2_B3b_pAkt_tAkt_pERK_tERK
tAkt	0	min	0	ng/ml	WD	M3	71794742	3b	Gel 3_B3b	Gel3_B3b_pAkt_tAkt_pERK_tERK
tAkt	10	min	0.1	ng/ml	SD	M1	73447420.55	3b	Gel 1_B3b	Gel1_2_B3b_pAkt_tAkt_pERK_tERK
tAkt	10	min	0.1	ng/ml	SD	M2	72865435.14	3b	Gel 2_B3b	Gel1_2_B3b_pAkt_tAkt_pERK_tERK
tAkt	10	min	0.1	ng/ml	SD	M3	48144144.65	3b	Gel 3_B3b	Gel3_B3b_pAkt_tAkt_pERK_tERK
tAkt	10	min	0.1	ng/ml	WD	M1	59391678.62	3b	Gel 1_B3b	Gel1_2_B3b_pAkt_tAkt_pERK_tERK
tAkt	10	min	0.1	ng/ml	WD	M2	73394621	3b	Gel 2_B3b	Gel1_2_B3b_pAkt_tAkt_pERK_tERK
tAkt	10	min	0.1	ng/ml	WD	M3	60991003.67	3b	Gel 3_B3b	Gel3_B3b_pAkt_tAkt_pERK_tERK
tAkt	10	min	1	ng/ml	SD	M1	65855820	3b	Gel 1_B3b	Gel1_2_B3b_pAkt_tAkt_pERK_tERK
tAkt	10	min	1	ng/ml	SD	M2	52977710.41	3b	Gel 2_B3b	Gel1_2_B3b_pAkt_tAkt_pERK_tERK
tAkt	10	min	1	ng/ml	SD	M3	65397800.7	3b	Gel 3_B3b	Gel3_B3b_pAkt_tAkt_pERK_tERK
tAkt	10	min	1	ng/ml	WD	M1	89767983.01	3b	Gel 1_B3b	Gel1_2_B3b_pAkt_tAkt_pERK_tERK
tAkt	10	min	1	ng/ml	WD	M2	68791829.31	3b	Gel 2_B3b	Gel1_2_B3b_pAkt_tAkt_pERK_tERK
tAkt	10	min	1	ng/ml	WD	M3	43063597.94	3b	Gel 3_B3b	Gel3_B3b_pAkt_tAkt_pERK_tERK
tAkt	10	min	2	ng/ml	SD	M1	42827443.64	3b	Gel 1_B3b	Gel1_2_B3b_pAkt_tAkt_pERK_tERK
tAkt	10	min	2	ng/ml	SD	M2	54893543	3b	Gel 2_B3b	Gel1_2_B3b_pAkt_tAkt_pERK_tERK
tAkt	10	min	2	ng/ml	SD	M3	62345255.95	3b	Gel 3_B3b	Gel3_B3b_pAkt_tAkt_pERK_tERK
tAkt	10	min	2	ng/ml	WD	M1	54227937.17	3b	Gel 1_B3b	Gel1_2_B3b_pAkt_tAkt_pERK_tERK
tAkt	10	min	2	ng/ml	WD	M2	52915745.41	3b	Gel 2_B3b	Gel1_2_B3b_pAkt_tAkt_pERK_tERK
tAkt	10	min	2	ng/ml	WD	M3	68149022.41	3b	Gel 3_B3b	Gel3_B3b_pAkt_tAkt_pERK_tERK
tAkt	10	min	4	ng/ml	SD	M1	36133236.17	3b	Gel 1_B3b	Gel1_2_B3b_pAkt_tAkt_pERK_tERK
tAkt	10	min	4	ng/ml	SD	M2	46306323.31	3b	Gel 2_B3b	Gel1_2_B3b_pAkt_tAkt_pERK_tERK
tAkt	10	min	4	ng/ml	SD	M3	57616074	3b	Gel 3_B3b	Gel3_B3b_pAkt_tAkt_pERK_tERK
tAkt	10	min	4	ng/ml	WD	M1	72548765.62	3b	Gel 1_B3b	Gel1_2_B3b_pAkt_tAkt_pERK_tERK
tAkt	10	min	4	ng/ml	WD	M2	66414111.89	3b	Gel 2_B3b	Gel1_2_B3b_pAkt_tAkt_pERK_tERK
tAkt	10	min	4	ng/ml	WD	M3	42069089.67	3b	Gel 3_B3b	Gel3_B3b_pAkt_tAkt_pERK_tERK
tAkt	10	min	10	ng/ml	SD	M1	20637948.77	3b	Gel 1_B3b	Gel1_2_B3b_pAkt_tAkt_pERK_tERK
tAkt	10	min	10	ng/ml	SD	M2	31233071.14	3b	Gel 2_B3b	Gel1_2_B3b_pAkt_tAkt_pERK_tERK
tAkt	10	min	10	ng/ml	SD	M3	41218735.37	3b	Gel 3_B3b	Gel3_B3b_pAkt_tAkt_pERK_tERK
tAkt	10	min	10	ng/ml	WD	M1	62312872.76	3b	Gel 1_B3b	Gel1_2_B3b_pAkt_tAkt_pERK_tERK
tAkt	10	min	10	ng/ml	WD	M2	53452706.71	3b	Gel 2_B3b	Gel1_2_B3b_pAkt_tAkt_pERK_tERK
tAkt	10	min	10	ng/ml	WD	M3	42851939.32	3b	Gel 3_B3b	Gel3_B3b_pAkt_tAkt_pERK_tERK
tAkt	10	min	20	ng/ml	SD	M1	60058586.73	3b	Gel 1_B3b	Gel1_2_B3b_pAkt_tAkt_pERK_tERK
tAkt	10	min	20	ng/ml	SD	M2	72762241.49	3b	Gel 2_B3b	Gel1_2_B3b_pAkt_tAkt_pERK_tERK
tAkt	10	min	20	ng/ml	SD	M3	43042615.18	3b	Gel 3_B3b	Gel3_B3b_pAkt_tAkt_pERK_tERK
tAkt	10	min	20	ng/ml	WD	M1	34946011.4	3b	Gel 1_B3b	Gel1_2_B3b_pAkt_tAkt_pERK_tERK
tAkt	10	min	20	ng/ml	WD	M2	62216708.4	3b	Gel 2_B3b	Gel1_2_B3b_pAkt_tAkt_pERK_tERK
tAkt	10	min	20	ng/ml	WD	M3	50963517.54	3b	Gel 3_B3b	Gel3_B3b_pAkt_tAkt_pERK_tERK
tAkt	10	min	40	ng/ml	SD	M1	26867360.83	3b	Gel 1_B3b	Gel1_2_B3b_pAkt_tAkt_pERK_tERK
tAkt	10	min	40	ng/ml	SD	M2	44171183.09	3b	Gel 2_B3b	Gel1_2_B3b_pAkt_tAkt_pERK_tERK
tAkt	10	min	40	ng/ml	SD	M3	55990519.73	3b	Gel 3_B3b	Gel3_B3b_pAkt_tAkt_pERK_tERK
tAkt	10	min	40	ng/ml	WD	M1	53421443	3b	Gel 1_B3b	Gel1_2_B3b_pAkt_tAkt_pERK_tERK
tAkt	10	min	40	ng/ml	WD	M2	63422348.15	3b	Gel 2_B3b	Gel1_2_B3b_pAkt_tAkt_pERK_tERK
tAkt	10	min	40	ng/ml	WD	M3	58233826.72	3b	Gel 3_B3b	Gel3_B3b_pAkt_tAkt_pERK_tERK
tAkt	10	min	80	ng/ml	SD	M1	48197165.39	3b	Gel 1_B3b	Gel1_2_B3b_pAkt_tAkt_pERK_tERK
tAkt	10	min	80	ng/ml	SD	M2	41902681.76	3b	Gel 2_B3b	Gel1_2_B3b_pAkt_tAkt_pERK_tERK
tAkt	10	min	80	ng/ml	SD	M3	43911565.12	3b	Gel 3_B3b	Gel3_B3b_pAkt_tAkt_pERK_tERK
tAkt	10	min	80	ng/ml	WD	M1	65419243.94	3b	Gel 1_B3b	Gel1_2_B3b_pAkt_tAkt_pERK_tERK
tAkt	10	min	80	ng/ml	WD	M2	55864627.35	3b	Gel 2_B3b	Gel1_2_B3b_pAkt_tAkt_pERK_tERK
tAkt	10	min	80	ng/ml	WD	M3	35071913.68	3b	Gel 3_B3b	Gel3_B3b_pAkt_tAkt_pERK_tERK
tAkt	10	min	100	ng/ml	SD	M1	43638976.05	3b	Gel 1_B3b	Gel1_2_B3b_pAkt_tAkt_pERK_tERK
tAkt	10	min	100	ng/ml	SD	M2	38613582.08	3b	Gel 2_B3b	Gel1_2_B3b_pAkt_tAkt_pERK_tERK
tAkt	10	min	100	ng/ml	SD	M3	42073515.25	3b	Gel 3_B3b	Gel3_B3b_pAkt_tAkt_pERK_tERK
tAkt	10	min	100	ng/ml	WD	M1	68882617.93	3b	Gel 1_B3b	Gel1_2_B3b_pAkt_tAkt_pERK_tERK
tAkt	10	min	100	ng/ml	WD	M2	64859295.91	3b	Gel 2_B3b	Gel1_2_B3b_pAkt_tAkt_pERK_tERK
tAkt	10	min	100	ng/ml	WD	M3	43667224	3b	Gel 3_B3b	Gel3_B3b_pAkt_tAkt_pERK_tERK
tAkt	10	min	120	ng/ml	SD	M1	45103547.83	3b	Gel 1_B3b	Gel1_2_B3b_pAkt_tAkt_pERK_tERK
tAkt	10	min	120	ng/ml	SD	M2	49104360.59	3b	Gel 2_B3b	Gel1_2_B3b_pAkt_tAkt_pERK_tERK
tAkt	10	min	120	ng/ml	SD	M3	43470079.25	3b	Gel 3_B3b	Gel3_B3b_pAkt_tAkt_pERK_tERK
tAkt	10	min	120	ng/ml	WD	M1	44310900.07	3b	Gel 1_B3b	Gel1_2_B3b_pAkt_tAkt_pERK_tERK
tAkt	10	min	120	ng/ml	WD	M2	56102559.86	3b	Gel 2_B3b	Gel1_2_B3b_pAkt_tAkt_pERK_tERK
tAkt	10	min	120	ng/ml	WD	M3	53090220.36	3b	Gel 3_B3b	Gel3_B3b_pAkt_tAkt_pERK_tERK
tERK	0	min	0	ng/ml	SD	M1	44933668.89	3b	Gel 1_B3b	Gel1_2_B3b_pAkt_tAkt_pERK_tERK
tERK	0	min	0	ng/ml	SD	M2	32842233.58	3b	Gel 2_B3b	Gel1_2_B3b_pAkt_tAkt_pERK_tERK
tERK	0	min	0	ng/ml	SD	M3	50064670.85	3b	Gel 3_B3b	Gel3_B3b_pAkt_tAkt_pERK_tERK
tERK	0	min	0	ng/ml	WD	M1	50926187.62	3b	Gel 1_B3b	Gel1_2_B3b_pAkt_tAkt_pERK_tERK
tERK	0	min	0	ng/ml	WD	M2	37157146.14	3b	Gel 2_B3b	Gel1_2_B3b_pAkt_tAkt_pERK_tERK
tERK	0	min	0	ng/ml	WD	M3	41951120.67	3b	Gel 3_B3b	Gel3_B3b_pAkt_tAkt_pERK_tERK
tERK	10	min	0.1	ng/ml	SD	M1	45132603.43	3b	Gel 1_B3b	Gel1_2_B3b_pAkt_tAkt_pERK_tERK
tERK	10	min	0.1	ng/ml	SD	M2	41544897.59	3b	Gel 2_B3b	Gel1_2_B3b_pAkt_tAkt_pERK_tERK
tERK	10	min	0.1	ng/ml	SD	M3	46138413.66	3b	Gel 3_B3b	Gel3_B3b_pAkt_tAkt_pERK_tERK
tERK	10	min	0.1	ng/ml	WD	M1	56979958.23	3b	Gel 1_B3b	Gel1_2_B3b_pAkt_tAkt_pERK_tERK
tERK	10	min	0.1	ng/ml	WD	M2	37812090.61	3b	Gel 2_B3b	Gel1_2_B3b_pAkt_tAkt_pERK_tERK
tERK	10	min	0.1	ng/ml	WD	M3	42269789.79	3b	Gel 3_B3b	Gel3_B3b_pAkt_tAkt_pERK_tERK
tERK	10	min	1	ng/ml	SD	M1	42955174.52	3b	Gel 1_B3b	Gel1_2_B3b_pAkt_tAkt_pERK_tERK
tERK	10	min	1	ng/ml	SD	M2	35640151.17	3b	Gel 2_B3b	Gel1_2_B3b_pAkt_tAkt_pERK_tERK
tERK	10	min	1	ng/ml	SD	M3	53722602.28	3b	Gel 3_B3b	Gel3_B3b_pAkt_tAkt_pERK_tERK
tERK	10	min	1	ng/ml	WD	M1	75993720.25	3b	Gel 1_B3b	Gel1_2_B3b_pAkt_tAkt_pERK_tERK
tERK	10	min	1	ng/ml	WD	M2	42006240.89	3b	Gel 2_B3b	Gel1_2_B3b_pAkt_tAkt_pERK_tERK
tERK	10	min	1	ng/ml	WD	M3	39716251.03	3b	Gel 3_B3b	Gel3_B3b_pAkt_tAkt_pERK_tERK
tERK	10	min	2	ng/ml	SD	M1	50395798.11	3b	Gel 1_B3b	Gel1_2_B3b_pAkt_tAkt_pERK_tERK
tERK	10	min	2	ng/ml	SD	M2	28338175.92	3b	Gel 2_B3b	Gel1_2_B3b_pAkt_tAkt_pERK_tERK
tERK	10	min	2	ng/ml	SD	M3	49697744.39	3b	Gel 3_B3b	Gel3_B3b_pAkt_tAkt_pERK_tERK
tERK	10	min	2	ng/ml	WD	M1	66780935.48	3b	Gel 1_B3b	Gel1_2_B3b_pAkt_tAkt_pERK_tERK
tERK	10	min	2	ng/ml	WD	M2	30660523.14	3b	Gel 2_B3b	Gel1_2_B3b_pAkt_tAkt_pERK_tERK
tERK	10	min	2	ng/ml	WD	M3	52746287.96	3b	Gel 3_B3b	Gel3_B3b_pAkt_tAkt_pERK_tERK
tERK	10	min	4	ng/ml	SD	M1	45306862.48	3b	Gel 1_B3b	Gel1_2_B3b_pAkt_tAkt_pERK_tERK
tERK	10	min	4	ng/ml	SD	M2	35244997.04	3b	Gel 2_B3b	Gel1_2_B3b_pAkt_tAkt_pERK_tERK
tERK	10	min	4	ng/ml	SD	M3	61356460.73	3b	Gel 3_B3b	Gel3_B3b_pAkt_tAkt_pERK_tERK
tERK	10	min	4	ng/ml	WD	M1	47638192.16	3b	Gel 1_B3b	Gel1_2_B3b_pAkt_tAkt_pERK_tERK
tERK	10	min	4	ng/ml	WD	M2	32143776.83	3b	Gel 2_B3b	Gel1_2_B3b_pAkt_tAkt_pERK_tERK
tERK	10	min	4	ng/ml	WD	M3	49119141.82	3b	Gel 3_B3b	Gel3_B3b_pAkt_tAkt_pERK_tERK
tERK	10	min	10	ng/ml	SD	M1	46427948.83	3b	Gel 1_B3b	Gel1_2_B3b_pAkt_tAkt_pERK_tERK
tERK	10	min	10	ng/ml	SD	M2	33489793.99	3b	Gel 2_B3b	Gel1_2_B3b_pAkt_tAkt_pERK_tERK
tERK	10	min	10	ng/ml	SD	M3	43229948.51	3b	Gel 3_B3b	Gel3_B3b_pAkt_tAkt_pERK_tERK
tERK	10	min	10	ng/ml	WD	M1	47995628.76	3b	Gel 1_B3b	Gel1_2_B3b_pAkt_tAkt_pERK_tERK
tERK	10	min	10	ng/ml	WD	M2	41455032.14	3b	Gel 2_B3b	Gel1_2_B3b_pAkt_tAkt_pERK_tERK
tERK	10	min	10	ng/ml	WD	M3	37686085.83	3b	Gel 3_B3b	Gel3_B3b_pAkt_tAkt_pERK_tERK
tERK	10	min	20	ng/ml	SD	M1	44565439.1	3b	Gel 1_B3b	Gel1_2_B3b_pAkt_tAkt_pERK_tERK
tERK	10	min	20	ng/ml	SD	M2	41264636.08	3b	Gel 2_B3b	Gel1_2_B3b_pAkt_tAkt_pERK_tERK
tERK	10	min	20	ng/ml	SD	M3	57042550.18	3b	Gel 3_B3b	Gel3_B3b_pAkt_tAkt_pERK_tERK
tERK	10	min	20	ng/ml	WD	M1	43314717.47	3b	Gel 1_B3b	Gel1_2_B3b_pAkt_tAkt_pERK_tERK
tERK	10	min	20	ng/ml	WD	M2	30522787.95	3b	Gel 2_B3b	Gel1_2_B3b_pAkt_tAkt_pERK_tERK
tERK	10	min	20	ng/ml	WD	M3	49318515.04	3b	Gel 3_B3b	Gel3_B3b_pAkt_tAkt_pERK_tERK
tERK	10	min	40	ng/ml	SD	M1	60044097.82	3b	Gel 1_B3b	Gel1_2_B3b_pAkt_tAkt_pERK_tERK
tERK	10	min	40	ng/ml	SD	M2	30473832.42	3b	Gel 2_B3b	Gel1_2_B3b_pAkt_tAkt_pERK_tERK
tERK	10	min	40	ng/ml	SD	M3	42755960.86	3b	Gel 3_B3b	Gel3_B3b_pAkt_tAkt_pERK_tERK
tERK	10	min	40	ng/ml	WD	M1	61714218.63	3b	Gel 1_B3b	Gel1_2_B3b_pAkt_tAkt_pERK_tERK
tERK	10	min	40	ng/ml	WD	M2	45411150.8	3b	Gel 2_B3b	Gel1_2_B3b_pAkt_tAkt_pERK_tERK
tERK	10	min	40	ng/ml	WD	M3	42013655.69	3b	Gel 3_B3b	Gel3_B3b_pAkt_tAkt_pERK_tERK
tERK	10	min	80	ng/ml	SD	M1	44290412.75	3b	Gel 1_B3b	Gel1_2_B3b_pAkt_tAkt_pERK_tERK
tERK	10	min	80	ng/ml	SD	M2	41521260.01	3b	Gel 2_B3b	Gel1_2_B3b_pAkt_tAkt_pERK_tERK
tERK	10	min	80	ng/ml	SD	M3	35956530.48	3b	Gel 3_B3b	Gel3_B3b_pAkt_tAkt_pERK_tERK
tERK	10	min	80	ng/ml	WD	M1	57510603.23	3b	Gel 1_B3b	Gel1_2_B3b_pAkt_tAkt_pERK_tERK
tERK	10	min	80	ng/ml	WD	M2	33124122.56	3b	Gel 2_B3b	Gel1_2_B3b_pAkt_tAkt_pERK_tERK
tERK	10	min	80	ng/ml	WD	M3	33191194.49	3b	Gel 3_B3b	Gel3_B3b_pAkt_tAkt_pERK_tERK
tERK	10	min	100	ng/ml	SD	M1	59293063.68	3b	Gel 1_B3b	Gel1_2_B3b_pAkt_tAkt_pERK_tERK
tERK	10	min	100	ng/ml	SD	M2	33448482.02	3b	Gel 2_B3b	Gel1_2_B3b_pAkt_tAkt_pERK_tERK
tERK	10	min	100	ng/ml	SD	M3	53205400.7	3b	Gel 3_B3b	Gel3_B3b_pAkt_tAkt_pERK_tERK
tERK	10	min	100	ng/ml	WD	M1	61727707.37	3b	Gel 1_B3b	Gel1_2_B3b_pAkt_tAkt_pERK_tERK
tERK	10	min	100	ng/ml	WD	M2	44122763.23	3b	Gel 2_B3b	Gel1_2_B3b_pAkt_tAkt_pERK_tERK
tERK	10	min	100	ng/ml	WD	M3	49952743.34	3b	Gel 3_B3b	Gel3_B3b_pAkt_tAkt_pERK_tERK
tERK	10	min	120	ng/ml	SD	M1	37966604.06	3b	Gel 1_B3b	Gel1_2_B3b_pAkt_tAkt_pERK_tERK
tERK	10	min	120	ng/ml	SD	M2	37224532.79	3b	Gel 2_B3b	Gel1_2_B3b_pAkt_tAkt_pERK_tERK
tERK	10	min	120	ng/ml	SD	M3	47669694.45	3b	Gel 3_B3b	Gel3_B3b_pAkt_tAkt_pERK_tERK
tERK	10	min	120	ng/ml	WD	M1	50039232.2	3b	Gel 1_B3b	Gel1_2_B3b_pAkt_tAkt_pERK_tERK
tERK	10	min	120	ng/ml	WD	M2	38297379.87	3b	Gel 2_B3b	Gel1_2_B3b_pAkt_tAkt_pERK_tERK
tERK	10	min	120	ng/ml	WD	M3	52376008.24	3b	Gel 3_B3b	Gel3_B3b_pAkt_tAkt_pERK_tERK
