# Supplementary material for: Basal MET phosphorylation is an indicator of hepatocyte dysregulation in liver disease
Source: Mol Syst Biol. 2024 Jan 12;20(3):187–216. doi: 10.1038/s44320-023-00007-4 (PMC10912216; doi:10.1038/s44320-023-00007-4)
Supplement: Supplementary file 9 — Source Data Fig. 2 [file 44320_2023_7_MOESM9_ESM.zip › Figure 2/2C/Dataset_Figure2C.csv]

name	time	time_unit	dose	dose_unit	condition	replicate	value	batch	membrane	file
tMet	0	min	0	ng/ml	SD	M1	23796257.44	1	Gel1-2_B1	Gel1-2_B1_pMet_tMet
tMet	0	min	0	ng/ml	SD	M2	18501005.37	1	Gel2-2_B1	Gel2-2_B1_pMet_tMet
tMet	0	min	0	ng/ml	SD	M3	12670839.37	1	Gel4-2_B1	Gel4-2_B1_pMet_tMet_pAktT308
tMet	0	min	0	ng/ml	WD	M2	14715584.87	1	Gel2-2_B1	Gel2-2_B1_pMet_tMet
tMet	0	min	0	ng/ml	WD	M3	7338945.62	1	Gel3-2_B1	Gel3-2_B1_pMet_tMet_pAktT308
tMet	0	min	0	ng/ml	WD	M1	8321344	1	Gel4-2_B1	Gel4-2_B1_pMet_tMet_pAktT308
tMet	0	min	0	ng/ml	SD	M1	38762976.59	1	Gel1-2_B1	Gel1-2_B1_pMet_tMet
tMet	0	min	0	ng/ml	SD	M2	22299774.33	1	Gel3-2_B1	Gel3-2_B1_pMet_tMet_pAktT308
tMet	0	min	0	ng/ml	SD	M3	9546664.78	1	Gel4-2_B1	Gel4-2_B1_pMet_tMet_pAktT308
tMet	0	min	0	ng/ml	WD	M1	18130460.66	1	Gel1-2_B1	Gel1-2_B1_pMet_tMet
tMet	0	min	0	ng/ml	WD	M2	7256302.46	1	Gel2-2_B1	Gel2-2_B1_pMet_tMet
tMet	0	min	0	ng/ml	WD	M3	5806466.74	1	Gel3-2_B1	Gel3-2_B1_pMet_tMet_pAktT308
tMet	5	min	0	ng/ml	SD	M1	24934322.64	1	Gel1-2_B1	Gel1-2_B1_pMet_tMet
tMet	5	min	0	ng/ml	SD	M2	16142540.67	1	Gel2-2_B1	Gel2-2_B1_pMet_tMet
tMet	5	min	0	ng/ml	SD	M3	12726767	1	Gel4-2_B1	Gel4-2_B1_pMet_tMet_pAktT308
tMet	5	min	0	ng/ml	WD	M2	7654799.65	1	Gel2-2_B1	Gel2-2_B1_pMet_tMet
tMet	5	min	0	ng/ml	WD	M3	4422776.8	1	Gel3-2_B1	Gel3-2_B1_pMet_tMet_pAktT308
tMet	5	min	0	ng/ml	WD	M1	4893538.6	1	Gel4-2_B1	Gel4-2_B1_pMet_tMet_pAktT308
tMet	5	min	40	ng/ml	SD	M1	15299735.65	1	Gel1-2_B1	Gel1-2_B1_pMet_tMet
tMet	5	min	40	ng/ml	SD	M2	3484329	1	Gel3-2_B1	Gel3-2_B1_pMet_tMet_pAktT308
tMet	5	min	40	ng/ml	SD	M3	3592586.19	1	Gel4-2_B1	Gel4-2_B1_pMet_tMet_pAktT308
tMet	5	min	40	ng/ml	WD	M1	15756947.42	1	Gel1-2_B1	Gel1-2_B1_pMet_tMet
tMet	5	min	40	ng/ml	WD	M2	11063266.88	1	Gel2-2_B1	Gel2-2_B1_pMet_tMet
tMet	5	min	40	ng/ml	WD	M3	4010609.55	1	Gel3-2_B1	Gel3-2_B1_pMet_tMet_pAktT308
tMet	10	min	0	ng/ml	SD	M1	17106350.34	1	Gel1-2_B1	Gel1-2_B1_pMet_tMet
tMet	10	min	0	ng/ml	SD	M2	13963349.38	1	Gel2-2_B1	Gel2-2_B1_pMet_tMet
tMet	10	min	0	ng/ml	SD	M3	15275870.33	1	Gel4-2_B1	Gel4-2_B1_pMet_tMet_pAktT308
tMet	10	min	0	ng/ml	WD	M2	12590165.58	1	Gel2-2_B1	Gel2-2_B1_pMet_tMet
tMet	10	min	0	ng/ml	WD	M3	4995450.71	1	Gel3-2_B1	Gel3-2_B1_pMet_tMet_pAktT308
tMet	10	min	0	ng/ml	WD	M1	8058325.9	1	Gel4-2_B1	Gel4-2_B1_pMet_tMet_pAktT308
tMet	10	min	40	ng/ml	SD	M1	21149620.12	1	Gel1-2_B1	Gel1-2_B1_pMet_tMet
tMet	10	min	40	ng/ml	SD	M2	2228319.78	1	Gel3-2_B1	Gel3-2_B1_pMet_tMet_pAktT308
tMet	10	min	40	ng/ml	SD	M3	2919671.58	1	Gel4-2_B1	Gel4-2_B1_pMet_tMet_pAktT308
tMet	10	min	40	ng/ml	WD	M1	17500144.34	1	Gel1-2_B1	Gel1-2_B1_pMet_tMet
tMet	10	min	40	ng/ml	WD	M2	10842170.74	1	Gel2-2_B1	Gel2-2_B1_pMet_tMet
tMet	10	min	40	ng/ml	WD	M3	2317941.62	1	Gel3-2_B1	Gel3-2_B1_pMet_tMet_pAktT308
tMet	20	min	0	ng/ml	SD	M1	12360045.46	1	Gel1-2_B1	Gel1-2_B1_pMet_tMet
tMet	20	min	0	ng/ml	SD	M2	27840727	1	Gel2-2_B1	Gel2-2_B1_pMet_tMet
tMet	20	min	0	ng/ml	SD	M3	9910686.83	1	Gel4-2_B1	Gel4-2_B1_pMet_tMet_pAktT308
tMet	20	min	0	ng/ml	WD	M2	12100190.66	1	Gel2-2_B1	Gel2-2_B1_pMet_tMet
tMet	20	min	0	ng/ml	WD	M3	5830593.84	1	Gel3-2_B1	Gel3-2_B1_pMet_tMet_pAktT308
tMet	20	min	0	ng/ml	WD	M1	9384350.74	1	Gel4-2_B1	Gel4-2_B1_pMet_tMet_pAktT308
tMet	20	min	40	ng/ml	SD	M1	22897436.56	1	Gel1-2_B1	Gel1-2_B1_pMet_tMet
tMet	20	min	40	ng/ml	SD	M2	2730015	1	Gel3-2_B1	Gel3-2_B1_pMet_tMet_pAktT308
tMet	20	min	40	ng/ml	SD	M3	1654741.52	1	Gel4-2_B1	Gel4-2_B1_pMet_tMet_pAktT308
tMet	20	min	40	ng/ml	WD	M2	9375332.68	1	Gel2-2_B1	Gel2-2_B1_pMet_tMet
tMet	20	min	40	ng/ml	WD	M3	3226862.6	1	Gel3-2_B1	Gel3-2_B1_pMet_tMet_pAktT308
tMet	40	min	0	ng/ml	SD	M1	29254837.09	1	Gel1-2_B1	Gel1-2_B1_pMet_tMet
tMet	40	min	0	ng/ml	SD	M2	19992250.2	1	Gel2-2_B1	Gel2-2_B1_pMet_tMet
tMet	40	min	0	ng/ml	SD	M3	11277933.51	1	Gel4-2_B1	Gel4-2_B1_pMet_tMet_pAktT308
tMet	40	min	0	ng/ml	WD	M2	9112796.53	1	Gel2-2_B1	Gel2-2_B1_pMet_tMet
tMet	40	min	0	ng/ml	WD	M1	5386297.61	1	Gel4-2_B1	Gel4-2_B1_pMet_tMet_pAktT308
tMet	40	min	40	ng/ml	SD	M1	20670889.74	1	Gel1-2_B1	Gel1-2_B1_pMet_tMet
tMet	40	min	40	ng/ml	SD	M2	4443816.66	1	Gel3-2_B1	Gel3-2_B1_pMet_tMet_pAktT308
tMet	40	min	40	ng/ml	SD	M3	2793683	1	Gel4-2_B1	Gel4-2_B1_pMet_tMet_pAktT308
tMet	40	min	40	ng/ml	WD	M1	16326749.34	1	Gel1-2_B1	Gel1-2_B1_pMet_tMet
tMet	40	min	40	ng/ml	WD	M2	8694717.07	1	Gel2-2_B1	Gel2-2_B1_pMet_tMet
tMet	40	min	40	ng/ml	WD	M3	1669073.37	1	Gel3-2_B1	Gel3-2_B1_pMet_tMet_pAktT308
tMet	60	min	0	ng/ml	SD	M1	20639986.27	1	Gel1-2_B1	Gel1-2_B1_pMet_tMet
tMet	60	min	0	ng/ml	SD	M2	13413169.31	1	Gel2-2_B1	Gel2-2_B1_pMet_tMet
tMet	60	min	0	ng/ml	SD	M3	14636265.94	1	Gel4-2_B1	Gel4-2_B1_pMet_tMet_pAktT308
tMet	60	min	0	ng/ml	WD	M2	13233614.14	1	Gel2-2_B1	Gel2-2_B1_pMet_tMet
tMet	60	min	0	ng/ml	WD	M1	5613427.73	1	Gel4-2_B1	Gel4-2_B1_pMet_tMet_pAktT308
tMet	60	min	40	ng/ml	SD	M1	19684787.9	1	Gel1-2_B1	Gel1-2_B1_pMet_tMet
tMet	60	min	40	ng/ml	SD	M2	3181977.27	1	Gel3-2_B1	Gel3-2_B1_pMet_tMet_pAktT308
tMet	60	min	40	ng/ml	SD	M3	3456846.73	1	Gel4-2_B1	Gel4-2_B1_pMet_tMet_pAktT308
tMet	60	min	40	ng/ml	WD	M1	14660251.92	1	Gel1-2_B1	Gel1-2_B1_pMet_tMet
tMet	60	min	40	ng/ml	WD	M2	9038629.67	1	Gel2-2_B1	Gel2-2_B1_pMet_tMet
tMet	60	min	40	ng/ml	WD	M3	2597857.71	1	Gel3-2_B1	Gel3-2_B1_pMet_tMet_pAktT308
tMet	120	min	0	ng/ml	SD	M1	30712922.02	1	Gel1-2_B1	Gel1-2_B1_pMet_tMet
tMet	120	min	0	ng/ml	SD	M2	21393246.9	1	Gel2-2_B1	Gel2-2_B1_pMet_tMet
tMet	120	min	0	ng/ml	SD	M3	10788262	1	Gel4-2_B1	Gel4-2_B1_pMet_tMet_pAktT308
tMet	120	min	0	ng/ml	WD	M2	6220995.25	1	Gel2-2_B1	Gel2-2_B1_pMet_tMet
tMet	120	min	0	ng/ml	WD	M3	4449680.08	1	Gel3-2_B1	Gel3-2_B1_pMet_tMet_pAktT308
tMet	120	min	0	ng/ml	WD	M1	10052836.4	1	Gel4-2_B1	Gel4-2_B1_pMet_tMet_pAktT308
tMet	120	min	40	ng/ml	SD	M1	18464014.15	1	Gel1-2_B1	Gel1-2_B1_pMet_tMet
tMet	120	min	40	ng/ml	SD	M2	2613706.67	1	Gel3-2_B1	Gel3-2_B1_pMet_tMet_pAktT308
tMet	120	min	40	ng/ml	SD	M3	3465084.55	1	Gel4-2_B1	Gel4-2_B1_pMet_tMet_pAktT308
tMet	120	min	40	ng/ml	WD	M1	17468626.59	1	Gel1-2_B1	Gel1-2_B1_pMet_tMet
tMet	120	min	40	ng/ml	WD	M2	10603685.71	1	Gel2-2_B1	Gel2-2_B1_pMet_tMet
tMet	120	min	40	ng/ml	WD	M3	1929945.05	1	Gel3-2_B1	Gel3-2_B1_pMet_tMet_pAktT308
tMet	0	min	0	ng/ml	SD	M1	6178906.67	2	Gel1-2_B2	Gel1-2_2-2_3-2_B2_tMet_pAktT308
tMet	0	min	0	ng/ml	SD	M2	5360607.01	2	Gel4-2_B2	Gel4-2_5-2_6-2_B2_tMet
tMet	0	min	0	ng/ml	SD	M3	5034378.66	2	Gel5-2_B2	Gel4-2_5-2_6-2_B2_tMet
tMet	0	min	0	ng/ml	WD	M1	5381475.91	2	Gel3-2_B2	Gel1-2_2-2_3-2_B2_tMet_pAktT308
tMet	0	min	0	ng/ml	WD	M2	5312305.1	2	Gel5-2_B2	Gel4-2_5-2_6-2_B2_tMet
tMet	0	min	0	ng/ml	WD	M3	2112436.83	2	Gel6-2_B2	Gel4-2_5-2_6-2_B2_tMet
tMet	0	min	0	ng/ml	SD	M1	4669661.45	2	Gel1-2_B2	Gel1-2_2-2_3-2_B2_tMet_pAktT308
tMet	0	min	0	ng/ml	SD	M2	1141819	2	Gel2-2_B2	Gel1-2_2-2_3-2_B2_tMet_pAktT308
tMet	0	min	0	ng/ml	SD	M3	6130901.87	2	Gel3-2_B2	Gel1-2_2-2_3-2_B2_tMet_pAktT308
tMet	0	min	0	ng/ml	WD	M1	1076135	2	Gel2-2_B2	Gel1-2_2-2_3-2_B2_tMet_pAktT308
tMet	0	min	0	ng/ml	WD	M2	3199122.73	2	Gel4-2_B2	Gel4-2_5-2_6-2_B2_tMet
tMet	0	min	0	ng/ml	WD	M3	2493007.07	2	Gel6-2_B2	Gel4-2_5-2_6-2_B2_tMet
tMet	5	min	0	ng/ml	SD	M1	5603823.67	2	Gel1-2_B2	Gel1-2_2-2_3-2_B2_tMet_pAktT308
tMet	5	min	0	ng/ml	SD	M2	3578483.45	2	Gel4-2_B2	Gel4-2_5-2_6-2_B2_tMet
tMet	5	min	0	ng/ml	SD	M3	5299718.19	2	Gel5-2_B2	Gel4-2_5-2_6-2_B2_tMet
tMet	5	min	0	ng/ml	WD	M1	2221591	2	Gel3-2_B2	Gel1-2_2-2_3-2_B2_tMet_pAktT308
tMet	5	min	0	ng/ml	WD	M2	6041608.88	2	Gel5-2_B2	Gel4-2_5-2_6-2_B2_tMet
tMet	5	min	0	ng/ml	WD	M3	2933285.5	2	Gel6-2_B2	Gel4-2_5-2_6-2_B2_tMet
tMet	5	min	40	ng/ml	SD	M1	3986070.2	2	Gel1-2_B2	Gel1-2_2-2_3-2_B2_tMet_pAktT308
tMet	5	min	40	ng/ml	SD	M2	3506206.14	2	Gel2-2_B2	Gel1-2_2-2_3-2_B2_tMet_pAktT308
tMet	5	min	40	ng/ml	SD	M3	5512277.28	2	Gel3-2_B2	Gel1-2_2-2_3-2_B2_tMet_pAktT308
tMet	5	min	40	ng/ml	WD	M1	1641757.29	2	Gel2-2_B2	Gel1-2_2-2_3-2_B2_tMet_pAktT308
tMet	5	min	40	ng/ml	WD	M2	3839448.33	2	Gel4-2_B2	Gel4-2_5-2_6-2_B2_tMet
tMet	5	min	40	ng/ml	WD	M3	2368201.73	2	Gel6-2_B2	Gel4-2_5-2_6-2_B2_tMet
tMet	10	min	0	ng/ml	SD	M1	5807012.36	2	Gel1-2_B2	Gel1-2_2-2_3-2_B2_tMet_pAktT308
tMet	10	min	0	ng/ml	SD	M2	2647988.95	2	Gel4-2_B2	Gel4-2_5-2_6-2_B2_tMet
tMet	10	min	0	ng/ml	SD	M3	3955627.81	2	Gel5-2_B2	Gel4-2_5-2_6-2_B2_tMet
tMet	10	min	0	ng/ml	WD	M1	2550617.16	2	Gel3-2_B2	Gel1-2_2-2_3-2_B2_tMet_pAktT308
tMet	10	min	0	ng/ml	WD	M2	7414592.57	2	Gel5-2_B2	Gel4-2_5-2_6-2_B2_tMet
tMet	10	min	0	ng/ml	WD	M3	3047871.45	2	Gel6-2_B2	Gel4-2_5-2_6-2_B2_tMet
tMet	10	min	40	ng/ml	SD	M1	178636.51	2	Gel1-2_B2	Gel1-2_2-2_3-2_B2_tMet_pAktT308
tMet	10	min	40	ng/ml	SD	M2	2674121.94	2	Gel2-2_B2	Gel1-2_2-2_3-2_B2_tMet_pAktT308
tMet	10	min	40	ng/ml	SD	M3	3489237.66	2	Gel3-2_B2	Gel1-2_2-2_3-2_B2_tMet_pAktT308
tMet	10	min	40	ng/ml	WD	M1	2259724.2	2	Gel2-2_B2	Gel1-2_2-2_3-2_B2_tMet_pAktT308
tMet	10	min	40	ng/ml	WD	M2	4562658.34	2	Gel4-2_B2	Gel4-2_5-2_6-2_B2_tMet
tMet	10	min	40	ng/ml	WD	M3	3179049.08	2	Gel6-2_B2	Gel4-2_5-2_6-2_B2_tMet
tMet	20	min	0	ng/ml	SD	M1	5826756.17	2	Gel1-2_B2	Gel1-2_2-2_3-2_B2_tMet_pAktT308
tMet	20	min	0	ng/ml	SD	M2	5003963.52	2	Gel4-2_B2	Gel4-2_5-2_6-2_B2_tMet
tMet	20	min	0	ng/ml	SD	M3	4284275.5	2	Gel5-2_B2	Gel4-2_5-2_6-2_B2_tMet
tMet	20	min	0	ng/ml	WD	M1	5747150.29	2	Gel3-2_B2	Gel1-2_2-2_3-2_B2_tMet_pAktT308
tMet	20	min	0	ng/ml	WD	M2	5914156.65	2	Gel5-2_B2	Gel4-2_5-2_6-2_B2_tMet
tMet	20	min	0	ng/ml	WD	M3	2812033.22	2	Gel6-2_B2	Gel4-2_5-2_6-2_B2_tMet
tMet	20	min	40	ng/ml	SD	M1	2661279.13	2	Gel1-2_B2	Gel1-2_2-2_3-2_B2_tMet_pAktT308
tMet	20	min	40	ng/ml	SD	M2	4206109.94	2	Gel2-2_B2	Gel1-2_2-2_3-2_B2_tMet_pAktT308
tMet	20	min	40	ng/ml	SD	M3	3993756	2	Gel3-2_B2	Gel1-2_2-2_3-2_B2_tMet_pAktT308
tMet	20	min	40	ng/ml	WD	M1	2127875.27	2	Gel2-2_B2	Gel1-2_2-2_3-2_B2_tMet_pAktT308
tMet	20	min	40	ng/ml	WD	M2	4855684.14	2	Gel4-2_B2	Gel4-2_5-2_6-2_B2_tMet
tMet	20	min	40	ng/ml	WD	M3	2248754.68	2	Gel6-2_B2	Gel4-2_5-2_6-2_B2_tMet
tMet	40	min	0	ng/ml	SD	M1	3107546.79	2	Gel1-2_B2	Gel1-2_2-2_3-2_B2_tMet_pAktT308
tMet	40	min	0	ng/ml	SD	M2	2733014.86	2	Gel4-2_B2	Gel4-2_5-2_6-2_B2_tMet
tMet	40	min	0	ng/ml	WD	M1	3953622.65	2	Gel3-2_B2	Gel1-2_2-2_3-2_B2_tMet_pAktT308
tMet	40	min	0	ng/ml	WD	M2	3979293.46	2	Gel5-2_B2	Gel4-2_5-2_6-2_B2_tMet
tMet	40	min	0	ng/ml	WD	M3	2956196.21	2	Gel6-2_B2	Gel4-2_5-2_6-2_B2_tMet
tMet	40	min	40	ng/ml	SD	M1	2867850.42	2	Gel1-2_B2	Gel1-2_2-2_3-2_B2_tMet_pAktT308
tMet	40	min	40	ng/ml	SD	M2	4728602	2	Gel2-2_B2	Gel1-2_2-2_3-2_B2_tMet_pAktT308
tMet	40	min	40	ng/ml	WD	M1	2165509.86	2	Gel2-2_B2	Gel1-2_2-2_3-2_B2_tMet_pAktT308
tMet	40	min	40	ng/ml	WD	M2	2812382.24	2	Gel4-2_B2	Gel4-2_5-2_6-2_B2_tMet
tMet	40	min	40	ng/ml	WD	M3	2086288.21	2	Gel6-2_B2	Gel4-2_5-2_6-2_B2_tMet
tMet	60	min	0	ng/ml	SD	M1	2085313.76	2	Gel1-2_B2	Gel1-2_2-2_3-2_B2_tMet_pAktT308
tMet	60	min	0	ng/ml	WD	M1	3589552.59	2	Gel3-2_B2	Gel1-2_2-2_3-2_B2_tMet_pAktT308
tMet	60	min	0	ng/ml	WD	M2	2038493.36	2	Gel5-2_B2	Gel4-2_5-2_6-2_B2_tMet
tMet	60	min	0	ng/ml	WD	M3	2431003.8	2	Gel6-2_B2	Gel4-2_5-2_6-2_B2_tMet
tMet	60	min	40	ng/ml	SD	M1	1701876.4	2	Gel1-2_B2	Gel1-2_2-2_3-2_B2_tMet_pAktT308
tMet	60	min	40	ng/ml	SD	M2	2771951.77	2	Gel2-2_B2	Gel1-2_2-2_3-2_B2_tMet_pAktT308
tMet	60	min	40	ng/ml	WD	M1	1314243.32	2	Gel2-2_B2	Gel1-2_2-2_3-2_B2_tMet_pAktT308
tMet	60	min	40	ng/ml	WD	M2	3333516.58	2	Gel4-2_B2	Gel4-2_5-2_6-2_B2_tMet
tMet	60	min	40	ng/ml	WD	M3	1324000.29	2	Gel6-2_B2	Gel4-2_5-2_6-2_B2_tMet
tMet	120	min	0	ng/ml	SD	M1	3966002.42	2	Gel1-2_B2	Gel1-2_2-2_3-2_B2_tMet_pAktT308
tMet	120	min	0	ng/ml	SD	M2	3023576.12	2	Gel4-2_B2	Gel4-2_5-2_6-2_B2_tMet
tMet	120	min	0	ng/ml	SD	M3	9653074.55	2	Gel5-2_B2	Gel4-2_5-2_6-2_B2_tMet
tMet	120	min	0	ng/ml	WD	M1	5867454.75	2	Gel3-2_B2	Gel1-2_2-2_3-2_B2_tMet_pAktT308
tMet	120	min	0	ng/ml	WD	M2	4794071.8	2	Gel5-2_B2	Gel4-2_5-2_6-2_B2_tMet
tMet	120	min	0	ng/ml	WD	M3	2921867.28	2	Gel6-2_B2	Gel4-2_5-2_6-2_B2_tMet
tMet	120	min	40	ng/ml	SD	M1	1924595.55	2	Gel1-2_B2	Gel1-2_2-2_3-2_B2_tMet_pAktT308
tMet	120	min	40	ng/ml	SD	M2	544218.16	2	Gel2-2_B2	Gel1-2_2-2_3-2_B2_tMet_pAktT308
tMet	120	min	40	ng/ml	SD	M3	1644182.24	2	Gel3-2_B2	Gel1-2_2-2_3-2_B2_tMet_pAktT308
tMet	120	min	40	ng/ml	WD	M1	616350.39	2	Gel2-2_B2	Gel1-2_2-2_3-2_B2_tMet_pAktT308
tMet	120	min	40	ng/ml	WD	M2	5769142.78	2	Gel4-2_B2	Gel4-2_5-2_6-2_B2_tMet
tMet	120	min	40	ng/ml	WD	M3	2005041.98	2	Gel6-2_B2	Gel4-2_5-2_6-2_B2_tMet
tMet	240	min	0	ng/ml	SD	M1	1874112.08	2	Gel1-2_B2	Gel1-2_2-2_3-2_B2_tMet_pAktT308
tMet	240	min	0	ng/ml	SD	M2	5907777.16	2	Gel4-2_B2	Gel4-2_5-2_6-2_B2_tMet
tMet	240	min	0	ng/ml	WD	M1	1945331.57	2	Gel3-2_B2	Gel1-2_2-2_3-2_B2_tMet_pAktT308
tMet	240	min	0	ng/ml	WD	M2	3559346.53	2	Gel5-2_B2	Gel4-2_5-2_6-2_B2_tMet
tMet	240	min	0	ng/ml	WD	M3	2473640.13	2	Gel6-2_B2	Gel4-2_5-2_6-2_B2_tMet
tMet	240	min	40	ng/ml	SD	M1	1155979	2	Gel1-2_B2	Gel1-2_2-2_3-2_B2_tMet_pAktT308
tMet	240	min	40	ng/ml	SD	M2	915591.31	2	Gel2-2_B2	Gel1-2_2-2_3-2_B2_tMet_pAktT308
tMet	240	min	40	ng/ml	SD	M3	3984328.85	2	Gel3-2_B2	Gel1-2_2-2_3-2_B2_tMet_pAktT308
tMet	240	min	40	ng/ml	WD	M1	520466.8	2	Gel2-2_B2	Gel1-2_2-2_3-2_B2_tMet_pAktT308
tMet	240	min	40	ng/ml	WD	M2	2504808.68	2	Gel4-2_B2	Gel4-2_5-2_6-2_B2_tMet
tMet	240	min	40	ng/ml	WD	M3	2421353.55	2	Gel6-2_B2	Gel4-2_5-2_6-2_B2_tMet
tMet	360	min	0	ng/ml	SD	M1	5162836.38	2	Gel1-2_B2	Gel1-2_2-2_3-2_B2_tMet_pAktT308
tMet	360	min	0	ng/ml	SD	M2	4845569.36	2	Gel4-2_B2	Gel4-2_5-2_6-2_B2_tMet
tMet	360	min	0	ng/ml	SD	M3	5084406.05	2	Gel5-2_B2	Gel4-2_5-2_6-2_B2_tMet
tMet	360	min	0	ng/ml	WD	M1	2823357.15	2	Gel3-2_B2	Gel1-2_2-2_3-2_B2_tMet_pAktT308
tMet	360	min	0	ng/ml	WD	M2	3544712.69	2	Gel5-2_B2	Gel4-2_5-2_6-2_B2_tMet
tMet	360	min	0	ng/ml	WD	M3	2709633.23	2	Gel6-2_B2	Gel4-2_5-2_6-2_B2_tMet
tMet	360	min	40	ng/ml	SD	M1	1047575.18	2	Gel1-2_B2	Gel1-2_2-2_3-2_B2_tMet_pAktT308
tMet	360	min	40	ng/ml	SD	M2	2724118.48	2	Gel2-2_B2	Gel1-2_2-2_3-2_B2_tMet_pAktT308
tMet	360	min	40	ng/ml	SD	M3	2550689.9	2	Gel3-2_B2	Gel1-2_2-2_3-2_B2_tMet_pAktT308
tMet	360	min	40	ng/ml	WD	M1	710106.04	2	Gel2-2_B2	Gel1-2_2-2_3-2_B2_tMet_pAktT308
tMet	360	min	40	ng/ml	WD	M2	2893699.17	2	Gel4-2_B2	Gel4-2_5-2_6-2_B2_tMet
tMet	360	min	40	ng/ml	WD	M3	2240403.94	2	Gel6-2_B2	Gel4-2_5-2_6-2_B2_tMet
tMet	1080	min	0	ng/ml	SD	M1	9434341.23	2	Gel1-2_B2	Gel1-2_2-2_3-2_B2_tMet_pAktT308
tMet	1080	min	0	ng/ml	SD	M2	5570040.75	2	Gel4-2_B2	Gel4-2_5-2_6-2_B2_tMet
tMet	1080	min	0	ng/ml	SD	M3	9360132.57	2	Gel5-2_B2	Gel4-2_5-2_6-2_B2_tMet
tMet	1080	min	0	ng/ml	WD	M1	7535580.78	2	Gel3-2_B2	Gel1-2_2-2_3-2_B2_tMet_pAktT308
tMet	1080	min	0	ng/ml	WD	M2	8889059.63	2	Gel5-2_B2	Gel4-2_5-2_6-2_B2_tMet
tMet	1080	min	0	ng/ml	WD	M3	3397030.54	2	Gel6-2_B2	Gel4-2_5-2_6-2_B2_tMet
tMet	1080	min	40	ng/ml	SD	M1	3415317.71	2	Gel1-2_B2	Gel1-2_2-2_3-2_B2_tMet_pAktT308
tMet	1080	min	40	ng/ml	SD	M2	4020271	2	Gel2-2_B2	Gel1-2_2-2_3-2_B2_tMet_pAktT308
tMet	1080	min	40	ng/ml	SD	M3	4652145.28	2	Gel3-2_B2	Gel1-2_2-2_3-2_B2_tMet_pAktT308
tMet	1080	min	40	ng/ml	WD	M1	3365317.36	2	Gel2-2_B2	Gel1-2_2-2_3-2_B2_tMet_pAktT308
tMet	1080	min	40	ng/ml	WD	M2	3703983.17	2	Gel4-2_B2	Gel4-2_5-2_6-2_B2_tMet
tMet	1080	min	40	ng/ml	WD	M3	3583855.39	2	Gel6-2_B2	Gel4-2_5-2_6-2_B2_tMet
tMet	1440	min	0	ng/ml	SD	M1	10346696.44	2	Gel1-2_B2	Gel1-2_2-2_3-2_B2_tMet_pAktT308
tMet	1440	min	0	ng/ml	SD	M2	7442614.79	2	Gel4-2_B2	Gel4-2_5-2_6-2_B2_tMet
tMet	1440	min	0	ng/ml	SD	M3	9950355.56	2	Gel5-2_B2	Gel4-2_5-2_6-2_B2_tMet
tMet	1440	min	0	ng/ml	WD	M1	2886482.59	2	Gel3-2_B2	Gel1-2_2-2_3-2_B2_tMet_pAktT308
tMet	1440	min	0	ng/ml	WD	M2	7114603.33	2	Gel5-2_B2	Gel4-2_5-2_6-2_B2_tMet
tMet	1440	min	0	ng/ml	WD	M3	3947241	2	Gel6-2_B2	Gel4-2_5-2_6-2_B2_tMet
tMet	1440	min	40	ng/ml	SD	M1	4011065.81	2	Gel1-2_B2	Gel1-2_2-2_3-2_B2_tMet_pAktT308
tMet	1440	min	40	ng/ml	SD	M2	7123078.39	2	Gel2-2_B2	Gel1-2_2-2_3-2_B2_tMet_pAktT308
tMet	1440	min	40	ng/ml	SD	M3	8405840.52	2	Gel3-2_B2	Gel1-2_2-2_3-2_B2_tMet_pAktT308
tMet	1440	min	40	ng/ml	WD	M1	585397.88	2	Gel2-2_B2	Gel1-2_2-2_3-2_B2_tMet_pAktT308
tMet	1440	min	40	ng/ml	WD	M2	3937611.6	2	Gel4-2_B2	Gel4-2_5-2_6-2_B2_tMet
tMet	1440	min	40	ng/ml	WD	M3	3279931.65	2	Gel6-2_B2	Gel4-2_5-2_6-2_B2_tMet
tMet	0	min	0	ng/ml	SD	M1	3752475	3a	Gel1-2_B3a	Gel1-2_B3a_pMet_tMet_pAktT308
tMet	0	min	0	ng/ml	SD	M2	7322996	3a	Gel4-2_B3a	Gel4-2_B3a_pMet_tMet_pAktT308
tMet	0	min	0	ng/ml	WD	M1	3024390.29	3a	Gel3-2_B3a	Gel3-2_B3a_pMet_tMet_pAktT308
tMet	0	min	0	ng/ml	WD	M3	5725377.24	3a	Gel6-2_B3a	Gel6-2_B3a_pMet_tMet_pAktT308
tMet	0	min	0	ng/ml	SD	M1	2875306.43	3a	Gel1-2_B3a	Gel1-2_B3a_pMet_tMet_pAktT308
tMet	0	min	0	ng/ml	SD	M2	3563159.2	3a	Gel2-2_B3a	Gel2-2_B3a_pMet_tMet_pAktT308
tMet	0	min	0	ng/ml	SD	M3	5854350.94	3a	Gel3-2_B3a	Gel3-2_B3a_pMet_tMet_pAktT308
tMet	0	min	0	ng/ml	WD	M1	6526973.59	3a	Gel2-2_B3a	Gel2-2_B3a_pMet_tMet_pAktT308
tMet	0	min	0	ng/ml	WD	M2	2732508.75	3a	Gel4-2_B3a	Gel4-2_B3a_pMet_tMet_pAktT308
tMet	0	min	0	ng/ml	WD	M3	5711059.47	3a	Gel6-2_B3a	Gel6-2_B3a_pMet_tMet_pAktT308
tMet	5	min	0	ng/ml	SD	M1	4011598	3a	Gel1-2_B3a	Gel1-2_B3a_pMet_tMet_pAktT308
tMet	5	min	0	ng/ml	SD	M2	5805934.88	3a	Gel4-2_B3a	Gel4-2_B3a_pMet_tMet_pAktT308
tMet	5	min	0	ng/ml	SD	M3	8603951.68	3a	Gel5-2_B3a	Gel5-2_B3a_pMet_tMet_pAktT308
tMet	5	min	0	ng/ml	WD	M1	4680114.95	3a	Gel3-2_B3a	Gel3-2_B3a_pMet_tMet_pAktT308
tMet	5	min	0	ng/ml	WD	M2	6963464	3a	Gel5-2_B3a	Gel5-2_B3a_pMet_tMet_pAktT308
tMet	5	min	0	ng/ml	WD	M3	6311714.63	3a	Gel6-2_B3a	Gel6-2_B3a_pMet_tMet_pAktT308
tMet	5	min	40	ng/ml	SD	M1	1722961.67	3a	Gel1-2_B3a	Gel1-2_B3a_pMet_tMet_pAktT308
tMet	5	min	40	ng/ml	SD	M2	7180333.03	3a	Gel2-2_B3a	Gel2-2_B3a_pMet_tMet_pAktT308
tMet	5	min	40	ng/ml	SD	M3	4196412.86	3a	Gel3-2_B3a	Gel3-2_B3a_pMet_tMet_pAktT308
tMet	5	min	40	ng/ml	WD	M1	1853030	3a	Gel2-2_B3a	Gel2-2_B3a_pMet_tMet_pAktT308
tMet	5	min	40	ng/ml	WD	M2	2522887.27	3a	Gel4-2_B3a	Gel4-2_B3a_pMet_tMet_pAktT308
tMet	5	min	40	ng/ml	WD	M3	4593281.14	3a	Gel6-2_B3a	Gel6-2_B3a_pMet_tMet_pAktT308
tMet	10	min	0	ng/ml	SD	M1	3729443.93	3a	Gel1-2_B3a	Gel1-2_B3a_pMet_tMet_pAktT308
tMet	10	min	0	ng/ml	SD	M2	4737452.52	3a	Gel4-2_B3a	Gel4-2_B3a_pMet_tMet_pAktT308
tMet	10	min	0	ng/ml	SD	M3	7337738.62	3a	Gel5-2_B3a	Gel5-2_B3a_pMet_tMet_pAktT308
tMet	10	min	0	ng/ml	WD	M1	5265051.54	3a	Gel3-2_B3a	Gel3-2_B3a_pMet_tMet_pAktT308
tMet	10	min	0	ng/ml	WD	M2	4394266	3a	Gel5-2_B3a	Gel5-2_B3a_pMet_tMet_pAktT308
tMet	10	min	0	ng/ml	WD	M3	5835100.04	3a	Gel6-2_B3a	Gel6-2_B3a_pMet_tMet_pAktT308
tMet	10	min	40	ng/ml	SD	M1	1990215.43	3a	Gel1-2_B3a	Gel1-2_B3a_pMet_tMet_pAktT308
tMet	10	min	40	ng/ml	SD	M2	3867804.45	3a	Gel2-2_B3a	Gel2-2_B3a_pMet_tMet_pAktT308
tMet	10	min	40	ng/ml	SD	M3	2986683.46	3a	Gel3-2_B3a	Gel3-2_B3a_pMet_tMet_pAktT308
tMet	10	min	40	ng/ml	WD	M1	4043449	3a	Gel2-2_B3a	Gel2-2_B3a_pMet_tMet_pAktT308
tMet	10	min	40	ng/ml	WD	M2	2464716.81	3a	Gel4-2_B3a	Gel4-2_B3a_pMet_tMet_pAktT308
tMet	10	min	40	ng/ml	WD	M3	3702072.78	3a	Gel6-2_B3a	Gel6-2_B3a_pMet_tMet_pAktT308
tMet	20	min	0	ng/ml	SD	M1	2641464.36	3a	Gel1-2_B3a	Gel1-2_B3a_pMet_tMet_pAktT308
tMet	20	min	0	ng/ml	SD	M2	6883054.64	3a	Gel4-2_B3a	Gel4-2_B3a_pMet_tMet_pAktT308
tMet	20	min	0	ng/ml	SD	M3	5220696.35	3a	Gel5-2_B3a	Gel5-2_B3a_pMet_tMet_pAktT308
tMet	20	min	0	ng/ml	WD	M1	5593725.43	3a	Gel3-2_B3a	Gel3-2_B3a_pMet_tMet_pAktT308
tMet	20	min	0	ng/ml	WD	M2	7972871.83	3a	Gel5-2_B3a	Gel5-2_B3a_pMet_tMet_pAktT308
tMet	20	min	0	ng/ml	WD	M3	7700416.15	3a	Gel6-2_B3a	Gel6-2_B3a_pMet_tMet_pAktT308
tMet	20	min	40	ng/ml	SD	M1	1514675.75	3a	Gel1-2_B3a	Gel1-2_B3a_pMet_tMet_pAktT308
tMet	20	min	40	ng/ml	SD	M2	3185937.04	3a	Gel2-2_B3a	Gel2-2_B3a_pMet_tMet_pAktT308
tMet	20	min	40	ng/ml	SD	M3	3513372.27	3a	Gel3-2_B3a	Gel3-2_B3a_pMet_tMet_pAktT308
tMet	20	min	40	ng/ml	WD	M1	3371407.93	3a	Gel2-2_B3a	Gel2-2_B3a_pMet_tMet_pAktT308
tMet	20	min	40	ng/ml	WD	M2	4380713.77	3a	Gel4-2_B3a	Gel4-2_B3a_pMet_tMet_pAktT308
tMet	20	min	40	ng/ml	WD	M3	3949162.75	3a	Gel6-2_B3a	Gel6-2_B3a_pMet_tMet_pAktT308
tMet	40	min	0	ng/ml	SD	M1	2565296.85	3a	Gel1-2_B3a	Gel1-2_B3a_pMet_tMet_pAktT308
tMet	40	min	0	ng/ml	SD	M2	5925745.18	3a	Gel4-2_B3a	Gel4-2_B3a_pMet_tMet_pAktT308
tMet	40	min	0	ng/ml	SD	M3	8457629.14	3a	Gel5-2_B3a	Gel5-2_B3a_pMet_tMet_pAktT308
tMet	40	min	0	ng/ml	WD	M1	4197613.79	3a	Gel3-2_B3a	Gel3-2_B3a_pMet_tMet_pAktT308
tMet	40	min	0	ng/ml	WD	M3	5121051.49	3a	Gel6-2_B3a	Gel6-2_B3a_pMet_tMet_pAktT308
tMet	40	min	40	ng/ml	SD	M1	894210.75	3a	Gel1-2_B3a	Gel1-2_B3a_pMet_tMet_pAktT308
tMet	40	min	40	ng/ml	SD	M2	2400717.55	3a	Gel2-2_B3a	Gel2-2_B3a_pMet_tMet_pAktT308
tMet	40	min	40	ng/ml	SD	M3	2526257.16	3a	Gel3-2_B3a	Gel3-2_B3a_pMet_tMet_pAktT308
tMet	40	min	40	ng/ml	WD	M1	3480933.91	3a	Gel2-2_B3a	Gel2-2_B3a_pMet_tMet_pAktT308
tMet	40	min	40	ng/ml	WD	M3	6112559.37	3a	Gel6-2_B3a	Gel6-2_B3a_pMet_tMet_pAktT308
tMet	60	min	0	ng/ml	SD	M1	3167255.75	3a	Gel1-2_B3a	Gel1-2_B3a_pMet_tMet_pAktT308
tMet	60	min	0	ng/ml	SD	M2	8155747.33	3a	Gel4-2_B3a	Gel4-2_B3a_pMet_tMet_pAktT308
tMet	60	min	0	ng/ml	WD	M1	4775507.03	3a	Gel3-2_B3a	Gel3-2_B3a_pMet_tMet_pAktT308
tMet	60	min	0	ng/ml	WD	M2	4659064.82	3a	Gel5-2_B3a	Gel5-2_B3a_pMet_tMet_pAktT308
tMet	60	min	0	ng/ml	WD	M3	5475944.14	3a	Gel6-2_B3a	Gel6-2_B3a_pMet_tMet_pAktT308
tMet	60	min	40	ng/ml	SD	M1	1267183.15	3a	Gel1-2_B3a	Gel1-2_B3a_pMet_tMet_pAktT308
tMet	60	min	40	ng/ml	SD	M2	4076669	3a	Gel2-2_B3a	Gel2-2_B3a_pMet_tMet_pAktT308
tMet	60	min	40	ng/ml	SD	M3	2879215.75	3a	Gel3-2_B3a	Gel3-2_B3a_pMet_tMet_pAktT308
tMet	60	min	40	ng/ml	WD	M1	3965981.66	3a	Gel2-2_B3a	Gel2-2_B3a_pMet_tMet_pAktT308
tMet	60	min	40	ng/ml	WD	M2	2310562.27	3a	Gel4-2_B3a	Gel4-2_B3a_pMet_tMet_pAktT308
tMet	60	min	40	ng/ml	WD	M3	4391371	3a	Gel6-2_B3a	Gel6-2_B3a_pMet_tMet_pAktT308
tMet	120	min	0	ng/ml	SD	M1	3920204.04	3a	Gel1-2_B3a	Gel1-2_B3a_pMet_tMet_pAktT308
tMet	120	min	0	ng/ml	SD	M2	5478784	3a	Gel4-2_B3a	Gel4-2_B3a_pMet_tMet_pAktT308
tMet	120	min	0	ng/ml	SD	M3	3674378.77	3a	Gel5-2_B3a	Gel5-2_B3a_pMet_tMet_pAktT308
tMet	120	min	0	ng/ml	WD	M1	4802778	3a	Gel3-2_B3a	Gel3-2_B3a_pMet_tMet_pAktT308
tMet	120	min	0	ng/ml	WD	M3	8114703.64	3a	Gel6-2_B3a	Gel6-2_B3a_pMet_tMet_pAktT308
tMet	120	min	40	ng/ml	SD	M1	1189028	3a	Gel1-2_B3a	Gel1-2_B3a_pMet_tMet_pAktT308
tMet	120	min	40	ng/ml	SD	M2	1533612.22	3a	Gel2-2_B3a	Gel2-2_B3a_pMet_tMet_pAktT308
tMet	120	min	40	ng/ml	SD	M3	3138669.43	3a	Gel3-2_B3a	Gel3-2_B3a_pMet_tMet_pAktT308
tMet	120	min	40	ng/ml	WD	M1	4367885.69	3a	Gel2-2_B3a	Gel2-2_B3a_pMet_tMet_pAktT308
tMet	120	min	40	ng/ml	WD	M2	1920428.81	3a	Gel4-2_B3a	Gel4-2_B3a_pMet_tMet_pAktT308
tMet	120	min	40	ng/ml	WD	M3	2997590.76	3a	Gel6-2_B3a	Gel6-2_B3a_pMet_tMet_pAktT308
tMet	180	min	0	ng/ml	SD	M1	3488344.1	3a	Gel1-2_B3a	Gel1-2_B3a_pMet_tMet_pAktT308
tMet	180	min	0	ng/ml	SD	M2	5979556.86	3a	Gel4-2_B3a	Gel4-2_B3a_pMet_tMet_pAktT308
tMet	180	min	0	ng/ml	SD	M3	7949136.39	3a	Gel5-2_B3a	Gel5-2_B3a_pMet_tMet_pAktT308
tMet	180	min	0	ng/ml	WD	M3	3948967.09	3a	Gel6-2_B3a	Gel6-2_B3a_pMet_tMet_pAktT308
tMet	180	min	40	ng/ml	SD	M1	881383.41	3a	Gel1-2_B3a	Gel1-2_B3a_pMet_tMet_pAktT308
tMet	180	min	40	ng/ml	SD	M2	3949846.5	3a	Gel2-2_B3a	Gel2-2_B3a_pMet_tMet_pAktT308
tMet	180	min	40	ng/ml	SD	M3	3121068.93	3a	Gel3-2_B3a	Gel3-2_B3a_pMet_tMet_pAktT308
tMet	180	min	40	ng/ml	WD	M3	2709144.03	3a	Gel6-2_B3a	Gel6-2_B3a_pMet_tMet_pAktT308
tMet	240	min	0	ng/ml	SD	M1	3954128.88	3a	Gel1-2_B3a	Gel1-2_B3a_pMet_tMet_pAktT308
tMet	240	min	0	ng/ml	SD	M2	4360122.02	3a	Gel4-2_B3a	Gel4-2_B3a_pMet_tMet_pAktT308
tMet	240	min	40	ng/ml	SD	M1	865823.92	3a	Gel1-2_B3a	Gel1-2_B3a_pMet_tMet_pAktT308
tMet	240	min	40	ng/ml	SD	M2	1452760.71	3a	Gel2-2_B3a	Gel2-2_B3a_pMet_tMet_pAktT308
tMet	240	min	40	ng/ml	SD	M3	2005461.91	3a	Gel3-2_B3a	Gel3-2_B3a_pMet_tMet_pAktT308
tMet	1080	min	0	ng/ml	SD	M1	6677085.4	3a	Gel1-2_B3a	Gel1-2_B3a_pMet_tMet_pAktT308
tMet	1080	min	0	ng/ml	SD	M2	13981947	3a	Gel4-2_B3a	Gel4-2_B3a_pMet_tMet_pAktT308
tMet	1080	min	0	ng/ml	SD	M3	17154140.71	3a	Gel5-2_B3a	Gel5-2_B3a_pMet_tMet_pAktT308
tMet	1080	min	0	ng/ml	WD	M1	4909944.71	3a	Gel3-2_B3a	Gel3-2_B3a_pMet_tMet_pAktT308
tMet	1080	min	40	ng/ml	SD	M1	3310381.6	3a	Gel1-2_B3a	Gel1-2_B3a_pMet_tMet_pAktT308
tMet	1080	min	40	ng/ml	SD	M2	7469120.58	3a	Gel2-2_B3a	Gel2-2_B3a_pMet_tMet_pAktT308
tMet	1440	min	0	ng/ml	SD	M1	6888309.11	3a	Gel1-2_B3a	Gel1-2_B3a_pMet_tMet_pAktT308
tMet	1440	min	0	ng/ml	SD	M2	8790744	3a	Gel4-2_B3a	Gel4-2_B3a_pMet_tMet_pAktT308
tMet	1440	min	0	ng/ml	WD	M1	9577502.61	3a	Gel3-2_B3a	Gel3-2_B3a_pMet_tMet_pAktT308
tMet	1440	min	0	ng/ml	WD	M3	11166115.71	3a	Gel6-2_B3a	Gel6-2_B3a_pMet_tMet_pAktT308
tMet	1440	min	40	ng/ml	SD	M1	5649539.94	3a	Gel1-2_B3a	Gel1-2_B3a_pMet_tMet_pAktT308
tMet	1440	min	40	ng/ml	SD	M2	3746123.67	3a	Gel2-2_B3a	Gel2-2_B3a_pMet_tMet_pAktT308
tMet	1440	min	40	ng/ml	SD	M3	8322836.04	3a	Gel3-2_B3a	Gel3-2_B3a_pMet_tMet_pAktT308
tMet	1440	min	40	ng/ml	WD	M1	6564333.07	3a	Gel2-2_B3a	Gel2-2_B3a_pMet_tMet_pAktT308
tMet	1440	min	40	ng/ml	WD	M3	6930543.23	3a	Gel6-2_B3a	Gel6-2_B3a_pMet_tMet_pAktT308
tS6	0	min	0	ng/ml	SD	M1	8916685.78	1	Gel1_B1	Gel1_B1_pS6_tS6
tS6	0	min	0	ng/ml	SD	M2	20782777.09	1	Gel2_B1	Gel2_B1_pS6_tS6
tS6	0	min	0	ng/ml	SD	M3	11825876	1	Gel4_B1	Gel4_B1_pS6_tS6
tS6	0	min	0	ng/ml	WD	M2	48544729.05	1	Gel2_B1	Gel2_B1_pS6_tS6
tS6	0	min	0	ng/ml	WD	M3	24272842	1	Gel3_B1	Gel3_B1_pS6_tS6
tS6	0	min	0	ng/ml	WD	M1	9269993.67	1	Gel4_B1	Gel4_B1_pS6_tS6
tS6	0	min	0	ng/ml	SD	M1	4809541	1	Gel1_B1	Gel1_B1_pS6_tS6
tS6	0	min	0	ng/ml	SD	M2	3117227.19	1	Gel3_B1	Gel3_B1_pS6_tS6
tS6	0	min	0	ng/ml	SD	M3	13574631	1	Gel4_B1	Gel4_B1_pS6_tS6
tS6	0	min	0	ng/ml	WD	M1	23553665.31	1	Gel1_B1	Gel1_B1_pS6_tS6
tS6	0	min	0	ng/ml	WD	M2	42944469	1	Gel2_B1	Gel2_B1_pS6_tS6
tS6	0	min	0	ng/ml	WD	M3	15504919	1	Gel3_B1	Gel3_B1_pS6_tS6
tS6	5	min	0	ng/ml	SD	M1	9434381.69	1	Gel1_B1	Gel1_B1_pS6_tS6
tS6	5	min	0	ng/ml	SD	M2	18134688	1	Gel2_B1	Gel2_B1_pS6_tS6
tS6	5	min	0	ng/ml	SD	M3	9358052.3	1	Gel4_B1	Gel4_B1_pS6_tS6
tS6	5	min	0	ng/ml	WD	M2	45849656	1	Gel2_B1	Gel2_B1_pS6_tS6
tS6	5	min	0	ng/ml	WD	M3	10605410.89	1	Gel3_B1	Gel3_B1_pS6_tS6
tS6	5	min	0	ng/ml	WD	M1	12827572	1	Gel4_B1	Gel4_B1_pS6_tS6
tS6	5	min	40	ng/ml	SD	M1	10696668.32	1	Gel1_B1	Gel1_B1_pS6_tS6
tS6	5	min	40	ng/ml	SD	M2	5549596.52	1	Gel3_B1	Gel3_B1_pS6_tS6
tS6	5	min	40	ng/ml	SD	M3	15392769.68	1	Gel4_B1	Gel4_B1_pS6_tS6
tS6	5	min	40	ng/ml	WD	M1	29044068.5	1	Gel1_B1	Gel1_B1_pS6_tS6
tS6	5	min	40	ng/ml	WD	M2	55623006.38	1	Gel2_B1	Gel2_B1_pS6_tS6
tS6	5	min	40	ng/ml	WD	M3	10973433.69	1	Gel3_B1	Gel3_B1_pS6_tS6
tS6	10	min	0	ng/ml	SD	M1	14086892.29	1	Gel1_B1	Gel1_B1_pS6_tS6
tS6	10	min	0	ng/ml	SD	M2	26825287.33	1	Gel2_B1	Gel2_B1_pS6_tS6
tS6	10	min	0	ng/ml	SD	M3	16614983.4	1	Gel4_B1	Gel4_B1_pS6_tS6
tS6	10	min	0	ng/ml	WD	M2	51960958.83	1	Gel2_B1	Gel2_B1_pS6_tS6
tS6	10	min	0	ng/ml	WD	M3	24337383.91	1	Gel3_B1	Gel3_B1_pS6_tS6
tS6	10	min	0	ng/ml	WD	M1	12206292.68	1	Gel4_B1	Gel4_B1_pS6_tS6
tS6	10	min	40	ng/ml	SD	M1	21012062.98	1	Gel1_B1	Gel1_B1_pS6_tS6
tS6	10	min	40	ng/ml	SD	M2	9412513.31	1	Gel3_B1	Gel3_B1_pS6_tS6
tS6	10	min	40	ng/ml	SD	M3	8241042.93	1	Gel4_B1	Gel4_B1_pS6_tS6
tS6	10	min	40	ng/ml	WD	M1	14676950.44	1	Gel1_B1	Gel1_B1_pS6_tS6
tS6	10	min	40	ng/ml	WD	M2	49515048.76	1	Gel2_B1	Gel2_B1_pS6_tS6
tS6	10	min	40	ng/ml	WD	M3	24342234.3	1	Gel3_B1	Gel3_B1_pS6_tS6
tS6	20	min	0	ng/ml	SD	M1	20986497.23	1	Gel1_B1	Gel1_B1_pS6_tS6
tS6	20	min	0	ng/ml	SD	M2	33341877.8	1	Gel2_B1	Gel2_B1_pS6_tS6
tS6	20	min	0	ng/ml	SD	M3	9566222	1	Gel4_B1	Gel4_B1_pS6_tS6
tS6	20	min	0	ng/ml	WD	M2	39940104.46	1	Gel2_B1	Gel2_B1_pS6_tS6
tS6	20	min	0	ng/ml	WD	M3	7429300.67	1	Gel3_B1	Gel3_B1_pS6_tS6
tS6	20	min	0	ng/ml	WD	M1	6765888	1	Gel4_B1	Gel4_B1_pS6_tS6
tS6	20	min	40	ng/ml	SD	M1	37605576.02	1	Gel1_B1	Gel1_B1_pS6_tS6
tS6	20	min	40	ng/ml	SD	M2	33842160.23	1	Gel3_B1	Gel3_B1_pS6_tS6
tS6	20	min	40	ng/ml	SD	M3	13443209.5	1	Gel4_B1	Gel4_B1_pS6_tS6
tS6	20	min	40	ng/ml	WD	M1	30589895.69	1	Gel1_B1	Gel1_B1_pS6_tS6
tS6	20	min	40	ng/ml	WD	M2	38138594.07	1	Gel2_B1	Gel2_B1_pS6_tS6
tS6	20	min	40	ng/ml	WD	M3	18199340.09	1	Gel3_B1	Gel3_B1_pS6_tS6
tS6	40	min	0	ng/ml	SD	M1	14739127.12	1	Gel1_B1	Gel1_B1_pS6_tS6
tS6	40	min	0	ng/ml	SD	M2	33036379.11	1	Gel2_B1	Gel2_B1_pS6_tS6
tS6	40	min	0	ng/ml	SD	M3	10764921.09	1	Gel4_B1	Gel4_B1_pS6_tS6
tS6	40	min	0	ng/ml	WD	M2	43555061	1	Gel2_B1	Gel2_B1_pS6_tS6
tS6	40	min	0	ng/ml	WD	M1	8192128.23	1	Gel4_B1	Gel4_B1_pS6_tS6
tS6	40	min	40	ng/ml	SD	M1	33955825.75	1	Gel1_B1	Gel1_B1_pS6_tS6
tS6	40	min	40	ng/ml	SD	M2	30941476.92	1	Gel3_B1	Gel3_B1_pS6_tS6
tS6	40	min	40	ng/ml	SD	M3	14116617.6	1	Gel4_B1	Gel4_B1_pS6_tS6
tS6	40	min	40	ng/ml	WD	M1	33680537.76	1	Gel1_B1	Gel1_B1_pS6_tS6
tS6	40	min	40	ng/ml	WD	M2	67740446.08	1	Gel2_B1	Gel2_B1_pS6_tS6
tS6	40	min	40	ng/ml	WD	M3	29039762.23	1	Gel3_B1	Gel3_B1_pS6_tS6
tS6	60	min	0	ng/ml	SD	M1	4696506.9	1	Gel1_B1	Gel1_B1_pS6_tS6
tS6	60	min	0	ng/ml	SD	M2	16102725.7	1	Gel2_B1	Gel2_B1_pS6_tS6
tS6	60	min	0	ng/ml	SD	M3	8831620	1	Gel4_B1	Gel4_B1_pS6_tS6
tS6	60	min	0	ng/ml	WD	M2	42619437.46	1	Gel2_B1	Gel2_B1_pS6_tS6
tS6	60	min	0	ng/ml	WD	M1	15379431.5	1	Gel3_B1	Gel3_B1_pS6_tS6
tS6	60	min	40	ng/ml	SD	M1	37428059.71	1	Gel1_B1	Gel1_B1_pS6_tS6
tS6	60	min	40	ng/ml	SD	M2	32865293.49	1	Gel3_B1	Gel3_B1_pS6_tS6
tS6	60	min	40	ng/ml	SD	M3	10133789.35	1	Gel4_B1	Gel4_B1_pS6_tS6
tS6	60	min	40	ng/ml	WD	M1	33747845.43	1	Gel1_B1	Gel1_B1_pS6_tS6
tS6	60	min	40	ng/ml	WD	M2	55245468.06	1	Gel2_B1	Gel2_B1_pS6_tS6
tS6	60	min	40	ng/ml	WD	M3	13464314	1	Gel3_B1	Gel3_B1_pS6_tS6
tS6	120	min	0	ng/ml	SD	M1	7853871.35	1	Gel1_B1	Gel1_B1_pS6_tS6
tS6	120	min	0	ng/ml	SD	M2	14757085.22	1	Gel2_B1	Gel2_B1_pS6_tS6
tS6	120	min	0	ng/ml	SD	M3	8899465	1	Gel4_B1	Gel4_B1_pS6_tS6
tS6	120	min	0	ng/ml	WD	M2	35501738.05	1	Gel2_B1	Gel2_B1_pS6_tS6
tS6	120	min	0	ng/ml	WD	M1	7700273.23	1	Gel3_B1	Gel3_B1_pS6_tS6
tS6	120	min	0	ng/ml	WD	M3	10343369.6	1	Gel4_B1	Gel4_B1_pS6_tS6
tS6	120	min	40	ng/ml	SD	M1	22711136.91	1	Gel1_B1	Gel1_B1_pS6_tS6
tS6	120	min	40	ng/ml	SD	M2	25313323.79	1	Gel3_B1	Gel3_B1_pS6_tS6
tS6	120	min	40	ng/ml	SD	M3	8456334.5	1	Gel4_B1	Gel4_B1_pS6_tS6
tS6	120	min	40	ng/ml	WD	M1	33418721.79	1	Gel1_B1	Gel1_B1_pS6_tS6
tS6	120	min	40	ng/ml	WD	M2	60530968.42	1	Gel2_B1	Gel2_B1_pS6_tS6
tS6	120	min	40	ng/ml	WD	M3	12629426.04	1	Gel3_B1	Gel3_B1_pS6_tS6
tS6	0	min	0	ng/ml	SD	M1	13815216.96	2	Gel 1_B2	Gel1_2_3_4_B2_pS6_tS6
tS6	0	min	0	ng/ml	SD	M2	28994865.07	2	Gel 4_B2	Gel1_2_3_4_B2_pS6_tS6
tS6	0	min	0	ng/ml	SD	M3	25096636.97	2	Gel 5_B2	Gel5_6_B2_pS6_tS6
tS6	0	min	0	ng/ml	WD	M1	15628474.57	2	Gel 3_B2	Gel1_2_3_4_B2_pS6_tS6
tS6	0	min	0	ng/ml	WD	M2	26235176.23	2	Gel 5_B2	Gel5_6_B2_pS6_tS6
tS6	0	min	0	ng/ml	WD	M3	41928726.03	2	Gel 6_B2	Gel5_6_B2_pS6_tS6
tS6	0	min	0	ng/ml	SD	M1	23007095.86	2	Gel 1_B2	Gel1_2_3_4_B2_pS6_tS6
tS6	0	min	0	ng/ml	SD	M2	36691140.75	2	Gel 2_B2	Gel1_2_3_4_B2_pS6_tS6
tS6	0	min	0	ng/ml	SD	M3	20816744.87	2	Gel 3_B2	Gel1_2_3_4_B2_pS6_tS6
tS6	0	min	0	ng/ml	WD	M1	46963415.06	2	Gel 2_B2	Gel1_2_3_4_B2_pS6_tS6
tS6	0	min	0	ng/ml	WD	M3	28863436.5	2	Gel 4_B2	Gel1_2_3_4_B2_pS6_tS6
tS6	0	min	0	ng/ml	WD	M2	39549927.32	2	Gel 6_B2	Gel5_6_B2_pS6_tS6
tS6	5	min	0	ng/ml	SD	M1	16662750.93	2	Gel 1_B2	Gel1_2_3_4_B2_pS6_tS6
tS6	5	min	0	ng/ml	SD	M2	27442541.36	2	Gel 4_B2	Gel1_2_3_4_B2_pS6_tS6
tS6	5	min	0	ng/ml	SD	M3	24691820.58	2	Gel 5_B2	Gel5_6_B2_pS6_tS6
tS6	5	min	0	ng/ml	WD	M1	17476599.52	2	Gel 3_B2	Gel1_2_3_4_B2_pS6_tS6
tS6	5	min	0	ng/ml	WD	M2	27696380	2	Gel 5_B2	Gel5_6_B2_pS6_tS6
tS6	5	min	0	ng/ml	WD	M3	31367800.21	2	Gel 6_B2	Gel5_6_B2_pS6_tS6
tS6	5	min	40	ng/ml	SD	M1	17502675.74	2	Gel 1_B2	Gel1_2_3_4_B2_pS6_tS6
tS6	5	min	40	ng/ml	SD	M2	67080467.34	2	Gel 2_B2	Gel1_2_3_4_B2_pS6_tS6
tS6	5	min	40	ng/ml	SD	M3	18079611.86	2	Gel 3_B2	Gel1_2_3_4_B2_pS6_tS6
tS6	5	min	40	ng/ml	WD	M1	44284469.52	2	Gel 2_B2	Gel1_2_3_4_B2_pS6_tS6
tS6	5	min	40	ng/ml	WD	M3	16286264.93	2	Gel 4_B2	Gel1_2_3_4_B2_pS6_tS6
tS6	5	min	40	ng/ml	WD	M2	36234214.92	2	Gel 6_B2	Gel5_6_B2_pS6_tS6
tS6	10	min	0	ng/ml	SD	M1	20401201.53	2	Gel 1_B2	Gel1_2_3_4_B2_pS6_tS6
tS6	10	min	0	ng/ml	SD	M2	26143841.44	2	Gel 4_B2	Gel1_2_3_4_B2_pS6_tS6
tS6	10	min	0	ng/ml	SD	M3	35325380.24	2	Gel 5_B2	Gel5_6_B2_pS6_tS6
tS6	10	min	0	ng/ml	WD	M1	16552433.4	2	Gel 3_B2	Gel1_2_3_4_B2_pS6_tS6
tS6	10	min	0	ng/ml	WD	M2	21386769.96	2	Gel 5_B2	Gel5_6_B2_pS6_tS6
tS6	10	min	0	ng/ml	WD	M3	36901606.14	2	Gel 6_B2	Gel5_6_B2_pS6_tS6
tS6	10	min	40	ng/ml	SD	M1	13453526.83	2	Gel 1_B2	Gel1_2_3_4_B2_pS6_tS6
tS6	10	min	40	ng/ml	SD	M2	86031769.83	2	Gel 2_B2	Gel1_2_3_4_B2_pS6_tS6
tS6	10	min	40	ng/ml	SD	M3	13573573.41	2	Gel 3_B2	Gel1_2_3_4_B2_pS6_tS6
tS6	10	min	40	ng/ml	WD	M1	69730063.8	2	Gel 2_B2	Gel1_2_3_4_B2_pS6_tS6
tS6	10	min	40	ng/ml	WD	M3	16756031.29	2	Gel 4_B2	Gel1_2_3_4_B2_pS6_tS6
tS6	10	min	40	ng/ml	WD	M2	36021578.11	2	Gel 6_B2	Gel5_6_B2_pS6_tS6
tS6	20	min	0	ng/ml	SD	M1	18406131.47	2	Gel 1_B2	Gel1_2_3_4_B2_pS6_tS6
tS6	20	min	0	ng/ml	SD	M2	3306519.65	2	Gel 4_B2	Gel1_2_3_4_B2_pS6_tS6
tS6	20	min	0	ng/ml	SD	M3	20691273.44	2	Gel 5_B2	Gel5_6_B2_pS6_tS6
tS6	20	min	0	ng/ml	WD	M1	21636143.21	2	Gel 3_B2	Gel1_2_3_4_B2_pS6_tS6
tS6	20	min	0	ng/ml	WD	M2	22629959.5	2	Gel 5_B2	Gel5_6_B2_pS6_tS6
tS6	20	min	0	ng/ml	WD	M3	41245258	2	Gel 6_B2	Gel5_6_B2_pS6_tS6
tS6	20	min	40	ng/ml	SD	M1	8399837.73	2	Gel 1_B2	Gel1_2_3_4_B2_pS6_tS6
tS6	20	min	40	ng/ml	SD	M2	38848360.5	2	Gel 2_B2	Gel1_2_3_4_B2_pS6_tS6
tS6	20	min	40	ng/ml	SD	M3	9787886.52	2	Gel 3_B2	Gel1_2_3_4_B2_pS6_tS6
tS6	20	min	40	ng/ml	WD	M1	54238272.78	2	Gel 2_B2	Gel1_2_3_4_B2_pS6_tS6
tS6	20	min	40	ng/ml	WD	M3	34725769.13	2	Gel 4_B2	Gel1_2_3_4_B2_pS6_tS6
tS6	20	min	40	ng/ml	WD	M2	43277327.94	2	Gel 6_B2	Gel5_6_B2_pS6_tS6
tS6	40	min	0	ng/ml	SD	M1	19790892.53	2	Gel 1_B2	Gel1_2_3_4_B2_pS6_tS6
tS6	40	min	0	ng/ml	SD	M2	23234385.2	2	Gel 4_B2	Gel1_2_3_4_B2_pS6_tS6
tS6	40	min	0	ng/ml	WD	M1	15209297.02	2	Gel 3_B2	Gel1_2_3_4_B2_pS6_tS6
tS6	40	min	0	ng/ml	WD	M2	26621238	2	Gel 5_B2	Gel5_6_B2_pS6_tS6
tS6	40	min	0	ng/ml	WD	M3	32298992.75	2	Gel 6_B2	Gel5_6_B2_pS6_tS6
tS6	40	min	40	ng/ml	SD	M1	11406663.86	2	Gel 1_B2	Gel1_2_3_4_B2_pS6_tS6
tS6	40	min	40	ng/ml	SD	M2	86614507.5	2	Gel 2_B2	Gel1_2_3_4_B2_pS6_tS6
tS6	40	min	40	ng/ml	WD	M1	42748278.94	2	Gel 2_B2	Gel1_2_3_4_B2_pS6_tS6
tS6	40	min	40	ng/ml	WD	M3	40295939	2	Gel 4_B2	Gel1_2_3_4_B2_pS6_tS6
tS6	40	min	40	ng/ml	WD	M2	40495743.82	2	Gel 6_B2	Gel5_6_B2_pS6_tS6
tS6	60	min	0	ng/ml	SD	M1	22393727.22	2	Gel 1_B2	Gel1_2_3_4_B2_pS6_tS6
tS6	60	min	0	ng/ml	WD	M1	21734508.26	2	Gel 3_B2	Gel1_2_3_4_B2_pS6_tS6
tS6	60	min	0	ng/ml	WD	M2	17207561.55	2	Gel 5_B2	Gel5_6_B2_pS6_tS6
tS6	60	min	0	ng/ml	WD	M3	38793988.18	2	Gel 6_B2	Gel5_6_B2_pS6_tS6
tS6	60	min	40	ng/ml	SD	M1	13007297	2	Gel 1_B2	Gel1_2_3_4_B2_pS6_tS6
tS6	60	min	40	ng/ml	SD	M2	85111938.3	2	Gel 2_B2	Gel1_2_3_4_B2_pS6_tS6
tS6	60	min	40	ng/ml	WD	M1	50080083.98	2	Gel 2_B2	Gel1_2_3_4_B2_pS6_tS6
tS6	60	min	40	ng/ml	WD	M3	29797466.86	2	Gel 4_B2	Gel1_2_3_4_B2_pS6_tS6
tS6	60	min	40	ng/ml	WD	M2	26300563.23	2	Gel 6_B2	Gel5_6_B2_pS6_tS6
tS6	120	min	0	ng/ml	SD	M1	20006848.96	2	Gel 1_B2	Gel1_2_3_4_B2_pS6_tS6
tS6	120	min	0	ng/ml	SD	M2	22643604.71	2	Gel 4_B2	Gel1_2_3_4_B2_pS6_tS6
tS6	120	min	0	ng/ml	SD	M3	28016913.9	2	Gel 5_B2	Gel5_6_B2_pS6_tS6
tS6	120	min	0	ng/ml	WD	M1	23552213.49	2	Gel 3_B2	Gel1_2_3_4_B2_pS6_tS6
tS6	120	min	0	ng/ml	WD	M2	16366832.29	2	Gel 5_B2	Gel5_6_B2_pS6_tS6
tS6	120	min	0	ng/ml	WD	M3	47316458.01	2	Gel 6_B2	Gel5_6_B2_pS6_tS6
tS6	120	min	40	ng/ml	SD	M1	13030369.62	2	Gel 1_B2	Gel1_2_3_4_B2_pS6_tS6
tS6	120	min	40	ng/ml	SD	M2	74753589.18	2	Gel 2_B2	Gel1_2_3_4_B2_pS6_tS6
tS6	120	min	40	ng/ml	SD	M3	18374205.94	2	Gel 3_B2	Gel1_2_3_4_B2_pS6_tS6
tS6	120	min	40	ng/ml	WD	M1	30327508.22	2	Gel 2_B2	Gel1_2_3_4_B2_pS6_tS6
tS6	120	min	40	ng/ml	WD	M3	17986506.6	2	Gel 4_B2	Gel1_2_3_4_B2_pS6_tS6
tS6	120	min	40	ng/ml	WD	M2	37275245.17	2	Gel 6_B2	Gel5_6_B2_pS6_tS6
tS6	180	min	0	ng/ml	SD	M1	16165415.51	2	Gel 1_B2	Gel1_2_3_4_B2_pS6_tS6
tS6	180	min	0	ng/ml	SD	M2	28702951.93	2	Gel 4_B2	Gel1_2_3_4_B2_pS6_tS6
tS6	180	min	0	ng/ml	SD	M3	33962156.2	2	Gel 5_B2	Gel5_6_B2_pS6_tS6
tS6	180	min	0	ng/ml	WD	M1	17956759.07	2	Gel 3_B2	Gel1_2_3_4_B2_pS6_tS6
tS6	180	min	0	ng/ml	WD	M2	27592428.5	2	Gel 5_B2	Gel5_6_B2_pS6_tS6
tS6	180	min	0	ng/ml	WD	M3	39440313.14	2	Gel 6_B2	Gel5_6_B2_pS6_tS6
tS6	180	min	40	ng/ml	SD	M1	15362123.32	2	Gel 1_B2	Gel1_2_3_4_B2_pS6_tS6
tS6	180	min	40	ng/ml	SD	M2	47321967.67	2	Gel 2_B2	Gel1_2_3_4_B2_pS6_tS6
tS6	180	min	40	ng/ml	SD	M3	21250733.42	2	Gel 3_B2	Gel1_2_3_4_B2_pS6_tS6
tS6	180	min	40	ng/ml	WD	M1	56840636.31	2	Gel 2_B2	Gel1_2_3_4_B2_pS6_tS6
tS6	180	min	40	ng/ml	WD	M3	30251828.17	2	Gel 4_B2	Gel1_2_3_4_B2_pS6_tS6
tS6	180	min	40	ng/ml	WD	M2	27006302.45	2	Gel 6_B2	Gel5_6_B2_pS6_tS6
tS6	240	min	0	ng/ml	SD	M1	19837538.53	2	Gel 1_B2	Gel1_2_3_4_B2_pS6_tS6
tS6	240	min	0	ng/ml	SD	M2	20633058.3	2	Gel 4_B2	Gel1_2_3_4_B2_pS6_tS6
tS6	240	min	0	ng/ml	WD	M1	20352824.57	2	Gel 3_B2	Gel1_2_3_4_B2_pS6_tS6
tS6	240	min	0	ng/ml	WD	M2	26319977.46	2	Gel 5_B2	Gel5_6_B2_pS6_tS6
tS6	240	min	0	ng/ml	WD	M3	27643720.89	2	Gel 6_B2	Gel5_6_B2_pS6_tS6
tS6	240	min	40	ng/ml	SD	M1	15234597.19	2	Gel 1_B2	Gel1_2_3_4_B2_pS6_tS6
tS6	240	min	40	ng/ml	SD	M2	57404986.88	2	Gel 2_B2	Gel1_2_3_4_B2_pS6_tS6
tS6	240	min	40	ng/ml	SD	M3	15471714.92	2	Gel 3_B2	Gel1_2_3_4_B2_pS6_tS6
tS6	240	min	40	ng/ml	WD	M1	38218724.7	2	Gel 2_B2	Gel1_2_3_4_B2_pS6_tS6
tS6	240	min	40	ng/ml	WD	M3	27730673.93	2	Gel 4_B2	Gel1_2_3_4_B2_pS6_tS6
tS6	240	min	40	ng/ml	WD	M2	25761513.13	2	Gel 6_B2	Gel5_6_B2_pS6_tS6
tS6	1080	min	0	ng/ml	SD	M1	17034109.26	2	Gel 1_B2	Gel1_2_3_4_B2_pS6_tS6
tS6	1080	min	0	ng/ml	SD	M2	8725052.48	2	Gel 4_B2	Gel1_2_3_4_B2_pS6_tS6
tS6	1080	min	0	ng/ml	SD	M3	31563013.81	2	Gel 5_B2	Gel5_6_B2_pS6_tS6
tS6	1080	min	0	ng/ml	WD	M1	22172727	2	Gel 3_B2	Gel1_2_3_4_B2_pS6_tS6
tS6	1080	min	0	ng/ml	WD	M2	34533890	2	Gel 5_B2	Gel5_6_B2_pS6_tS6
tS6	1080	min	0	ng/ml	WD	M3	13359724.54	2	Gel 6_B2	Gel5_6_B2_pS6_tS6
tS6	1080	min	40	ng/ml	SD	M1	21583131.77	2	Gel 1_B2	Gel1_2_3_4_B2_pS6_tS6
tS6	1080	min	40	ng/ml	SD	M2	9329331.56	2	Gel 2_B2	Gel1_2_3_4_B2_pS6_tS6
tS6	1080	min	40	ng/ml	SD	M3	18859585.74	2	Gel 3_B2	Gel1_2_3_4_B2_pS6_tS6
tS6	1080	min	40	ng/ml	WD	M1	19016603.33	2	Gel 2_B2	Gel1_2_3_4_B2_pS6_tS6
tS6	1080	min	40	ng/ml	WD	M3	19350944.97	2	Gel 4_B2	Gel1_2_3_4_B2_pS6_tS6
tS6	1080	min	40	ng/ml	WD	M2	10318889.78	2	Gel 6_B2	Gel5_6_B2_pS6_tS6
tS6	1440	min	0	ng/ml	SD	M1	20703437.42	2	Gel 1_B2	Gel1_2_3_4_B2_pS6_tS6
tS6	1440	min	0	ng/ml	SD	M2	12237642	2	Gel 4_B2	Gel1_2_3_4_B2_pS6_tS6
tS6	1440	min	0	ng/ml	SD	M3	27143099.83	2	Gel 5_B2	Gel5_6_B2_pS6_tS6
tS6	1440	min	0	ng/ml	WD	M1	18539846.08	2	Gel 3_B2	Gel1_2_3_4_B2_pS6_tS6
tS6	1440	min	0	ng/ml	WD	M2	31818986.53	2	Gel 5_B2	Gel5_6_B2_pS6_tS6
tS6	1440	min	0	ng/ml	WD	M3	7230151.44	2	Gel 6_B2	Gel5_6_B2_pS6_tS6
tS6	1440	min	40	ng/ml	SD	M1	22614209	2	Gel 1_B2	Gel1_2_3_4_B2_pS6_tS6
tS6	1440	min	40	ng/ml	SD	M2	8773601	2	Gel 2_B2	Gel1_2_3_4_B2_pS6_tS6
tS6	1440	min	40	ng/ml	SD	M3	24138354	2	Gel 3_B2	Gel1_2_3_4_B2_pS6_tS6
tS6	1440	min	40	ng/ml	WD	M1	12427995.41	2	Gel 2_B2	Gel1_2_3_4_B2_pS6_tS6
tS6	1440	min	40	ng/ml	WD	M3	9498247.91	2	Gel 4_B2	Gel1_2_3_4_B2_pS6_tS6
tS6	1440	min	40	ng/ml	WD	M2	7233151.52	2	Gel 6_B2	Gel5_6_B2_pS6_tS6
tS6	0	min	0	ng/ml	SD	M1	25337837.17	3a	Gel 1_B3a	Gel1_B3a_pS6_tS6
tS6	0	min	0	ng/ml	SD	M2	18037182.69	3a	Gel 4_B3a	Gel3_4_B3a_pS6_tS6
tS6	0	min	0	ng/ml	SD	M3	26652810.05	3a	Gel 5_B3a	Gel5_6_B3a_pS6_tS6
tS6	0	min	0	ng/ml	WD	M1	6564243.59	3a	Gel 3_B3a	Gel3_4_B3a_pS6_tS6
tS6	0	min	0	ng/ml	WD	M2	16961781.8	3a	Gel 5_B3a	Gel5_6_B3a_pS6_tS6
tS6	0	min	0	ng/ml	WD	M3	13579504.95	3a	Gel 6_B3a	Gel5_6_B3a_pS6_tS6
tS6	0	min	0	ng/ml	SD	M1	14411701.25	3a	Gel 1_B3a	Gel1_B3a_pS6_tS6
tS6	0	min	0	ng/ml	SD	M3	20434456	3a	Gel 3_B3a	Gel3_4_B3a_pS6_tS6
tS6	0	min	0	ng/ml	SD	M2	75200000	3a	Gel2_B3a	Gel2_B3a_pS6_tS6
tS6	0	min	0	ng/ml	WD	M2	10840547.4	3a	Gel 4_B3a	Gel3_4_B3a_pS6_tS6
tS6	0	min	0	ng/ml	WD	M3	12972003.27	3a	Gel 6_B3a	Gel5_6_B3a_pS6_tS6
tS6	0	min	0	ng/ml	WD	M1	42900000	3a	Gel2_B3a	Gel2_B3a_pS6_tS6
tS6	5	min	0	ng/ml	SD	M1	36581313.39	3a	Gel 1_B3a	Gel1_B3a_pS6_tS6
tS6	5	min	0	ng/ml	SD	M2	13207203.76	3a	Gel 4_B3a	Gel3_4_B3a_pS6_tS6
tS6	5	min	0	ng/ml	SD	M3	15056770.58	3a	Gel 5_B3a	Gel5_6_B3a_pS6_tS6
tS6	5	min	0	ng/ml	WD	M1	17382432.16	3a	Gel 3_B3a	Gel3_4_B3a_pS6_tS6
tS6	5	min	0	ng/ml	WD	M2	10513622	3a	Gel 5_B3a	Gel5_6_B3a_pS6_tS6
tS6	5	min	0	ng/ml	WD	M3	9008201.59	3a	Gel 6_B3a	Gel5_6_B3a_pS6_tS6
tS6	5	min	40	ng/ml	SD	M1	25814493.07	3a	Gel 1_B3a	Gel1_B3a_pS6_tS6
tS6	5	min	40	ng/ml	SD	M3	2572516.99	3a	Gel 3_B3a	Gel3_4_B3a_pS6_tS6
tS6	5	min	40	ng/ml	SD	M2	7520000	3a	Gel2_B3a	Gel2_B3a_pS6_tS6
tS6	5	min	40	ng/ml	WD	M2	10975414.46	3a	Gel 4_B3a	Gel3_4_B3a_pS6_tS6
tS6	5	min	40	ng/ml	WD	M3	10131651.24	3a	Gel 6_B3a	Gel5_6_B3a_pS6_tS6
tS6	5	min	40	ng/ml	WD	M1	22000000	3a	Gel2_B3a	Gel2_B3a_pS6_tS6
tS6	10	min	0	ng/ml	SD	M1	17394774.35	3a	Gel 1_B3a	Gel1_B3a_pS6_tS6
tS6	10	min	0	ng/ml	SD	M2	17371117.2	3a	Gel 4_B3a	Gel3_4_B3a_pS6_tS6
tS6	10	min	0	ng/ml	SD	M3	25436989.49	3a	Gel 5_B3a	Gel5_6_B3a_pS6_tS6
tS6	10	min	0	ng/ml	WD	M1	17947879.5	3a	Gel 3_B3a	Gel3_4_B3a_pS6_tS6
tS6	10	min	0	ng/ml	WD	M2	131043.47	3a	Gel 5_B3a	Gel5_6_B3a_pS6_tS6
tS6	10	min	0	ng/ml	WD	M3	8664017.57	3a	Gel 6_B3a	Gel5_6_B3a_pS6_tS6
tS6	10	min	40	ng/ml	SD	M1	11715403.52	3a	Gel 1_B3a	Gel1_B3a_pS6_tS6
tS6	10	min	40	ng/ml	SD	M3	13408910	3a	Gel 3_B3a	Gel3_4_B3a_pS6_tS6
tS6	10	min	40	ng/ml	SD	M2	14300000	3a	Gel2_B3a	Gel2_B3a_pS6_tS6
tS6	10	min	40	ng/ml	WD	M2	11191500.12	3a	Gel 4_B3a	Gel3_4_B3a_pS6_tS6
tS6	10	min	40	ng/ml	WD	M3	8104143.7	3a	Gel 6_B3a	Gel5_6_B3a_pS6_tS6
tS6	10	min	40	ng/ml	WD	M1	73200000	3a	Gel2_B3a	Gel2_B3a_pS6_tS6
tS6	20	min	0	ng/ml	SD	M1	21529242.09	3a	Gel 1_B3a	Gel1_B3a_pS6_tS6
tS6	20	min	0	ng/ml	SD	M2	11857341.46	3a	Gel 4_B3a	Gel3_4_B3a_pS6_tS6
tS6	20	min	0	ng/ml	SD	M3	11559535.57	3a	Gel 5_B3a	Gel5_6_B3a_pS6_tS6
tS6	20	min	0	ng/ml	WD	M1	6321889	3a	Gel 3_B3a	Gel3_4_B3a_pS6_tS6
tS6	20	min	0	ng/ml	WD	M2	42978636.42	3a	Gel 5_B3a	Gel5_6_B3a_pS6_tS6
tS6	20	min	0	ng/ml	WD	M3	14747216.67	3a	Gel 6_B3a	Gel5_6_B3a_pS6_tS6
tS6	20	min	40	ng/ml	SD	M1	17660972.87	3a	Gel 1_B3a	Gel1_B3a_pS6_tS6
tS6	20	min	40	ng/ml	SD	M3	24632001.31	3a	Gel 3_B3a	Gel3_4_B3a_pS6_tS6
tS6	20	min	40	ng/ml	SD	M2	32600000	3a	Gel2_B3a	Gel2_B3a_pS6_tS6
tS6	20	min	40	ng/ml	WD	M2	5437786	3a	Gel 4_B3a	Gel3_4_B3a_pS6_tS6
tS6	20	min	40	ng/ml	WD	M3	7067561.61	3a	Gel 6_B3a	Gel5_6_B3a_pS6_tS6
tS6	20	min	40	ng/ml	WD	M1	30000000	3a	Gel2_B3a	Gel2_B3a_pS6_tS6
tS6	40	min	0	ng/ml	SD	M1	22069078	3a	Gel 1_B3a	Gel1_B3a_pS6_tS6
tS6	40	min	0	ng/ml	SD	M2	18764465.09	3a	Gel 4_B3a	Gel3_4_B3a_pS6_tS6
tS6	40	min	0	ng/ml	SD	M3	26696709.13	3a	Gel 5_B3a	Gel5_6_B3a_pS6_tS6
tS6	40	min	0	ng/ml	WD	M1	18215301.5	3a	Gel 3_B3a	Gel3_4_B3a_pS6_tS6
tS6	40	min	0	ng/ml	WD	M3	10712483.89	3a	Gel 6_B3a	Gel5_6_B3a_pS6_tS6
tS6	40	min	40	ng/ml	SD	M1	12018784.33	3a	Gel 1_B3a	Gel1_B3a_pS6_tS6
tS6	40	min	40	ng/ml	SD	M3	9953523	3a	Gel 3_B3a	Gel3_4_B3a_pS6_tS6
tS6	40	min	40	ng/ml	SD	M2	18000000	3a	Gel2_B3a	Gel2_B3a_pS6_tS6
tS6	40	min	40	ng/ml	WD	M3	7711320.01	3a	Gel 6_B3a	Gel5_6_B3a_pS6_tS6
tS6	40	min	40	ng/ml	WD	M1	5120000	3a	Gel2_B3a	Gel2_B3a_pS6_tS6
tS6	60	min	0	ng/ml	SD	M1	17798822.74	3a	Gel 1_B3a	Gel1_B3a_pS6_tS6
tS6	60	min	0	ng/ml	SD	M2	7554476.5	3a	Gel 4_B3a	Gel3_4_B3a_pS6_tS6
tS6	60	min	0	ng/ml	SD	M3	29108570.65	3a	Gel 5_B3a	Gel5_6_B3a_pS6_tS6
tS6	60	min	0	ng/ml	WD	M1	25918855	3a	Gel 3_B3a	Gel3_4_B3a_pS6_tS6
tS6	60	min	0	ng/ml	WD	M2	20006234.7	3a	Gel 5_B3a	Gel5_6_B3a_pS6_tS6
tS6	60	min	0	ng/ml	WD	M3	15043135.67	3a	Gel 6_B3a	Gel5_6_B3a_pS6_tS6
tS6	60	min	40	ng/ml	SD	M1	23189681.45	3a	Gel 1_B3a	Gel1_B3a_pS6_tS6
tS6	60	min	40	ng/ml	SD	M3	13553686.5	3a	Gel 3_B3a	Gel3_4_B3a_pS6_tS6
tS6	60	min	40	ng/ml	SD	M2	25200000	3a	Gel2_B3a	Gel2_B3a_pS6_tS6
tS6	60	min	40	ng/ml	WD	M2	14476931.17	3a	Gel 4_B3a	Gel3_4_B3a_pS6_tS6
tS6	60	min	40	ng/ml	WD	M3	9189519.84	3a	Gel 6_B3a	Gel5_6_B3a_pS6_tS6
tS6	60	min	40	ng/ml	WD	M1	29800000	3a	Gel2_B3a	Gel2_B3a_pS6_tS6
tS6	120	min	0	ng/ml	SD	M1	35318904.45	3a	Gel 1_B3a	Gel1_B3a_pS6_tS6
tS6	120	min	0	ng/ml	SD	M2	20236118.25	3a	Gel 4_B3a	Gel3_4_B3a_pS6_tS6
tS6	120	min	0	ng/ml	SD	M3	43858215.64	3a	Gel 5_B3a	Gel5_6_B3a_pS6_tS6
tS6	120	min	0	ng/ml	WD	M1	27341634.91	3a	Gel 3_B3a	Gel3_4_B3a_pS6_tS6
tS6	120	min	0	ng/ml	WD	M2	19258734.8	3a	Gel 5_B3a	Gel5_6_B3a_pS6_tS6
tS6	120	min	0	ng/ml	WD	M3	13370077.41	3a	Gel 6_B3a	Gel5_6_B3a_pS6_tS6
tS6	120	min	40	ng/ml	SD	M1	10417025.62	3a	Gel 1_B3a	Gel1_B3a_pS6_tS6
tS6	120	min	40	ng/ml	SD	M3	14705367.2	3a	Gel 3_B3a	Gel3_4_B3a_pS6_tS6
tS6	120	min	40	ng/ml	SD	M2	31700000	3a	Gel2_B3a	Gel2_B3a_pS6_tS6
tS6	120	min	40	ng/ml	WD	M2	6361539.05	3a	Gel 4_B3a	Gel3_4_B3a_pS6_tS6
tS6	120	min	40	ng/ml	WD	M3	9504213.73	3a	Gel 6_B3a	Gel5_6_B3a_pS6_tS6
tS6	120	min	40	ng/ml	WD	M1	20100000	3a	Gel2_B3a	Gel2_B3a_pS6_tS6
tS6	180	min	0	ng/ml	SD	M1	28281287.23	3a	Gel 1_B3a	Gel1_B3a_pS6_tS6
tS6	180	min	0	ng/ml	SD	M2	16663698.37	3a	Gel 4_B3a	Gel3_4_B3a_pS6_tS6
tS6	180	min	0	ng/ml	SD	M3	10210563.03	3a	Gel 5_B3a	Gel5_6_B3a_pS6_tS6
tS6	180	min	0	ng/ml	WD	M3	8230465.5	3a	Gel 6_B3a	Gel5_6_B3a_pS6_tS6
tS6	180	min	40	ng/ml	SD	M1	26074956.2	3a	Gel 1_B3a	Gel1_B3a_pS6_tS6
tS6	180	min	40	ng/ml	SD	M3	14912915	3a	Gel 3_B3a	Gel3_4_B3a_pS6_tS6
tS6	180	min	40	ng/ml	SD	M2	26000000	3a	Gel2_B3a	Gel2_B3a_pS6_tS6
tS6	180	min	40	ng/ml	WD	M3	9678721.36	3a	Gel 6_B3a	Gel5_6_B3a_pS6_tS6
tS6	240	min	0	ng/ml	SD	M1	8357123.46	3a	Gel 1_B3a	Gel1_B3a_pS6_tS6
tS6	240	min	0	ng/ml	SD	M2	12840120.5	3a	Gel 4_B3a	Gel3_4_B3a_pS6_tS6
tS6	240	min	0	ng/ml	SD	M3	293209.75	3a	Gel 5_B3a	Gel5_6_B3a_pS6_tS6
tS6	240	min	40	ng/ml	SD	M1	19930975.94	3a	Gel 1_B3a	Gel1_B3a_pS6_tS6
tS6	240	min	40	ng/ml	SD	M3	18065692.5	3a	Gel 3_B3a	Gel3_4_B3a_pS6_tS6
tS6	240	min	40	ng/ml	SD	M2	49200000	3a	Gel2_B3a	Gel2_B3a_pS6_tS6
tS6	1080	min	0	ng/ml	SD	M1	23127804.83	3a	Gel 1_B3a	Gel1_B3a_pS6_tS6
tS6	1080	min	0	ng/ml	SD	M2	32750165.5	3a	Gel 4_B3a	Gel3_4_B3a_pS6_tS6
tS6	1080	min	0	ng/ml	SD	M3	1489795.83	3a	Gel 5_B3a	Gel5_6_B3a_pS6_tS6
tS6	1080	min	40	ng/ml	SD	M1	33356346.86	3a	Gel 1_B3a	Gel1_B3a_pS6_tS6
tS6	1080	min	40	ng/ml	SD	M3	21711795	3a	Gel 3_B3a	Gel3_4_B3a_pS6_tS6
tS6	1080	min	40	ng/ml	SD	M2	66700000	3a	Gel2_B3a	Gel2_B3a_pS6_tS6
tS6	1440	min	0	ng/ml	SD	M1	24719413.51	3a	Gel 1_B3a	Gel1_B3a_pS6_tS6
tS6	1440	min	0	ng/ml	SD	M2	13414583	3a	Gel 4_B3a	Gel3_4_B3a_pS6_tS6
tS6	1440	min	0	ng/ml	SD	M3	29652942	3a	Gel 5_B3a	Gel5_6_B3a_pS6_tS6
tS6	1440	min	0	ng/ml	WD	M1	23860142.91	3a	Gel 3_B3a	Gel3_4_B3a_pS6_tS6
tS6	1440	min	0	ng/ml	WD	M3	25354723.23	3a	Gel 6_B3a	Gel5_6_B3a_pS6_tS6
tS6	1440	min	40	ng/ml	SD	M1	20432171.39	3a	Gel 1_B3a	Gel1_B3a_pS6_tS6
tS6	1440	min	40	ng/ml	SD	M3	536513.5	3a	Gel 3_B3a	Gel3_4_B3a_pS6_tS6
tS6	1440	min	40	ng/ml	SD	M2	64300000	3a	Gel2_B3a	Gel2_B3a_pS6_tS6
tS6	1440	min	40	ng/ml	WD	M3	24582928.36	3a	Gel 6_B3a	Gel5_6_B3a_pS6_tS6
tS6	1440	min	40	ng/ml	WD	M1	46600000	3a	Gel2_B3a	Gel2_B3a_pS6_tS6
pAkt_Ser473	0	min	0	ng/ml	SD	M1	8100684.18	1	Gel1_B1	Gel1_B1_pAkt_tAkt_pERK_tERK
pAkt_Ser473	0	min	0	ng/ml	SD	M2	11325244.47	1	Gel2_B1	Gel2_B1_pAkt_tAkt_pERK_tERK
pAkt_Ser473	0	min	0	ng/ml	SD	M3	4581111.2	1	Gel4_B1	Gel4_B1_pAkt_tAkt_pERK_tERK
pAkt_Ser473	0	min	0	ng/ml	WD	M2	10654575.13	1	Gel2_B1	Gel2_B1_pAkt_tAkt_pERK_tERK
pAkt_Ser473	0	min	0	ng/ml	WD	M3	6231358.09	1	Gel3_B1	Gel3_B1_pAkt_tAkt_pERK_tERK
pAkt_Ser473	0	min	0	ng/ml	WD	M1	5997696.26	1	Gel4_B1	Gel4_B1_pAkt_tAkt_pERK_tERK
pAkt_Ser473	0	min	0	ng/ml	SD	M1	7589787.42	1	Gel1_B1	Gel1_B1_pAkt_tAkt_pERK_tERK
pAkt_Ser473	0	min	0	ng/ml	SD	M2	6796858.74	1	Gel3_B1	Gel3_B1_pAkt_tAkt_pERK_tERK
pAkt_Ser473	0	min	0	ng/ml	SD	M3	5391073.96	1	Gel4_B1	Gel4_B1_pAkt_tAkt_pERK_tERK
pAkt_Ser473	0	min	0	ng/ml	WD	M1	5763041.02	1	Gel1_B1	Gel1_B1_pAkt_tAkt_pERK_tERK
pAkt_Ser473	0	min	0	ng/ml	WD	M2	8094347.33	1	Gel2_B1	Gel2_B1_pAkt_tAkt_pERK_tERK
pAkt_Ser473	0	min	0	ng/ml	WD	M3	5032094.07	1	Gel3_B1	Gel3_B1_pAkt_tAkt_pERK_tERK
pAkt_Ser473	5	min	0	ng/ml	SD	M1	7086168.67	1	Gel1_B1	Gel1_B1_pAkt_tAkt_pERK_tERK
pAkt_Ser473	5	min	0	ng/ml	SD	M2	9786021.57	1	Gel2_B1	Gel2_B1_pAkt_tAkt_pERK_tERK
pAkt_Ser473	5	min	0	ng/ml	SD	M3	6908961.75	1	Gel4_B1	Gel4_B1_pAkt_tAkt_pERK_tERK
pAkt_Ser473	5	min	0	ng/ml	WD	M2	8698238.22	1	Gel2_B1	Gel2_B1_pAkt_tAkt_pERK_tERK
pAkt_Ser473	5	min	0	ng/ml	WD	M3	4193846.09	1	Gel3_B1	Gel3_B1_pAkt_tAkt_pERK_tERK
pAkt_Ser473	5	min	0	ng/ml	WD	M1	4621968.05	1	Gel4_B1	Gel4_B1_pAkt_tAkt_pERK_tERK
pAkt_Ser473	5	min	40	ng/ml	SD	M1	21367395.27	1	Gel1_B1	Gel1_B1_pAkt_tAkt_pERK_tERK
pAkt_Ser473	5	min	40	ng/ml	SD	M2	24411218.42	1	Gel3_B1	Gel3_B1_pAkt_tAkt_pERK_tERK
pAkt_Ser473	5	min	40	ng/ml	SD	M3	28787697.07	1	Gel4_B1	Gel4_B1_pAkt_tAkt_pERK_tERK
pAkt_Ser473	5	min	40	ng/ml	WD	M1	11041958.44	1	Gel1_B1	Gel1_B1_pAkt_tAkt_pERK_tERK
pAkt_Ser473	5	min	40	ng/ml	WD	M2	19929938.27	1	Gel2_B1	Gel2_B1_pAkt_tAkt_pERK_tERK
pAkt_Ser473	5	min	40	ng/ml	WD	M3	6119834.16	1	Gel3_B1	Gel3_B1_pAkt_tAkt_pERK_tERK
pAkt_Ser473	10	min	0	ng/ml	SD	M1	7415003.57	1	Gel1_B1	Gel1_B1_pAkt_tAkt_pERK_tERK
pAkt_Ser473	10	min	0	ng/ml	SD	M2	11720670.56	1	Gel2_B1	Gel2_B1_pAkt_tAkt_pERK_tERK
pAkt_Ser473	10	min	0	ng/ml	SD	M3	7995767.69	1	Gel4_B1	Gel4_B1_pAkt_tAkt_pERK_tERK
pAkt_Ser473	10	min	0	ng/ml	WD	M2	7800243.57	1	Gel2_B1	Gel2_B1_pAkt_tAkt_pERK_tERK
pAkt_Ser473	10	min	0	ng/ml	WD	M3	5559182.91	1	Gel3_B1	Gel3_B1_pAkt_tAkt_pERK_tERK
pAkt_Ser473	10	min	0	ng/ml	WD	M1	6756802.06	1	Gel4_B1	Gel4_B1_pAkt_tAkt_pERK_tERK
pAkt_Ser473	10	min	40	ng/ml	SD	M1	25826477.03	1	Gel1_B1	Gel1_B1_pAkt_tAkt_pERK_tERK
pAkt_Ser473	10	min	40	ng/ml	SD	M2	26186571.88	1	Gel3_B1	Gel3_B1_pAkt_tAkt_pERK_tERK
pAkt_Ser473	10	min	40	ng/ml	SD	M3	20614169.32	1	Gel4_B1	Gel4_B1_pAkt_tAkt_pERK_tERK
pAkt_Ser473	10	min	40	ng/ml	WD	M1	8800058.15	1	Gel1_B1	Gel1_B1_pAkt_tAkt_pERK_tERK
pAkt_Ser473	10	min	40	ng/ml	WD	M2	19292361.44	1	Gel2_B1	Gel2_B1_pAkt_tAkt_pERK_tERK
pAkt_Ser473	10	min	40	ng/ml	WD	M3	7139732.67	1	Gel3_B1	Gel3_B1_pAkt_tAkt_pERK_tERK
pAkt_Ser473	20	min	0	ng/ml	SD	M1	5454191.32	1	Gel1_B1	Gel1_B1_pAkt_tAkt_pERK_tERK
pAkt_Ser473	20	min	0	ng/ml	SD	M2	11021249	1	Gel2_B1	Gel2_B1_pAkt_tAkt_pERK_tERK
pAkt_Ser473	20	min	0	ng/ml	SD	M3	4403234.15	1	Gel4_B1	Gel4_B1_pAkt_tAkt_pERK_tERK
pAkt_Ser473	20	min	0	ng/ml	WD	M2	8090802.56	1	Gel2_B1	Gel2_B1_pAkt_tAkt_pERK_tERK
pAkt_Ser473	20	min	0	ng/ml	WD	M3	2456749.56	1	Gel3_B1	Gel3_B1_pAkt_tAkt_pERK_tERK
pAkt_Ser473	20	min	0	ng/ml	WD	M1	4910143.05	1	Gel4_B1	Gel4_B1_pAkt_tAkt_pERK_tERK
pAkt_Ser473	20	min	40	ng/ml	SD	M1	24530292.18	1	Gel1_B1	Gel1_B1_pAkt_tAkt_pERK_tERK
pAkt_Ser473	20	min	40	ng/ml	SD	M2	24899196.51	1	Gel3_B1	Gel3_B1_pAkt_tAkt_pERK_tERK
pAkt_Ser473	20	min	40	ng/ml	SD	M3	19836881	1	Gel4_B1	Gel4_B1_pAkt_tAkt_pERK_tERK
pAkt_Ser473	20	min	40	ng/ml	WD	M1	8908635.07	1	Gel1_B1	Gel1_B1_pAkt_tAkt_pERK_tERK
pAkt_Ser473	20	min	40	ng/ml	WD	M2	19803257.07	1	Gel2_B1	Gel2_B1_pAkt_tAkt_pERK_tERK
pAkt_Ser473	20	min	40	ng/ml	WD	M3	6467610.64	1	Gel3_B1	Gel3_B1_pAkt_tAkt_pERK_tERK
pAkt_Ser473	40	min	0	ng/ml	SD	M1	8483438.8	1	Gel1_B1	Gel1_B1_pAkt_tAkt_pERK_tERK
pAkt_Ser473	40	min	0	ng/ml	SD	M2	12206773.6	1	Gel2_B1	Gel2_B1_pAkt_tAkt_pERK_tERK
pAkt_Ser473	40	min	0	ng/ml	SD	M3	4619600.33	1	Gel4_B1	Gel4_B1_pAkt_tAkt_pERK_tERK
pAkt_Ser473	40	min	0	ng/ml	WD	M2	6628208	1	Gel2_B1	Gel2_B1_pAkt_tAkt_pERK_tERK
pAkt_Ser473	40	min	0	ng/ml	WD	M1	4987894.71	1	Gel4_B1	Gel4_B1_pAkt_tAkt_pERK_tERK
pAkt_Ser473	40	min	40	ng/ml	SD	M1	14890024.46	1	Gel1_B1	Gel1_B1_pAkt_tAkt_pERK_tERK
pAkt_Ser473	40	min	40	ng/ml	SD	M2	19806934.57	1	Gel3_B1	Gel3_B1_pAkt_tAkt_pERK_tERK
pAkt_Ser473	40	min	40	ng/ml	SD	M3	14876844.68	1	Gel4_B1	Gel4_B1_pAkt_tAkt_pERK_tERK
pAkt_Ser473	40	min	40	ng/ml	WD	M1	10257952.89	1	Gel1_B1	Gel1_B1_pAkt_tAkt_pERK_tERK
pAkt_Ser473	40	min	40	ng/ml	WD	M2	20341465	1	Gel2_B1	Gel2_B1_pAkt_tAkt_pERK_tERK
pAkt_Ser473	40	min	40	ng/ml	WD	M3	7228898.93	1	Gel3_B1	Gel3_B1_pAkt_tAkt_pERK_tERK
pAkt_Ser473	60	min	0	ng/ml	SD	M1	5622344.76	1	Gel1_B1	Gel1_B1_pAkt_tAkt_pERK_tERK
pAkt_Ser473	60	min	0	ng/ml	SD	M2	10583038	1	Gel2_B1	Gel2_B1_pAkt_tAkt_pERK_tERK
pAkt_Ser473	60	min	0	ng/ml	SD	M3	5629877.71	1	Gel4_B1	Gel4_B1_pAkt_tAkt_pERK_tERK
pAkt_Ser473	60	min	0	ng/ml	WD	M2	7763035	1	Gel2_B1	Gel2_B1_pAkt_tAkt_pERK_tERK
pAkt_Ser473	60	min	0	ng/ml	WD	M1	9230632.12	1	Gel3_B1	Gel3_B1_pAkt_tAkt_pERK_tERK
pAkt_Ser473	60	min	40	ng/ml	SD	M1	20484081.68	1	Gel1_B1	Gel1_B1_pAkt_tAkt_pERK_tERK
pAkt_Ser473	60	min	40	ng/ml	SD	M2	17424543.13	1	Gel3_B1	Gel3_B1_pAkt_tAkt_pERK_tERK
pAkt_Ser473	60	min	40	ng/ml	SD	M3	12890413.49	1	Gel4_B1	Gel4_B1_pAkt_tAkt_pERK_tERK
pAkt_Ser473	60	min	40	ng/ml	WD	M1	8008540	1	Gel1_B1	Gel1_B1_pAkt_tAkt_pERK_tERK
pAkt_Ser473	60	min	40	ng/ml	WD	M2	18032914	1	Gel2_B1	Gel2_B1_pAkt_tAkt_pERK_tERK
pAkt_Ser473	60	min	40	ng/ml	WD	M3	3562822.83	1	Gel3_B1	Gel3_B1_pAkt_tAkt_pERK_tERK
pAkt_Ser473	120	min	0	ng/ml	SD	M1	7469795.19	1	Gel1_B1	Gel1_B1_pAkt_tAkt_pERK_tERK
pAkt_Ser473	120	min	0	ng/ml	SD	M2	11666415	1	Gel2_B1	Gel2_B1_pAkt_tAkt_pERK_tERK
pAkt_Ser473	120	min	0	ng/ml	SD	M3	5600457	1	Gel4_B1	Gel4_B1_pAkt_tAkt_pERK_tERK
pAkt_Ser473	120	min	0	ng/ml	WD	M2	5965810.53	1	Gel2_B1	Gel2_B1_pAkt_tAkt_pERK_tERK
pAkt_Ser473	120	min	0	ng/ml	WD	M1	5454534.73	1	Gel3_B1	Gel3_B1_pAkt_tAkt_pERK_tERK
pAkt_Ser473	120	min	0	ng/ml	WD	M3	3132674.12	1	Gel4_B1	Gel4_B1_pAkt_tAkt_pERK_tERK
pAkt_Ser473	120	min	40	ng/ml	SD	M1	14382298	1	Gel1_B1	Gel1_B1_pAkt_tAkt_pERK_tERK
pAkt_Ser473	120	min	40	ng/ml	SD	M2	11740504.45	1	Gel3_B1	Gel3_B1_pAkt_tAkt_pERK_tERK
pAkt_Ser473	120	min	40	ng/ml	SD	M3	5937159.48	1	Gel4_B1	Gel4_B1_pAkt_tAkt_pERK_tERK
pAkt_Ser473	120	min	40	ng/ml	WD	M1	6193897.65	1	Gel1_B1	Gel1_B1_pAkt_tAkt_pERK_tERK
pAkt_Ser473	120	min	40	ng/ml	WD	M2	14736657	1	Gel2_B1	Gel2_B1_pAkt_tAkt_pERK_tERK
pAkt_Ser473	120	min	40	ng/ml	WD	M3	6297531.85	1	Gel3_B1	Gel3_B1_pAkt_tAkt_pERK_tERK
pAkt_Ser473	0	min	0	ng/ml	SD	M1	3540805.5	2	Gel 1_B2	Gel1_Gel2_B2_pAkt_tAkt_pERK_tERK
pAkt_Ser473	0	min	0	ng/ml	SD	M2	2191675.16	2	Gel 4_B2	Gel3_Gel4_B2_pAkt_tAkt_pERK_tERK
pAkt_Ser473	0	min	0	ng/ml	SD	M3	1141983.25	2	Gel 5_B2	Gel5_Gel6_B2_pAkt_tAkt_pERK_tERK
pAkt_Ser473	0	min	0	ng/ml	WD	M1	962714.96	2	Gel 3_B2	Gel3_Gel4_B2_pAkt_tAkt_pERK_tERK
pAkt_Ser473	0	min	0	ng/ml	WD	M2	945509.5	2	Gel 5_B2	Gel5_Gel6_B2_pAkt_tAkt_pERK_tERK
pAkt_Ser473	0	min	0	ng/ml	WD	M3	560340.55	2	Gel 6_B2	Gel5_Gel6_B2_pAkt_tAkt_pERK_tERK
pAkt_Ser473	0	min	0	ng/ml	SD	M1	3080309.13	2	Gel 1_B2	Gel1_Gel2_B2_pAkt_tAkt_pERK_tERK
pAkt_Ser473	0	min	0	ng/ml	SD	M2	3240632.5	2	Gel 2_B2	Gel1_Gel2_B2_pAkt_tAkt_pERK_tERK
pAkt_Ser473	0	min	0	ng/ml	SD	M3	2571076.31	2	Gel 3_B2	Gel3_Gel4_B2_pAkt_tAkt_pERK_tERK
pAkt_Ser473	0	min	0	ng/ml	WD	M1	2322947.3	2	Gel 2_B2	Gel1_Gel2_B2_pAkt_tAkt_pERK_tERK
pAkt_Ser473	0	min	0	ng/ml	WD	M3	556202.74	2	Gel 4_B2	Gel3_Gel4_B2_pAkt_tAkt_pERK_tERK
pAkt_Ser473	0	min	0	ng/ml	WD	M2	1280758.14	2	Gel 6_B2	Gel5_Gel6_B2_pAkt_tAkt_pERK_tERK
pAkt_Ser473	5	min	0	ng/ml	SD	M1	3791164.23	2	Gel 1_B2	Gel1_Gel2_B2_pAkt_tAkt_pERK_tERK
pAkt_Ser473	5	min	0	ng/ml	SD	M2	3796259.38	2	Gel 4_B2	Gel3_Gel4_B2_pAkt_tAkt_pERK_tERK
pAkt_Ser473	5	min	0	ng/ml	SD	M3	4086232.65	2	Gel 5_B2	Gel5_Gel6_B2_pAkt_tAkt_pERK_tERK
pAkt_Ser473	5	min	0	ng/ml	WD	M1	2492631.5	2	Gel 3_B2	Gel3_Gel4_B2_pAkt_tAkt_pERK_tERK
pAkt_Ser473	5	min	0	ng/ml	WD	M2	1749437.76	2	Gel 5_B2	Gel5_Gel6_B2_pAkt_tAkt_pERK_tERK
pAkt_Ser473	5	min	0	ng/ml	WD	M3	1235391.19	2	Gel 6_B2	Gel5_Gel6_B2_pAkt_tAkt_pERK_tERK
pAkt_Ser473	5	min	40	ng/ml	SD	M1	15525254.5	2	Gel 1_B2	Gel1_Gel2_B2_pAkt_tAkt_pERK_tERK
pAkt_Ser473	5	min	40	ng/ml	SD	M2	19387678.63	2	Gel 2_B2	Gel1_Gel2_B2_pAkt_tAkt_pERK_tERK
pAkt_Ser473	5	min	40	ng/ml	SD	M3	24006443.71	2	Gel 3_B2	Gel3_Gel4_B2_pAkt_tAkt_pERK_tERK
pAkt_Ser473	5	min	40	ng/ml	WD	M1	3024505	2	Gel 2_B2	Gel1_Gel2_B2_pAkt_tAkt_pERK_tERK
pAkt_Ser473	5	min	40	ng/ml	WD	M3	1920198.5	2	Gel 4_B2	Gel3_Gel4_B2_pAkt_tAkt_pERK_tERK
pAkt_Ser473	5	min	40	ng/ml	WD	M2	1373858.8	2	Gel 6_B2	Gel5_Gel6_B2_pAkt_tAkt_pERK_tERK
pAkt_Ser473	10	min	0	ng/ml	SD	M1	2915125.67	2	Gel 1_B2	Gel1_Gel2_B2_pAkt_tAkt_pERK_tERK
pAkt_Ser473	10	min	0	ng/ml	SD	M2	1163348.47	2	Gel 4_B2	Gel3_Gel4_B2_pAkt_tAkt_pERK_tERK
pAkt_Ser473	10	min	0	ng/ml	SD	M3	2147185.28	2	Gel 5_B2	Gel5_Gel6_B2_pAkt_tAkt_pERK_tERK
pAkt_Ser473	10	min	0	ng/ml	WD	M1	1425150.83	2	Gel 3_B2	Gel3_Gel4_B2_pAkt_tAkt_pERK_tERK
pAkt_Ser473	10	min	0	ng/ml	WD	M2	1478322	2	Gel 5_B2	Gel5_Gel6_B2_pAkt_tAkt_pERK_tERK
pAkt_Ser473	10	min	0	ng/ml	WD	M3	999597	2	Gel 6_B2	Gel5_Gel6_B2_pAkt_tAkt_pERK_tERK
pAkt_Ser473	10	min	40	ng/ml	SD	M1	13936231.72	2	Gel 1_B2	Gel1_Gel2_B2_pAkt_tAkt_pERK_tERK
pAkt_Ser473	10	min	40	ng/ml	SD	M2	17350335.17	2	Gel 2_B2	Gel1_Gel2_B2_pAkt_tAkt_pERK_tERK
pAkt_Ser473	10	min	40	ng/ml	SD	M3	12737466.21	2	Gel 3_B2	Gel3_Gel4_B2_pAkt_tAkt_pERK_tERK
pAkt_Ser473	10	min	40	ng/ml	WD	M1	1869614.5	2	Gel 2_B2	Gel1_Gel2_B2_pAkt_tAkt_pERK_tERK
pAkt_Ser473	10	min	40	ng/ml	WD	M3	1439152.84	2	Gel 4_B2	Gel3_Gel4_B2_pAkt_tAkt_pERK_tERK
pAkt_Ser473	10	min	40	ng/ml	WD	M2	820700.75	2	Gel 6_B2	Gel5_Gel6_B2_pAkt_tAkt_pERK_tERK
pAkt_Ser473	20	min	0	ng/ml	SD	M1	4673098.17	2	Gel 1_B2	Gel1_Gel2_B2_pAkt_tAkt_pERK_tERK
pAkt_Ser473	20	min	0	ng/ml	SD	M2	1624108.23	2	Gel 4_B2	Gel3_Gel4_B2_pAkt_tAkt_pERK_tERK
pAkt_Ser473	20	min	0	ng/ml	SD	M3	317170.83	2	Gel 5_B2	Gel5_Gel6_B2_pAkt_tAkt_pERK_tERK
pAkt_Ser473	20	min	0	ng/ml	WD	M1	2119322	2	Gel 3_B2	Gel3_Gel4_B2_pAkt_tAkt_pERK_tERK
pAkt_Ser473	20	min	0	ng/ml	WD	M2	1419055	2	Gel 5_B2	Gel5_Gel6_B2_pAkt_tAkt_pERK_tERK
pAkt_Ser473	20	min	0	ng/ml	WD	M3	958469.38	2	Gel 6_B2	Gel5_Gel6_B2_pAkt_tAkt_pERK_tERK
pAkt_Ser473	20	min	40	ng/ml	SD	M1	9262178.32	2	Gel 1_B2	Gel1_Gel2_B2_pAkt_tAkt_pERK_tERK
pAkt_Ser473	20	min	40	ng/ml	SD	M2	12425611.84	2	Gel 2_B2	Gel1_Gel2_B2_pAkt_tAkt_pERK_tERK
pAkt_Ser473	20	min	40	ng/ml	SD	M3	11474784.06	2	Gel 3_B2	Gel3_Gel4_B2_pAkt_tAkt_pERK_tERK
pAkt_Ser473	20	min	40	ng/ml	WD	M1	2553582.42	2	Gel 2_B2	Gel1_Gel2_B2_pAkt_tAkt_pERK_tERK
pAkt_Ser473	20	min	40	ng/ml	WD	M3	1726570	2	Gel 4_B2	Gel3_Gel4_B2_pAkt_tAkt_pERK_tERK
pAkt_Ser473	20	min	40	ng/ml	WD	M2	526756.75	2	Gel 6_B2	Gel5_Gel6_B2_pAkt_tAkt_pERK_tERK
pAkt_Ser473	40	min	0	ng/ml	SD	M1	4292592.05	2	Gel 1_B2	Gel1_Gel2_B2_pAkt_tAkt_pERK_tERK
pAkt_Ser473	40	min	0	ng/ml	SD	M2	1775820.67	2	Gel 4_B2	Gel3_Gel4_B2_pAkt_tAkt_pERK_tERK
pAkt_Ser473	40	min	0	ng/ml	WD	M1	2908691.67	2	Gel 3_B2	Gel3_Gel4_B2_pAkt_tAkt_pERK_tERK
pAkt_Ser473	40	min	0	ng/ml	WD	M2	1304823.9	2	Gel 5_B2	Gel5_Gel6_B2_pAkt_tAkt_pERK_tERK
pAkt_Ser473	40	min	0	ng/ml	WD	M3	864073.03	2	Gel 6_B2	Gel5_Gel6_B2_pAkt_tAkt_pERK_tERK
pAkt_Ser473	40	min	40	ng/ml	SD	M1	10578237.17	2	Gel 1_B2	Gel1_Gel2_B2_pAkt_tAkt_pERK_tERK
pAkt_Ser473	40	min	40	ng/ml	SD	M2	11610520.46	2	Gel 2_B2	Gel1_Gel2_B2_pAkt_tAkt_pERK_tERK
pAkt_Ser473	40	min	40	ng/ml	WD	M1	1636107	2	Gel 2_B2	Gel1_Gel2_B2_pAkt_tAkt_pERK_tERK
pAkt_Ser473	40	min	40	ng/ml	WD	M3	1419369.5	2	Gel 4_B2	Gel3_Gel4_B2_pAkt_tAkt_pERK_tERK
pAkt_Ser473	40	min	40	ng/ml	WD	M2	803768.03	2	Gel 6_B2	Gel5_Gel6_B2_pAkt_tAkt_pERK_tERK
pAkt_Ser473	60	min	0	ng/ml	SD	M1	2263764.26	2	Gel 1_B2	Gel1_Gel2_B2_pAkt_tAkt_pERK_tERK
pAkt_Ser473	60	min	0	ng/ml	WD	M1	2204082	2	Gel 3_B2	Gel3_Gel4_B2_pAkt_tAkt_pERK_tERK
pAkt_Ser473	60	min	0	ng/ml	WD	M2	941035	2	Gel 5_B2	Gel5_Gel6_B2_pAkt_tAkt_pERK_tERK
pAkt_Ser473	60	min	0	ng/ml	WD	M3	948262.67	2	Gel 6_B2	Gel5_Gel6_B2_pAkt_tAkt_pERK_tERK
pAkt_Ser473	60	min	40	ng/ml	SD	M1	8189386.13	2	Gel 1_B2	Gel1_Gel2_B2_pAkt_tAkt_pERK_tERK
pAkt_Ser473	60	min	40	ng/ml	SD	M2	6017767.92	2	Gel 2_B2	Gel1_Gel2_B2_pAkt_tAkt_pERK_tERK
pAkt_Ser473	60	min	40	ng/ml	WD	M1	1963302.32	2	Gel 2_B2	Gel1_Gel2_B2_pAkt_tAkt_pERK_tERK
pAkt_Ser473	60	min	40	ng/ml	WD	M3	1137279.76	2	Gel 4_B2	Gel3_Gel4_B2_pAkt_tAkt_pERK_tERK
pAkt_Ser473	60	min	40	ng/ml	WD	M2	892133.22	2	Gel 6_B2	Gel5_Gel6_B2_pAkt_tAkt_pERK_tERK
pAkt_Ser473	120	min	0	ng/ml	SD	M1	3519652.26	2	Gel 1_B2	Gel1_Gel2_B2_pAkt_tAkt_pERK_tERK
pAkt_Ser473	120	min	0	ng/ml	SD	M2	2151374.5	2	Gel 4_B2	Gel3_Gel4_B2_pAkt_tAkt_pERK_tERK
pAkt_Ser473	120	min	0	ng/ml	SD	M3	1795858.24	2	Gel 5_B2	Gel5_Gel6_B2_pAkt_tAkt_pERK_tERK
pAkt_Ser473	120	min	0	ng/ml	WD	M1	4187647.45	2	Gel 3_B2	Gel3_Gel4_B2_pAkt_tAkt_pERK_tERK
pAkt_Ser473	120	min	0	ng/ml	WD	M2	2831139.88	2	Gel 5_B2	Gel5_Gel6_B2_pAkt_tAkt_pERK_tERK
pAkt_Ser473	120	min	0	ng/ml	WD	M3	824088.23	2	Gel 6_B2	Gel5_Gel6_B2_pAkt_tAkt_pERK_tERK
pAkt_Ser473	120	min	40	ng/ml	SD	M1	9291141.72	2	Gel 1_B2	Gel1_Gel2_B2_pAkt_tAkt_pERK_tERK
pAkt_Ser473	120	min	40	ng/ml	SD	M2	8180071	2	Gel 2_B2	Gel1_Gel2_B2_pAkt_tAkt_pERK_tERK
pAkt_Ser473	120	min	40	ng/ml	SD	M3	5551201.5	2	Gel 3_B2	Gel3_Gel4_B2_pAkt_tAkt_pERK_tERK
pAkt_Ser473	120	min	40	ng/ml	WD	M1	1135738.37	2	Gel 2_B2	Gel1_Gel2_B2_pAkt_tAkt_pERK_tERK
pAkt_Ser473	120	min	40	ng/ml	WD	M3	1724804.17	2	Gel 4_B2	Gel3_Gel4_B2_pAkt_tAkt_pERK_tERK
pAkt_Ser473	120	min	40	ng/ml	WD	M2	1130558.44	2	Gel 6_B2	Gel5_Gel6_B2_pAkt_tAkt_pERK_tERK
pAkt_Ser473	180	min	0	ng/ml	SD	M1	2950714.65	2	Gel 1_B2	Gel1_Gel2_B2_pAkt_tAkt_pERK_tERK
pAkt_Ser473	180	min	0	ng/ml	SD	M2	2021472.5	2	Gel 4_B2	Gel3_Gel4_B2_pAkt_tAkt_pERK_tERK
pAkt_Ser473	180	min	0	ng/ml	SD	M3	1335561.83	2	Gel 5_B2	Gel5_Gel6_B2_pAkt_tAkt_pERK_tERK
pAkt_Ser473	180	min	0	ng/ml	WD	M1	2124282	2	Gel 3_B2	Gel3_Gel4_B2_pAkt_tAkt_pERK_tERK
pAkt_Ser473	180	min	0	ng/ml	WD	M2	1241178.85	2	Gel 5_B2	Gel5_Gel6_B2_pAkt_tAkt_pERK_tERK
pAkt_Ser473	180	min	0	ng/ml	WD	M3	876188.5	2	Gel 6_B2	Gel5_Gel6_B2_pAkt_tAkt_pERK_tERK
pAkt_Ser473	180	min	40	ng/ml	SD	M1	5983753.67	2	Gel 1_B2	Gel1_Gel2_B2_pAkt_tAkt_pERK_tERK
pAkt_Ser473	180	min	40	ng/ml	SD	M2	3364142.76	2	Gel 2_B2	Gel1_Gel2_B2_pAkt_tAkt_pERK_tERK
pAkt_Ser473	180	min	40	ng/ml	SD	M3	3890889	2	Gel 3_B2	Gel3_Gel4_B2_pAkt_tAkt_pERK_tERK
pAkt_Ser473	180	min	40	ng/ml	WD	M1	1228871.44	2	Gel 2_B2	Gel1_Gel2_B2_pAkt_tAkt_pERK_tERK
pAkt_Ser473	180	min	40	ng/ml	WD	M3	533891.5	2	Gel 4_B2	Gel3_Gel4_B2_pAkt_tAkt_pERK_tERK
pAkt_Ser473	180	min	40	ng/ml	WD	M2	855193.31	2	Gel 6_B2	Gel5_Gel6_B2_pAkt_tAkt_pERK_tERK
pAkt_Ser473	240	min	0	ng/ml	SD	M1	4446003.42	2	Gel 1_B2	Gel1_Gel2_B2_pAkt_tAkt_pERK_tERK
pAkt_Ser473	240	min	0	ng/ml	SD	M2	2643297	2	Gel 4_B2	Gel3_Gel4_B2_pAkt_tAkt_pERK_tERK
pAkt_Ser473	240	min	0	ng/ml	WD	M1	2903099.75	2	Gel 3_B2	Gel3_Gel4_B2_pAkt_tAkt_pERK_tERK
pAkt_Ser473	240	min	0	ng/ml	WD	M2	1728842.29	2	Gel 5_B2	Gel5_Gel6_B2_pAkt_tAkt_pERK_tERK
pAkt_Ser473	240	min	0	ng/ml	WD	M3	969664.12	2	Gel 6_B2	Gel5_Gel6_B2_pAkt_tAkt_pERK_tERK
pAkt_Ser473	240	min	40	ng/ml	SD	M1	3958050.55	2	Gel 1_B2	Gel1_Gel2_B2_pAkt_tAkt_pERK_tERK
pAkt_Ser473	240	min	40	ng/ml	SD	M2	3267362	2	Gel 2_B2	Gel1_Gel2_B2_pAkt_tAkt_pERK_tERK
pAkt_Ser473	240	min	40	ng/ml	SD	M3	3089319.5	2	Gel 3_B2	Gel3_Gel4_B2_pAkt_tAkt_pERK_tERK
pAkt_Ser473	240	min	40	ng/ml	WD	M1	3004839.21	2	Gel 2_B2	Gel1_Gel2_B2_pAkt_tAkt_pERK_tERK
pAkt_Ser473	240	min	40	ng/ml	WD	M3	1436139.85	2	Gel 4_B2	Gel3_Gel4_B2_pAkt_tAkt_pERK_tERK
pAkt_Ser473	240	min	40	ng/ml	WD	M2	1348952.78	2	Gel 6_B2	Gel5_Gel6_B2_pAkt_tAkt_pERK_tERK
pAkt_Ser473	1080	min	0	ng/ml	SD	M1	904092.97	2	Gel 1_B2	Gel1_Gel2_B2_pAkt_tAkt_pERK_tERK
pAkt_Ser473	1080	min	0	ng/ml	SD	M2	1021362.83	2	Gel 4_B2	Gel3_Gel4_B2_pAkt_tAkt_pERK_tERK
pAkt_Ser473	1080	min	0	ng/ml	SD	M3	862154.42	2	Gel 5_B2	Gel5_Gel6_B2_pAkt_tAkt_pERK_tERK
pAkt_Ser473	1080	min	0	ng/ml	WD	M1	4144115.72	2	Gel 3_B2	Gel3_Gel4_B2_pAkt_tAkt_pERK_tERK
pAkt_Ser473	1080	min	0	ng/ml	WD	M2	1500580.29	2	Gel 5_B2	Gel5_Gel6_B2_pAkt_tAkt_pERK_tERK
pAkt_Ser473	1080	min	0	ng/ml	WD	M3	1515878.65	2	Gel 6_B2	Gel5_Gel6_B2_pAkt_tAkt_pERK_tERK
pAkt_Ser473	1080	min	40	ng/ml	SD	M1	2645633.33	2	Gel 1_B2	Gel1_Gel2_B2_pAkt_tAkt_pERK_tERK
pAkt_Ser473	1080	min	40	ng/ml	SD	M2	2459640.3	2	Gel 2_B2	Gel1_Gel2_B2_pAkt_tAkt_pERK_tERK
pAkt_Ser473	1080	min	40	ng/ml	SD	M3	2098154.93	2	Gel 3_B2	Gel3_Gel4_B2_pAkt_tAkt_pERK_tERK
pAkt_Ser473	1080	min	40	ng/ml	WD	M1	2441597	2	Gel 2_B2	Gel1_Gel2_B2_pAkt_tAkt_pERK_tERK
pAkt_Ser473	1080	min	40	ng/ml	WD	M3	1724954.5	2	Gel 4_B2	Gel3_Gel4_B2_pAkt_tAkt_pERK_tERK
pAkt_Ser473	1080	min	40	ng/ml	WD	M2	1962902.13	2	Gel 6_B2	Gel5_Gel6_B2_pAkt_tAkt_pERK_tERK
pAkt_Ser473	1440	min	0	ng/ml	SD	M1	2129750.5	2	Gel 1_B2	Gel1_Gel2_B2_pAkt_tAkt_pERK_tERK
pAkt_Ser473	1440	min	0	ng/ml	SD	M2	2748607.42	2	Gel 4_B2	Gel3_Gel4_B2_pAkt_tAkt_pERK_tERK
pAkt_Ser473	1440	min	0	ng/ml	SD	M3	1300171.59	2	Gel 5_B2	Gel5_Gel6_B2_pAkt_tAkt_pERK_tERK
pAkt_Ser473	1440	min	0	ng/ml	WD	M1	3137464	2	Gel 3_B2	Gel3_Gel4_B2_pAkt_tAkt_pERK_tERK
pAkt_Ser473	1440	min	0	ng/ml	WD	M2	2284406	2	Gel 5_B2	Gel5_Gel6_B2_pAkt_tAkt_pERK_tERK
pAkt_Ser473	1440	min	0	ng/ml	WD	M3	1243778.19	2	Gel 6_B2	Gel5_Gel6_B2_pAkt_tAkt_pERK_tERK
pAkt_Ser473	1440	min	40	ng/ml	SD	M1	3856970.5	2	Gel 1_B2	Gel1_Gel2_B2_pAkt_tAkt_pERK_tERK
pAkt_Ser473	1440	min	40	ng/ml	SD	M2	4016011.06	2	Gel 2_B2	Gel1_Gel2_B2_pAkt_tAkt_pERK_tERK
pAkt_Ser473	1440	min	40	ng/ml	SD	M3	2721581	2	Gel 3_B2	Gel3_Gel4_B2_pAkt_tAkt_pERK_tERK
pAkt_Ser473	1440	min	40	ng/ml	WD	M1	2571603.97	2	Gel 2_B2	Gel1_Gel2_B2_pAkt_tAkt_pERK_tERK
pAkt_Ser473	1440	min	40	ng/ml	WD	M3	2004110.13	2	Gel 4_B2	Gel3_Gel4_B2_pAkt_tAkt_pERK_tERK
pAkt_Ser473	1440	min	40	ng/ml	WD	M2	1132587.44	2	Gel 6_B2	Gel5_Gel6_B2_pAkt_tAkt_pERK_tERK
pAkt_Ser473	0	min	0	ng/ml	SD	M1	29697884.63	3a	Gel 1_B3a	Gel1_2_B3a_pAkt_tAkt_pERK_tERK
pAkt_Ser473	0	min	0	ng/ml	SD	M2	48417836.63	3a	Gel 4_B3a	Gel3_4_B3a_pAkt_tAkt_pERK_tERK
pAkt_Ser473	0	min	0	ng/ml	SD	M3	48708280.44	3a	Gel 5_B3a	Gel5_6_B3a_pAkt_tAkt_pERK_tERK
pAkt_Ser473	0	min	0	ng/ml	WD	M2	59993800.92	3a	Gel 5_B3a	Gel5_6_B3a_pAkt_tAkt_pERK_tERK
pAkt_Ser473	0	min	0	ng/ml	WD	M3	39812884.08	3a	Gel 6_B3a	Gel5_6_B3a_pAkt_tAkt_pERK_tERK
pAkt_Ser473	0	min	0	ng/ml	WD	M1	14647549.73	3a	Gel3_B3a	Gel3_4_B3a_pAkt_tAkt_pERK_tERK
pAkt_Ser473	0	min	0	ng/ml	SD	M1	28060536.63	3a	Gel 1_B3a	Gel1_2_B3a_pAkt_tAkt_pERK_tERK
pAkt_Ser473	0	min	0	ng/ml	SD	M2	11859796.96	3a	Gel 2_B3a	Gel1_2_B3a_pAkt_tAkt_pERK_tERK
pAkt_Ser473	0	min	0	ng/ml	SD	M3	24254882.28	3a	Gel3_B3a	Gel3_4_B3a_pAkt_tAkt_pERK_tERK
pAkt_Ser473	0	min	0	ng/ml	WD	M1	7555661.13	3a	Gel 2_B3a	Gel1_2_B3a_pAkt_tAkt_pERK_tERK
pAkt_Ser473	0	min	0	ng/ml	WD	M2	44996732.37	3a	Gel 4_B3a	Gel3_4_B3a_pAkt_tAkt_pERK_tERK
pAkt_Ser473	0	min	0	ng/ml	WD	M3	21025940.83	3a	Gel 6_B3a	Gel5_6_B3a_pAkt_tAkt_pERK_tERK
pAkt_Ser473	5	min	0	ng/ml	SD	M1	54163987.8	3a	Gel 1_B3a	Gel1_2_B3a_pAkt_tAkt_pERK_tERK
pAkt_Ser473	5	min	0	ng/ml	SD	M2	30741597.37	3a	Gel 4_B3a	Gel3_4_B3a_pAkt_tAkt_pERK_tERK
pAkt_Ser473	5	min	0	ng/ml	SD	M3	62997319.05	3a	Gel 5_B3a	Gel5_6_B3a_pAkt_tAkt_pERK_tERK
pAkt_Ser473	5	min	0	ng/ml	WD	M2	64434241.51	3a	Gel 5_B3a	Gel5_6_B3a_pAkt_tAkt_pERK_tERK
pAkt_Ser473	5	min	0	ng/ml	WD	M3	28685219.96	3a	Gel 6_B3a	Gel5_6_B3a_pAkt_tAkt_pERK_tERK
pAkt_Ser473	5	min	0	ng/ml	WD	M1	17129287.62	3a	Gel3_B3a	Gel3_4_B3a_pAkt_tAkt_pERK_tERK
pAkt_Ser473	5	min	40	ng/ml	SD	M1	124177150.9	3a	Gel 1_B3a	Gel1_2_B3a_pAkt_tAkt_pERK_tERK
pAkt_Ser473	5	min	40	ng/ml	SD	M2	31854993.24	3a	Gel 2_B3a	Gel1_2_B3a_pAkt_tAkt_pERK_tERK
pAkt_Ser473	5	min	40	ng/ml	SD	M3	73293668.68	3a	Gel3_B3a	Gel3_4_B3a_pAkt_tAkt_pERK_tERK
pAkt_Ser473	5	min	40	ng/ml	WD	M1	12101922.87	3a	Gel 2_B3a	Gel1_2_B3a_pAkt_tAkt_pERK_tERK
pAkt_Ser473	5	min	40	ng/ml	WD	M2	74875427.21	3a	Gel 4_B3a	Gel3_4_B3a_pAkt_tAkt_pERK_tERK
pAkt_Ser473	5	min	40	ng/ml	WD	M3	43821185.4	3a	Gel 6_B3a	Gel5_6_B3a_pAkt_tAkt_pERK_tERK
pAkt_Ser473	10	min	0	ng/ml	SD	M1	26058525.98	3a	Gel 1_B3a	Gel1_2_B3a_pAkt_tAkt_pERK_tERK
pAkt_Ser473	10	min	0	ng/ml	SD	M2	46177505.13	3a	Gel 4_B3a	Gel3_4_B3a_pAkt_tAkt_pERK_tERK
pAkt_Ser473	10	min	0	ng/ml	SD	M3	84864561.78	3a	Gel 5_B3a	Gel5_6_B3a_pAkt_tAkt_pERK_tERK
pAkt_Ser473	10	min	0	ng/ml	WD	M2	84373726.21	3a	Gel 5_B3a	Gel5_6_B3a_pAkt_tAkt_pERK_tERK
pAkt_Ser473	10	min	0	ng/ml	WD	M3	33172045.5	3a	Gel 6_B3a	Gel5_6_B3a_pAkt_tAkt_pERK_tERK
pAkt_Ser473	10	min	0	ng/ml	WD	M1	14003180.47	3a	Gel3_B3a	Gel3_4_B3a_pAkt_tAkt_pERK_tERK
pAkt_Ser473	10	min	40	ng/ml	SD	M1	88946640.45	3a	Gel 1_B3a	Gel1_2_B3a_pAkt_tAkt_pERK_tERK
pAkt_Ser473	10	min	40	ng/ml	SD	M2	38276003.95	3a	Gel 2_B3a	Gel1_2_B3a_pAkt_tAkt_pERK_tERK
pAkt_Ser473	10	min	40	ng/ml	SD	M3	93707412.17	3a	Gel3_B3a	Gel3_4_B3a_pAkt_tAkt_pERK_tERK
pAkt_Ser473	10	min	40	ng/ml	WD	M1	22602839.39	3a	Gel 2_B3a	Gel1_2_B3a_pAkt_tAkt_pERK_tERK
pAkt_Ser473	10	min	40	ng/ml	WD	M2	67460526.76	3a	Gel 4_B3a	Gel3_4_B3a_pAkt_tAkt_pERK_tERK
pAkt_Ser473	10	min	40	ng/ml	WD	M3	62743544.27	3a	Gel 6_B3a	Gel5_6_B3a_pAkt_tAkt_pERK_tERK
pAkt_Ser473	20	min	0	ng/ml	SD	M1	21790315.29	3a	Gel 1_B3a	Gel1_2_B3a_pAkt_tAkt_pERK_tERK
pAkt_Ser473	20	min	0	ng/ml	SD	M2	52776476.24	3a	Gel 4_B3a	Gel3_4_B3a_pAkt_tAkt_pERK_tERK
pAkt_Ser473	20	min	0	ng/ml	SD	M3	44286837.13	3a	Gel 5_B3a	Gel5_6_B3a_pAkt_tAkt_pERK_tERK
pAkt_Ser473	20	min	0	ng/ml	WD	M2	60171133	3a	Gel 5_B3a	Gel5_6_B3a_pAkt_tAkt_pERK_tERK
pAkt_Ser473	20	min	0	ng/ml	WD	M3	28624629.29	3a	Gel 6_B3a	Gel5_6_B3a_pAkt_tAkt_pERK_tERK
pAkt_Ser473	20	min	0	ng/ml	WD	M1	11349570.12	3a	Gel3_B3a	Gel3_4_B3a_pAkt_tAkt_pERK_tERK
pAkt_Ser473	20	min	40	ng/ml	SD	M1	74376061.7	3a	Gel 1_B3a	Gel1_2_B3a_pAkt_tAkt_pERK_tERK
pAkt_Ser473	20	min	40	ng/ml	SD	M2	52064084.75	3a	Gel 2_B3a	Gel1_2_B3a_pAkt_tAkt_pERK_tERK
pAkt_Ser473	20	min	40	ng/ml	SD	M3	82594693.99	3a	Gel3_B3a	Gel3_4_B3a_pAkt_tAkt_pERK_tERK
pAkt_Ser473	20	min	40	ng/ml	WD	M1	12920563.5	3a	Gel 2_B3a	Gel1_2_B3a_pAkt_tAkt_pERK_tERK
pAkt_Ser473	20	min	40	ng/ml	WD	M2	81821318.27	3a	Gel 4_B3a	Gel3_4_B3a_pAkt_tAkt_pERK_tERK
pAkt_Ser473	20	min	40	ng/ml	WD	M3	68859513.95	3a	Gel 6_B3a	Gel5_6_B3a_pAkt_tAkt_pERK_tERK
pAkt_Ser473	40	min	0	ng/ml	SD	M1	28354020.62	3a	Gel 1_B3a	Gel1_2_B3a_pAkt_tAkt_pERK_tERK
pAkt_Ser473	40	min	0	ng/ml	SD	M2	44133477.87	3a	Gel 4_B3a	Gel3_4_B3a_pAkt_tAkt_pERK_tERK
pAkt_Ser473	40	min	0	ng/ml	SD	M3	58210565	3a	Gel 5_B3a	Gel5_6_B3a_pAkt_tAkt_pERK_tERK
pAkt_Ser473	40	min	0	ng/ml	WD	M3	55145605.54	3a	Gel 6_B3a	Gel5_6_B3a_pAkt_tAkt_pERK_tERK
pAkt_Ser473	40	min	0	ng/ml	WD	M1	18953625.17	3a	Gel3_B3a	Gel3_4_B3a_pAkt_tAkt_pERK_tERK
pAkt_Ser473	40	min	40	ng/ml	SD	M1	65128505.81	3a	Gel 1_B3a	Gel1_2_B3a_pAkt_tAkt_pERK_tERK
pAkt_Ser473	40	min	40	ng/ml	SD	M2	30119946.16	3a	Gel 2_B3a	Gel1_2_B3a_pAkt_tAkt_pERK_tERK
pAkt_Ser473	40	min	40	ng/ml	SD	M3	45498281.53	3a	Gel3_B3a	Gel3_4_B3a_pAkt_tAkt_pERK_tERK
pAkt_Ser473	40	min	40	ng/ml	WD	M1	19624396.05	3a	Gel 2_B3a	Gel1_2_B3a_pAkt_tAkt_pERK_tERK
pAkt_Ser473	40	min	40	ng/ml	WD	M3	92970501.17	3a	Gel 6_B3a	Gel5_6_B3a_pAkt_tAkt_pERK_tERK
pAkt_Ser473	60	min	0	ng/ml	SD	M1	21107315.87	3a	Gel 1_B3a	Gel1_2_B3a_pAkt_tAkt_pERK_tERK
pAkt_Ser473	60	min	0	ng/ml	SD	M2	42208664.92	3a	Gel 4_B3a	Gel3_4_B3a_pAkt_tAkt_pERK_tERK
pAkt_Ser473	60	min	0	ng/ml	SD	M3	51436785.13	3a	Gel 5_B3a	Gel5_6_B3a_pAkt_tAkt_pERK_tERK
pAkt_Ser473	60	min	0	ng/ml	WD	M2	70283367.91	3a	Gel 5_B3a	Gel5_6_B3a_pAkt_tAkt_pERK_tERK
pAkt_Ser473	60	min	0	ng/ml	WD	M3	26259576	3a	Gel 6_B3a	Gel5_6_B3a_pAkt_tAkt_pERK_tERK
pAkt_Ser473	60	min	0	ng/ml	WD	M1	17666435.84	3a	Gel3_B3a	Gel3_4_B3a_pAkt_tAkt_pERK_tERK
pAkt_Ser473	60	min	40	ng/ml	SD	M1	81646725.71	3a	Gel 1_B3a	Gel1_2_B3a_pAkt_tAkt_pERK_tERK
pAkt_Ser473	60	min	40	ng/ml	SD	M2	23860821.42	3a	Gel 2_B3a	Gel1_2_B3a_pAkt_tAkt_pERK_tERK
pAkt_Ser473	60	min	40	ng/ml	SD	M3	82262744.4	3a	Gel3_B3a	Gel3_4_B3a_pAkt_tAkt_pERK_tERK
pAkt_Ser473	60	min	40	ng/ml	WD	M1	21973970.49	3a	Gel 2_B3a	Gel1_2_B3a_pAkt_tAkt_pERK_tERK
pAkt_Ser473	60	min	40	ng/ml	WD	M2	79760334.63	3a	Gel 4_B3a	Gel3_4_B3a_pAkt_tAkt_pERK_tERK
pAkt_Ser473	60	min	40	ng/ml	WD	M3	55200282	3a	Gel 6_B3a	Gel5_6_B3a_pAkt_tAkt_pERK_tERK
pAkt_Ser473	120	min	0	ng/ml	SD	M1	29800191.34	3a	Gel 1_B3a	Gel1_2_B3a_pAkt_tAkt_pERK_tERK
pAkt_Ser473	120	min	0	ng/ml	SD	M2	50238250.51	3a	Gel 4_B3a	Gel3_4_B3a_pAkt_tAkt_pERK_tERK
pAkt_Ser473	120	min	0	ng/ml	SD	M3	62668968.49	3a	Gel 5_B3a	Gel5_6_B3a_pAkt_tAkt_pERK_tERK
pAkt_Ser473	120	min	0	ng/ml	WD	M2	60114062	3a	Gel 5_B3a	Gel5_6_B3a_pAkt_tAkt_pERK_tERK
pAkt_Ser473	120	min	0	ng/ml	WD	M3	40831744.39	3a	Gel 6_B3a	Gel5_6_B3a_pAkt_tAkt_pERK_tERK
pAkt_Ser473	120	min	0	ng/ml	WD	M1	18689963	3a	Gel3_B3a	Gel3_4_B3a_pAkt_tAkt_pERK_tERK
pAkt_Ser473	120	min	40	ng/ml	SD	M1	34180077.96	3a	Gel 1_B3a	Gel1_2_B3a_pAkt_tAkt_pERK_tERK
pAkt_Ser473	120	min	40	ng/ml	SD	M2	16921529.79	3a	Gel 2_B3a	Gel1_2_B3a_pAkt_tAkt_pERK_tERK
pAkt_Ser473	120	min	40	ng/ml	SD	M3	25185498.68	3a	Gel3_B3a	Gel3_4_B3a_pAkt_tAkt_pERK_tERK
pAkt_Ser473	120	min	40	ng/ml	WD	M1	9134205.05	3a	Gel 2_B3a	Gel1_2_B3a_pAkt_tAkt_pERK_tERK
pAkt_Ser473	120	min	40	ng/ml	WD	M2	49807454	3a	Gel 4_B3a	Gel3_4_B3a_pAkt_tAkt_pERK_tERK
pAkt_Ser473	120	min	40	ng/ml	WD	M3	36892698.32	3a	Gel 6_B3a	Gel5_6_B3a_pAkt_tAkt_pERK_tERK
pAkt_Ser473	180	min	0	ng/ml	SD	M1	23468593.23	3a	Gel 1_B3a	Gel1_2_B3a_pAkt_tAkt_pERK_tERK
pAkt_Ser473	180	min	0	ng/ml	SD	M2	45970688.52	3a	Gel 4_B3a	Gel3_4_B3a_pAkt_tAkt_pERK_tERK
pAkt_Ser473	180	min	0	ng/ml	SD	M3	63957125	3a	Gel 5_B3a	Gel5_6_B3a_pAkt_tAkt_pERK_tERK
pAkt_Ser473	180	min	0	ng/ml	WD	M3	36276979	3a	Gel 6_B3a	Gel5_6_B3a_pAkt_tAkt_pERK_tERK
pAkt_Ser473	180	min	40	ng/ml	SD	M1	25860589.25	3a	Gel 1_B3a	Gel1_2_B3a_pAkt_tAkt_pERK_tERK
pAkt_Ser473	180	min	40	ng/ml	SD	M2	14132411.27	3a	Gel 2_B3a	Gel1_2_B3a_pAkt_tAkt_pERK_tERK
pAkt_Ser473	180	min	40	ng/ml	SD	M3	17766210.88	3a	Gel3_B3a	Gel3_4_B3a_pAkt_tAkt_pERK_tERK
pAkt_Ser473	180	min	40	ng/ml	WD	M3	52396619.76	3a	Gel 6_B3a	Gel5_6_B3a_pAkt_tAkt_pERK_tERK
pAkt_Ser473	240	min	0	ng/ml	SD	M1	37026561.77	3a	Gel 1_B3a	Gel1_2_B3a_pAkt_tAkt_pERK_tERK
pAkt_Ser473	240	min	0	ng/ml	SD	M2	56406261.77	3a	Gel 4_B3a	Gel3_4_B3a_pAkt_tAkt_pERK_tERK
pAkt_Ser473	240	min	0	ng/ml	SD	M3	101099297.4	3a	Gel 5_B3a	Gel5_6_B3a_pAkt_tAkt_pERK_tERK
pAkt_Ser473	240	min	40	ng/ml	SD	M1	20888660.47	3a	Gel 1_B3a	Gel1_2_B3a_pAkt_tAkt_pERK_tERK
pAkt_Ser473	240	min	40	ng/ml	SD	M2	15531907.13	3a	Gel 2_B3a	Gel1_2_B3a_pAkt_tAkt_pERK_tERK
pAkt_Ser473	240	min	40	ng/ml	SD	M3	14368055.07	3a	Gel3_B3a	Gel3_4_B3a_pAkt_tAkt_pERK_tERK
pAkt_Ser473	1080	min	0	ng/ml	SD	M1	17331182.16	3a	Gel 1_B3a	Gel1_2_B3a_pAkt_tAkt_pERK_tERK
pAkt_Ser473	1080	min	0	ng/ml	SD	M2	100285314.2	3a	Gel 4_B3a	Gel3_4_B3a_pAkt_tAkt_pERK_tERK
pAkt_Ser473	1080	min	0	ng/ml	SD	M3	69088222	3a	Gel 5_B3a	Gel5_6_B3a_pAkt_tAkt_pERK_tERK
pAkt_Ser473	1080	min	40	ng/ml	SD	M1	19341524.26	3a	Gel 1_B3a	Gel1_2_B3a_pAkt_tAkt_pERK_tERK
pAkt_Ser473	1080	min	40	ng/ml	SD	M2	11095727.22	3a	Gel 2_B3a	Gel1_2_B3a_pAkt_tAkt_pERK_tERK
pAkt_Ser473	1080	min	40	ng/ml	SD	M3	13718422.97	3a	Gel3_B3a	Gel3_4_B3a_pAkt_tAkt_pERK_tERK
pAkt_Ser473	1440	min	0	ng/ml	SD	M1	11990707.02	3a	Gel 1_B3a	Gel1_2_B3a_pAkt_tAkt_pERK_tERK
pAkt_Ser473	1440	min	0	ng/ml	SD	M2	27033722.42	3a	Gel 4_B3a	Gel3_4_B3a_pAkt_tAkt_pERK_tERK
pAkt_Ser473	1440	min	0	ng/ml	SD	M3	56538697.28	3a	Gel 5_B3a	Gel5_6_B3a_pAkt_tAkt_pERK_tERK
pAkt_Ser473	1440	min	0	ng/ml	WD	M3	25597936.38	3a	Gel 6_B3a	Gel5_6_B3a_pAkt_tAkt_pERK_tERK
pAkt_Ser473	1440	min	0	ng/ml	WD	M1	5575433.2	3a	Gel3_B3a	Gel3_4_B3a_pAkt_tAkt_pERK_tERK
pAkt_Ser473	1440	min	40	ng/ml	SD	M1	15583205.18	3a	Gel 1_B3a	Gel1_2_B3a_pAkt_tAkt_pERK_tERK
pAkt_Ser473	1440	min	40	ng/ml	SD	M2	5261956.88	3a	Gel 2_B3a	Gel1_2_B3a_pAkt_tAkt_pERK_tERK
pAkt_Ser473	1440	min	40	ng/ml	SD	M3	5591863.12	3a	Gel3_B3a	Gel3_4_B3a_pAkt_tAkt_pERK_tERK
pAkt_Ser473	1440	min	40	ng/ml	WD	M1	6026677.07	3a	Gel 2_B3a	Gel1_2_B3a_pAkt_tAkt_pERK_tERK
pAkt_Ser473	1440	min	40	ng/ml	WD	M3	24589703.89	3a	Gel 6_B3a	Gel5_6_B3a_pAkt_tAkt_pERK_tERK
pAkt_Thr308	0	min	0	ng/ml	SD	M1	17266634.65	1	Gel1-2_B1	Gel1-2_B1_pAktT308
pAkt_Thr308	0	min	0	ng/ml	SD	M2	14631012.58	1	Gel2-2_B1	Gel2-2_B1_pAktT308
pAkt_Thr308	0	min	0	ng/ml	SD	M3	7460394.3	1	Gel4-2_B1	Gel4-2_B1_pMet_tMet_pAktT308
pAkt_Thr308	0	min	0	ng/ml	WD	M2	10497653.11	1	Gel2-2_B1	Gel2-2_B1_pAktT308
pAkt_Thr308	0	min	0	ng/ml	WD	M3	4685041.75	1	Gel3-2_B1	Gel3-2_B1_pMet_tMet_pAktT308
pAkt_Thr308	0	min	0	ng/ml	WD	M1	7108619.85	1	Gel4-2_B1	Gel4-2_B1_pMet_tMet_pAktT308
pAkt_Thr308	0	min	0	ng/ml	SD	M1	13874537.57	1	Gel1-2_B1	Gel1-2_B1_pAktT308
pAkt_Thr308	0	min	0	ng/ml	SD	M2	4946384.44	1	Gel3-2_B1	Gel3-2_B1_pMet_tMet_pAktT308
pAkt_Thr308	0	min	0	ng/ml	SD	M3	10590991.1	1	Gel4-2_B1	Gel4-2_B1_pMet_tMet_pAktT308
pAkt_Thr308	0	min	0	ng/ml	WD	M1	8568687.4	1	Gel1-2_B1	Gel1-2_B1_pAktT308
pAkt_Thr308	0	min	0	ng/ml	WD	M2	10288992.79	1	Gel2-2_B1	Gel2-2_B1_pAktT308
pAkt_Thr308	0	min	0	ng/ml	WD	M3	4028128.67	1	Gel3-2_B1	Gel3-2_B1_pMet_tMet_pAktT308
pAkt_Thr308	5	min	0	ng/ml	SD	M1	8680149.83	1	Gel1-2_B1	Gel1-2_B1_pAktT308
pAkt_Thr308	5	min	0	ng/ml	SD	M2	16208130.33	1	Gel2-2_B1	Gel2-2_B1_pAktT308
pAkt_Thr308	5	min	0	ng/ml	SD	M3	6163005.56	1	Gel4-2_B1	Gel4-2_B1_pMet_tMet_pAktT308
pAkt_Thr308	5	min	0	ng/ml	WD	M2	12043252.59	1	Gel2-2_B1	Gel2-2_B1_pAktT308
pAkt_Thr308	5	min	0	ng/ml	WD	M3	5167662.6	1	Gel3-2_B1	Gel3-2_B1_pMet_tMet_pAktT308
pAkt_Thr308	5	min	0	ng/ml	WD	M1	8175680.78	1	Gel4-2_B1	Gel4-2_B1_pMet_tMet_pAktT308
pAkt_Thr308	5	min	40	ng/ml	SD	M1	20979864.14	1	Gel1-2_B1	Gel1-2_B1_pAktT308
pAkt_Thr308	5	min	40	ng/ml	SD	M2	22477484.32	1	Gel3-2_B1	Gel3-2_B1_pMet_tMet_pAktT308
pAkt_Thr308	5	min	40	ng/ml	SD	M3	18857534.72	1	Gel4-2_B1	Gel4-2_B1_pMet_tMet_pAktT308
pAkt_Thr308	5	min	40	ng/ml	WD	M1	27099023	1	Gel1-2_B1	Gel1-2_B1_pAktT308
pAkt_Thr308	5	min	40	ng/ml	WD	M2	18744904.67	1	Gel2-2_B1	Gel2-2_B1_pAktT308
pAkt_Thr308	5	min	40	ng/ml	WD	M3	6083228.58	1	Gel3-2_B1	Gel3-2_B1_pMet_tMet_pAktT308
pAkt_Thr308	10	min	0	ng/ml	SD	M1	17161632.71	1	Gel1-2_B1	Gel1-2_B1_pAktT308
pAkt_Thr308	10	min	0	ng/ml	SD	M2	11237003.89	1	Gel2-2_B1	Gel2-2_B1_pAktT308
pAkt_Thr308	10	min	0	ng/ml	SD	M3	6057234.65	1	Gel4-2_B1	Gel4-2_B1_pMet_tMet_pAktT308
pAkt_Thr308	10	min	0	ng/ml	WD	M2	12424613.23	1	Gel2-2_B1	Gel2-2_B1_pAktT308
pAkt_Thr308	10	min	0	ng/ml	WD	M3	5099570.52	1	Gel3-2_B1	Gel3-2_B1_pMet_tMet_pAktT308
pAkt_Thr308	10	min	0	ng/ml	WD	M1	9001641.98	1	Gel4-2_B1	Gel4-2_B1_pMet_tMet_pAktT308
pAkt_Thr308	10	min	40	ng/ml	SD	M1	23457093.91	1	Gel1-2_B1	Gel1-2_B1_pAktT308
pAkt_Thr308	10	min	40	ng/ml	SD	M2	17679045.5	1	Gel3-2_B1	Gel3-2_B1_pMet_tMet_pAktT308
pAkt_Thr308	10	min	40	ng/ml	SD	M3	15661806.25	1	Gel4-2_B1	Gel4-2_B1_pMet_tMet_pAktT308
pAkt_Thr308	10	min	40	ng/ml	WD	M1	13523207.77	1	Gel1-2_B1	Gel1-2_B1_pAktT308
pAkt_Thr308	10	min	40	ng/ml	WD	M2	15613417.41	1	Gel2-2_B1	Gel2-2_B1_pAktT308
pAkt_Thr308	10	min	40	ng/ml	WD	M3	11963972.58	1	Gel3-2_B1	Gel3-2_B1_pMet_tMet_pAktT308
pAkt_Thr308	20	min	0	ng/ml	SD	M1	7867656.55	1	Gel1-2_B1	Gel1-2_B1_pAktT308
pAkt_Thr308	20	min	0	ng/ml	SD	M2	12959406	1	Gel2-2_B1	Gel2-2_B1_pAktT308
pAkt_Thr308	20	min	0	ng/ml	SD	M3	7362389	1	Gel4-2_B1	Gel4-2_B1_pMet_tMet_pAktT308
pAkt_Thr308	20	min	0	ng/ml	WD	M2	9946950.37	1	Gel2-2_B1	Gel2-2_B1_pAktT308
pAkt_Thr308	20	min	0	ng/ml	WD	M3	7162886.75	1	Gel3-2_B1	Gel3-2_B1_pMet_tMet_pAktT308
pAkt_Thr308	20	min	0	ng/ml	WD	M1	4954382.29	1	Gel4-2_B1	Gel4-2_B1_pMet_tMet_pAktT308
pAkt_Thr308	20	min	40	ng/ml	SD	M1	26389581.33	1	Gel1-2_B1	Gel1-2_B1_pAktT308
pAkt_Thr308	20	min	40	ng/ml	SD	M2	12690951.72	1	Gel3-2_B1	Gel3-2_B1_pMet_tMet_pAktT308
pAkt_Thr308	20	min	40	ng/ml	SD	M3	10981468.97	1	Gel4-2_B1	Gel4-2_B1_pMet_tMet_pAktT308
pAkt_Thr308	20	min	40	ng/ml	WD	M1	10910638.14	1	Gel1-2_B1	Gel1-2_B1_pAktT308
pAkt_Thr308	20	min	40	ng/ml	WD	M2	12919615.03	1	Gel2-2_B1	Gel2-2_B1_pAktT308
pAkt_Thr308	20	min	40	ng/ml	WD	M3	6106397.64	1	Gel3-2_B1	Gel3-2_B1_pMet_tMet_pAktT308
pAkt_Thr308	40	min	0	ng/ml	SD	M1	17134034.31	1	Gel1-2_B1	Gel1-2_B1_pAktT308
pAkt_Thr308	40	min	0	ng/ml	SD	M2	14410984.68	1	Gel2-2_B1	Gel2-2_B1_pAktT308
pAkt_Thr308	40	min	0	ng/ml	SD	M3	5686738.57	1	Gel4-2_B1	Gel4-2_B1_pMet_tMet_pAktT308
pAkt_Thr308	40	min	0	ng/ml	WD	M2	12948822.93	1	Gel2-2_B1	Gel2-2_B1_pAktT308
pAkt_Thr308	40	min	0	ng/ml	WD	M1	7249780.47	1	Gel4-2_B1	Gel4-2_B1_pMet_tMet_pAktT308
pAkt_Thr308	40	min	40	ng/ml	SD	M1	16866255.43	1	Gel1-2_B1	Gel1-2_B1_pAktT308
pAkt_Thr308	40	min	40	ng/ml	SD	M2	15138909.7	1	Gel3-2_B1	Gel3-2_B1_pMet_tMet_pAktT308
pAkt_Thr308	40	min	40	ng/ml	SD	M3	16176610.87	1	Gel4-2_B1	Gel4-2_B1_pMet_tMet_pAktT308
pAkt_Thr308	40	min	40	ng/ml	WD	M1	14053608.4	1	Gel1-2_B1	Gel1-2_B1_pAktT308
pAkt_Thr308	40	min	40	ng/ml	WD	M2	10612476.93	1	Gel2-2_B1	Gel2-2_B1_pAktT308
pAkt_Thr308	40	min	40	ng/ml	WD	M3	6032468.51	1	Gel3-2_B1	Gel3-2_B1_pMet_tMet_pAktT308
pAkt_Thr308	60	min	0	ng/ml	SD	M1	12530938.54	1	Gel1-2_B1	Gel1-2_B1_pAktT308
pAkt_Thr308	60	min	0	ng/ml	SD	M2	16328224.46	1	Gel2-2_B1	Gel2-2_B1_pAktT308
pAkt_Thr308	60	min	0	ng/ml	SD	M3	7840142.36	1	Gel4-2_B1	Gel4-2_B1_pMet_tMet_pAktT308
pAkt_Thr308	60	min	0	ng/ml	WD	M2	12047689.13	1	Gel2-2_B1	Gel2-2_B1_pAktT308
pAkt_Thr308	60	min	0	ng/ml	WD	M1	5317624.01	1	Gel4-2_B1	Gel4-2_B1_pMet_tMet_pAktT308
pAkt_Thr308	60	min	40	ng/ml	SD	M1	14562410.27	1	Gel1-2_B1	Gel1-2_B1_pAktT308
pAkt_Thr308	60	min	40	ng/ml	SD	M2	13747403.06	1	Gel3-2_B1	Gel3-2_B1_pMet_tMet_pAktT308
pAkt_Thr308	60	min	40	ng/ml	SD	M3	17056203.89	1	Gel4-2_B1	Gel4-2_B1_pMet_tMet_pAktT308
pAkt_Thr308	60	min	40	ng/ml	WD	M1	14469195.98	1	Gel1-2_B1	Gel1-2_B1_pAktT308
pAkt_Thr308	60	min	40	ng/ml	WD	M2	12826184.5	1	Gel2-2_B1	Gel2-2_B1_pAktT308
pAkt_Thr308	60	min	40	ng/ml	WD	M3	4646656.49	1	Gel3-2_B1	Gel3-2_B1_pMet_tMet_pAktT308
pAkt_Thr308	120	min	0	ng/ml	SD	M1	12903835.61	1	Gel1-2_B1	Gel1-2_B1_pAktT308
pAkt_Thr308	120	min	0	ng/ml	SD	M2	13328025.75	1	Gel2-2_B1	Gel2-2_B1_pAktT308
pAkt_Thr308	120	min	0	ng/ml	SD	M3	11901771.36	1	Gel4-2_B1	Gel4-2_B1_pMet_tMet_pAktT308
pAkt_Thr308	120	min	0	ng/ml	WD	M2	8834676.59	1	Gel2-2_B1	Gel2-2_B1_pAktT308
pAkt_Thr308	120	min	0	ng/ml	WD	M3	5164790.62	1	Gel3-2_B1	Gel3-2_B1_pMet_tMet_pAktT308
pAkt_Thr308	120	min	0	ng/ml	WD	M1	6329322.78	1	Gel4-2_B1	Gel4-2_B1_pMet_tMet_pAktT308
pAkt_Thr308	120	min	40	ng/ml	SD	M1	16600258.76	1	Gel1-2_B1	Gel1-2_B1_pAktT308
pAkt_Thr308	120	min	40	ng/ml	SD	M2	5188395.25	1	Gel3-2_B1	Gel3-2_B1_pMet_tMet_pAktT308
pAkt_Thr308	120	min	40	ng/ml	SD	M3	6353251.13	1	Gel4-2_B1	Gel4-2_B1_pMet_tMet_pAktT308
pAkt_Thr308	120	min	40	ng/ml	WD	M1	14370853.65	1	Gel1-2_B1	Gel1-2_B1_pAktT308
pAkt_Thr308	120	min	40	ng/ml	WD	M2	10143257.34	1	Gel2-2_B1	Gel2-2_B1_pAktT308
pAkt_Thr308	120	min	40	ng/ml	WD	M3	4501428.31	1	Gel3-2_B1	Gel3-2_B1_pMet_tMet_pAktT308
pAkt_Thr308	0	min	0	ng/ml	SD	M1	911436.06	2	Gel1-2_B2	Gel1-2_2-2_3-2_B2_tMet_pAktT308
pAkt_Thr308	0	min	0	ng/ml	SD	M2	28715.79	2	Gel4-2_B2	Gel4-2_5-2_6-2_B2_pAktT308
pAkt_Thr308	0	min	0	ng/ml	SD	M3	797384.51	2	Gel5-2_B2	Gel4-2_5-2_6-2_B2_pAktT308
pAkt_Thr308	0	min	0	ng/ml	WD	M1	4454892.43	2	Gel3-2_B2	Gel1-2_2-2_3-2_B2_tMet_pAktT308
pAkt_Thr308	0	min	0	ng/ml	WD	M2	1292635.05	2	Gel5-2_B2	Gel4-2_5-2_6-2_B2_pAktT308
pAkt_Thr308	0	min	0	ng/ml	WD	M3	1539917.98	2	Gel6-2_B2	Gel4-2_5-2_6-2_B2_pAktT308
pAkt_Thr308	0	min	0	ng/ml	SD	M1	1124261.07	2	Gel1-2_B2	Gel1-2_2-2_3-2_B2_tMet_pAktT308
pAkt_Thr308	0	min	0	ng/ml	SD	M2	1821170.12	2	Gel2-2_B2	Gel1-2_2-2_3-2_B2_tMet_pAktT308
pAkt_Thr308	0	min	0	ng/ml	SD	M3	2324850.52	2	Gel3-2_B2	Gel1-2_2-2_3-2_B2_tMet_pAktT308
pAkt_Thr308	0	min	0	ng/ml	WD	M1	3125850.05	2	Gel2-2_B2	Gel1-2_2-2_3-2_B2_tMet_pAktT308
pAkt_Thr308	0	min	0	ng/ml	WD	M2	184221	2	Gel4-2_B2	Gel4-2_5-2_6-2_B2_pAktT308
pAkt_Thr308	0	min	0	ng/ml	WD	M3	934420.1	2	Gel6-2_B2	Gel4-2_5-2_6-2_B2_pAktT308
pAkt_Thr308	5	min	0	ng/ml	SD	M1	1940642.62	2	Gel1-2_B2	Gel1-2_2-2_3-2_B2_tMet_pAktT308
pAkt_Thr308	5	min	0	ng/ml	SD	M2	75325	2	Gel4-2_B2	Gel4-2_5-2_6-2_B2_pAktT308
pAkt_Thr308	5	min	0	ng/ml	SD	M3	712904.95	2	Gel5-2_B2	Gel4-2_5-2_6-2_B2_pAktT308
pAkt_Thr308	5	min	0	ng/ml	WD	M1	3893989.6	2	Gel3-2_B2	Gel1-2_2-2_3-2_B2_tMet_pAktT308
pAkt_Thr308	5	min	0	ng/ml	WD	M2	1595332.82	2	Gel5-2_B2	Gel4-2_5-2_6-2_B2_pAktT308
pAkt_Thr308	5	min	0	ng/ml	WD	M3	3003832.1	2	Gel6-2_B2	Gel4-2_5-2_6-2_B2_pAktT308
pAkt_Thr308	5	min	40	ng/ml	SD	M1	9043071	2	Gel1-2_B2	Gel1-2_2-2_3-2_B2_tMet_pAktT308
pAkt_Thr308	5	min	40	ng/ml	SD	M2	6476191.26	2	Gel2-2_B2	Gel1-2_2-2_3-2_B2_tMet_pAktT308
pAkt_Thr308	5	min	40	ng/ml	SD	M3	8553611	2	Gel3-2_B2	Gel1-2_2-2_3-2_B2_tMet_pAktT308
pAkt_Thr308	5	min	40	ng/ml	WD	M1	3751595.77	2	Gel2-2_B2	Gel1-2_2-2_3-2_B2_tMet_pAktT308
pAkt_Thr308	5	min	40	ng/ml	WD	M2	325764.83	2	Gel4-2_B2	Gel4-2_5-2_6-2_B2_pAktT308
pAkt_Thr308	5	min	40	ng/ml	WD	M3	3294372.64	2	Gel6-2_B2	Gel4-2_5-2_6-2_B2_pAktT308
pAkt_Thr308	10	min	0	ng/ml	SD	M1	601847.25	2	Gel1-2_B2	Gel1-2_2-2_3-2_B2_tMet_pAktT308
pAkt_Thr308	10	min	0	ng/ml	SD	M2	32407.15	2	Gel4-2_B2	Gel4-2_5-2_6-2_B2_pAktT308
pAkt_Thr308	10	min	0	ng/ml	SD	M3	556039.86	2	Gel5-2_B2	Gel4-2_5-2_6-2_B2_pAktT308
pAkt_Thr308	10	min	0	ng/ml	WD	M1	3398979.37	2	Gel3-2_B2	Gel1-2_2-2_3-2_B2_tMet_pAktT308
pAkt_Thr308	10	min	0	ng/ml	WD	M2	1575180.54	2	Gel5-2_B2	Gel4-2_5-2_6-2_B2_pAktT308
pAkt_Thr308	10	min	0	ng/ml	WD	M3	2938862.7	2	Gel6-2_B2	Gel4-2_5-2_6-2_B2_pAktT308
pAkt_Thr308	10	min	40	ng/ml	SD	M1	4837003.68	2	Gel1-2_B2	Gel1-2_2-2_3-2_B2_tMet_pAktT308
pAkt_Thr308	10	min	40	ng/ml	SD	M2	5433367.23	2	Gel2-2_B2	Gel1-2_2-2_3-2_B2_tMet_pAktT308
pAkt_Thr308	10	min	40	ng/ml	SD	M3	7088455.79	2	Gel3-2_B2	Gel1-2_2-2_3-2_B2_tMet_pAktT308
pAkt_Thr308	10	min	40	ng/ml	WD	M1	381639.54	2	Gel2-2_B2	Gel1-2_2-2_3-2_B2_tMet_pAktT308
pAkt_Thr308	10	min	40	ng/ml	WD	M2	221890.5	2	Gel4-2_B2	Gel4-2_5-2_6-2_B2_pAktT308
pAkt_Thr308	10	min	40	ng/ml	WD	M3	1833324.17	2	Gel6-2_B2	Gel4-2_5-2_6-2_B2_pAktT308
pAkt_Thr308	20	min	0	ng/ml	SD	M1	823907.44	2	Gel1-2_B2	Gel1-2_2-2_3-2_B2_tMet_pAktT308
pAkt_Thr308	20	min	0	ng/ml	SD	M2	25508.18	2	Gel4-2_B2	Gel4-2_5-2_6-2_B2_pAktT308
pAkt_Thr308	20	min	0	ng/ml	SD	M3	234781.05	2	Gel5-2_B2	Gel4-2_5-2_6-2_B2_pAktT308
pAkt_Thr308	20	min	0	ng/ml	WD	M1	4387685.33	2	Gel3-2_B2	Gel1-2_2-2_3-2_B2_tMet_pAktT308
pAkt_Thr308	20	min	0	ng/ml	WD	M2	1665277.15	2	Gel5-2_B2	Gel4-2_5-2_6-2_B2_pAktT308
pAkt_Thr308	20	min	0	ng/ml	WD	M3	2090350.72	2	Gel6-2_B2	Gel4-2_5-2_6-2_B2_pAktT308
pAkt_Thr308	20	min	40	ng/ml	SD	M1	3902812	2	Gel1-2_B2	Gel1-2_2-2_3-2_B2_tMet_pAktT308
pAkt_Thr308	20	min	40	ng/ml	SD	M2	1293178.69	2	Gel2-2_B2	Gel1-2_2-2_3-2_B2_tMet_pAktT308
pAkt_Thr308	20	min	40	ng/ml	SD	M3	5330199.91	2	Gel3-2_B2	Gel1-2_2-2_3-2_B2_tMet_pAktT308
pAkt_Thr308	20	min	40	ng/ml	WD	M1	2496819.62	2	Gel2-2_B2	Gel1-2_2-2_3-2_B2_tMet_pAktT308
pAkt_Thr308	20	min	40	ng/ml	WD	M2	113773.22	2	Gel4-2_B2	Gel4-2_5-2_6-2_B2_pAktT308
pAkt_Thr308	20	min	40	ng/ml	WD	M3	2447396.95	2	Gel6-2_B2	Gel4-2_5-2_6-2_B2_pAktT308
pAkt_Thr308	40	min	0	ng/ml	SD	M1	901135	2	Gel1-2_B2	Gel1-2_2-2_3-2_B2_tMet_pAktT308
pAkt_Thr308	40	min	0	ng/ml	SD	M2	150697.56	2	Gel4-2_B2	Gel4-2_5-2_6-2_B2_pAktT308
pAkt_Thr308	40	min	0	ng/ml	WD	M1	4400904	2	Gel3-2_B2	Gel1-2_2-2_3-2_B2_tMet_pAktT308
pAkt_Thr308	40	min	0	ng/ml	WD	M2	1140472.79	2	Gel5-2_B2	Gel4-2_5-2_6-2_B2_pAktT308
pAkt_Thr308	40	min	0	ng/ml	WD	M3	2005586.54	2	Gel6-2_B2	Gel4-2_5-2_6-2_B2_pAktT308
pAkt_Thr308	40	min	40	ng/ml	SD	M1	4247647.21	2	Gel1-2_B2	Gel1-2_2-2_3-2_B2_tMet_pAktT308
pAkt_Thr308	40	min	40	ng/ml	SD	M2	3813785.93	2	Gel2-2_B2	Gel1-2_2-2_3-2_B2_tMet_pAktT308
pAkt_Thr308	40	min	40	ng/ml	WD	M1	758797	2	Gel2-2_B2	Gel1-2_2-2_3-2_B2_tMet_pAktT308
pAkt_Thr308	40	min	40	ng/ml	WD	M2	66614.5	2	Gel4-2_B2	Gel4-2_5-2_6-2_B2_pAktT308
pAkt_Thr308	40	min	40	ng/ml	WD	M3	1313932.08	2	Gel6-2_B2	Gel4-2_5-2_6-2_B2_pAktT308
pAkt_Thr308	60	min	0	ng/ml	SD	M1	867565.21	2	Gel1-2_B2	Gel1-2_2-2_3-2_B2_tMet_pAktT308
pAkt_Thr308	60	min	0	ng/ml	WD	M1	1379482.13	2	Gel3-2_B2	Gel1-2_2-2_3-2_B2_tMet_pAktT308
pAkt_Thr308	60	min	0	ng/ml	WD	M2	1028332.58	2	Gel5-2_B2	Gel4-2_5-2_6-2_B2_pAktT308
pAkt_Thr308	60	min	0	ng/ml	WD	M3	2140181.46	2	Gel6-2_B2	Gel4-2_5-2_6-2_B2_pAktT308
pAkt_Thr308	60	min	40	ng/ml	SD	M1	3488187.05	2	Gel1-2_B2	Gel1-2_2-2_3-2_B2_tMet_pAktT308
pAkt_Thr308	60	min	40	ng/ml	SD	M2	4535710	2	Gel2-2_B2	Gel1-2_2-2_3-2_B2_tMet_pAktT308
pAkt_Thr308	60	min	40	ng/ml	WD	M1	1986860.55	2	Gel2-2_B2	Gel1-2_2-2_3-2_B2_tMet_pAktT308
pAkt_Thr308	60	min	40	ng/ml	WD	M2	63803.67	2	Gel4-2_B2	Gel4-2_5-2_6-2_B2_pAktT308
pAkt_Thr308	60	min	40	ng/ml	WD	M3	1406428.04	2	Gel6-2_B2	Gel4-2_5-2_6-2_B2_pAktT308
pAkt_Thr308	120	min	0	ng/ml	SD	M1	1399488	2	Gel1-2_B2	Gel1-2_2-2_3-2_B2_tMet_pAktT308
pAkt_Thr308	120	min	0	ng/ml	SD	M2	60107.46	2	Gel4-2_B2	Gel4-2_5-2_6-2_B2_pAktT308
pAkt_Thr308	120	min	0	ng/ml	SD	M3	1800777	2	Gel5-2_B2	Gel4-2_5-2_6-2_B2_pAktT308
pAkt_Thr308	120	min	0	ng/ml	WD	M1	5574791.87	2	Gel3-2_B2	Gel1-2_2-2_3-2_B2_tMet_pAktT308
pAkt_Thr308	120	min	0	ng/ml	WD	M2	1960431.05	2	Gel5-2_B2	Gel4-2_5-2_6-2_B2_pAktT308
pAkt_Thr308	120	min	0	ng/ml	WD	M3	1876231.31	2	Gel6-2_B2	Gel4-2_5-2_6-2_B2_pAktT308
pAkt_Thr308	120	min	40	ng/ml	SD	M1	1045331.49	2	Gel1-2_B2	Gel1-2_2-2_3-2_B2_tMet_pAktT308
pAkt_Thr308	120	min	40	ng/ml	SD	M2	363236.13	2	Gel2-2_B2	Gel1-2_2-2_3-2_B2_tMet_pAktT308
pAkt_Thr308	120	min	40	ng/ml	SD	M3	2367428.67	2	Gel3-2_B2	Gel1-2_2-2_3-2_B2_tMet_pAktT308
pAkt_Thr308	120	min	40	ng/ml	WD	M1	2749010	2	Gel2-2_B2	Gel1-2_2-2_3-2_B2_tMet_pAktT308
pAkt_Thr308	120	min	40	ng/ml	WD	M2	77140	2	Gel4-2_B2	Gel4-2_5-2_6-2_B2_pAktT308
pAkt_Thr308	120	min	40	ng/ml	WD	M3	1573711.07	2	Gel6-2_B2	Gel4-2_5-2_6-2_B2_pAktT308
pAkt_Thr308	240	min	0	ng/ml	SD	M1	521902.87	2	Gel1-2_B2	Gel1-2_2-2_3-2_B2_tMet_pAktT308
pAkt_Thr308	240	min	0	ng/ml	SD	M2	53276.69	2	Gel4-2_B2	Gel4-2_5-2_6-2_B2_pAktT308
pAkt_Thr308	240	min	0	ng/ml	WD	M1	4075917.87	2	Gel3-2_B2	Gel1-2_2-2_3-2_B2_tMet_pAktT308
pAkt_Thr308	240	min	0	ng/ml	WD	M2	2069065.65	2	Gel5-2_B2	Gel4-2_5-2_6-2_B2_pAktT308
pAkt_Thr308	240	min	0	ng/ml	WD	M3	1573524.95	2	Gel6-2_B2	Gel4-2_5-2_6-2_B2_pAktT308
pAkt_Thr308	240	min	40	ng/ml	SD	M1	1292831.08	2	Gel1-2_B2	Gel1-2_2-2_3-2_B2_tMet_pAktT308
pAkt_Thr308	240	min	40	ng/ml	SD	M2	2051778	2	Gel2-2_B2	Gel1-2_2-2_3-2_B2_tMet_pAktT308
pAkt_Thr308	240	min	40	ng/ml	SD	M3	2128887.67	2	Gel3-2_B2	Gel1-2_2-2_3-2_B2_tMet_pAktT308
pAkt_Thr308	240	min	40	ng/ml	WD	M1	880946	2	Gel2-2_B2	Gel1-2_2-2_3-2_B2_tMet_pAktT308
pAkt_Thr308	240	min	40	ng/ml	WD	M2	65421	2	Gel4-2_B2	Gel4-2_5-2_6-2_B2_pAktT308
pAkt_Thr308	240	min	40	ng/ml	WD	M3	1387171.32	2	Gel6-2_B2	Gel4-2_5-2_6-2_B2_pAktT308
pAkt_Thr308	360	min	0	ng/ml	SD	M1	372416.16	2	Gel1-2_B2	Gel1-2_2-2_3-2_B2_tMet_pAktT308
pAkt_Thr308	360	min	0	ng/ml	SD	M2	50283.35	2	Gel4-2_B2	Gel4-2_5-2_6-2_B2_pAktT308
pAkt_Thr308	360	min	0	ng/ml	SD	M3	437054	2	Gel5-2_B2	Gel4-2_5-2_6-2_B2_pAktT308
pAkt_Thr308	360	min	0	ng/ml	WD	M1	2463972.04	2	Gel3-2_B2	Gel1-2_2-2_3-2_B2_tMet_pAktT308
pAkt_Thr308	360	min	0	ng/ml	WD	M2	971825.53	2	Gel5-2_B2	Gel4-2_5-2_6-2_B2_pAktT308
pAkt_Thr308	360	min	0	ng/ml	WD	M3	1961002.32	2	Gel6-2_B2	Gel4-2_5-2_6-2_B2_pAktT308
pAkt_Thr308	360	min	40	ng/ml	SD	M1	1959821.52	2	Gel1-2_B2	Gel1-2_2-2_3-2_B2_tMet_pAktT308
pAkt_Thr308	360	min	40	ng/ml	SD	M2	683683.91	2	Gel2-2_B2	Gel1-2_2-2_3-2_B2_tMet_pAktT308
pAkt_Thr308	360	min	40	ng/ml	SD	M3	4875132	2	Gel3-2_B2	Gel1-2_2-2_3-2_B2_tMet_pAktT308
pAkt_Thr308	360	min	40	ng/ml	WD	M1	657072.43	2	Gel2-2_B2	Gel1-2_2-2_3-2_B2_tMet_pAktT308
pAkt_Thr308	360	min	40	ng/ml	WD	M2	42007.21	2	Gel4-2_B2	Gel4-2_5-2_6-2_B2_pAktT308
pAkt_Thr308	360	min	40	ng/ml	WD	M3	1895890.85	2	Gel6-2_B2	Gel4-2_5-2_6-2_B2_pAktT308
pAkt_Thr308	1080	min	0	ng/ml	SD	M1	677363.26	2	Gel1-2_B2	Gel1-2_2-2_3-2_B2_tMet_pAktT308
pAkt_Thr308	1080	min	0	ng/ml	SD	M2	34019.1	2	Gel4-2_B2	Gel4-2_5-2_6-2_B2_pAktT308
pAkt_Thr308	1080	min	0	ng/ml	SD	M3	367513.1	2	Gel5-2_B2	Gel4-2_5-2_6-2_B2_pAktT308
pAkt_Thr308	1080	min	0	ng/ml	WD	M1	4343748.53	2	Gel3-2_B2	Gel1-2_2-2_3-2_B2_tMet_pAktT308
pAkt_Thr308	1080	min	0	ng/ml	WD	M2	1353858.69	2	Gel5-2_B2	Gel4-2_5-2_6-2_B2_pAktT308
pAkt_Thr308	1080	min	0	ng/ml	WD	M3	2886416.93	2	Gel6-2_B2	Gel4-2_5-2_6-2_B2_pAktT308
pAkt_Thr308	1080	min	40	ng/ml	SD	M1	1104342.14	2	Gel1-2_B2	Gel1-2_2-2_3-2_B2_tMet_pAktT308
pAkt_Thr308	1080	min	40	ng/ml	SD	M2	2962012.33	2	Gel2-2_B2	Gel1-2_2-2_3-2_B2_tMet_pAktT308
pAkt_Thr308	1080	min	40	ng/ml	SD	M3	2347083.28	2	Gel3-2_B2	Gel1-2_2-2_3-2_B2_tMet_pAktT308
pAkt_Thr308	1080	min	40	ng/ml	WD	M1	1784923.13	2	Gel2-2_B2	Gel1-2_2-2_3-2_B2_tMet_pAktT308
pAkt_Thr308	1080	min	40	ng/ml	WD	M2	55466.93	2	Gel4-2_B2	Gel4-2_5-2_6-2_B2_pAktT308
pAkt_Thr308	1080	min	40	ng/ml	WD	M3	3016575.4	2	Gel6-2_B2	Gel4-2_5-2_6-2_B2_pAktT308
pAkt_Thr308	1440	min	0	ng/ml	SD	M1	262205.25	2	Gel1-2_B2	Gel1-2_2-2_3-2_B2_tMet_pAktT308
pAkt_Thr308	1440	min	0	ng/ml	SD	M2	99123.08	2	Gel4-2_B2	Gel4-2_5-2_6-2_B2_pAktT308
pAkt_Thr308	1440	min	0	ng/ml	SD	M3	590737.61	2	Gel5-2_B2	Gel4-2_5-2_6-2_B2_pAktT308
pAkt_Thr308	1440	min	0	ng/ml	WD	M1	3687706	2	Gel3-2_B2	Gel1-2_2-2_3-2_B2_tMet_pAktT308
pAkt_Thr308	1440	min	0	ng/ml	WD	M2	2081904	2	Gel5-2_B2	Gel4-2_5-2_6-2_B2_pAktT308
pAkt_Thr308	1440	min	0	ng/ml	WD	M3	2854205.84	2	Gel6-2_B2	Gel4-2_5-2_6-2_B2_pAktT308
pAkt_Thr308	1440	min	40	ng/ml	SD	M1	1149515	2	Gel1-2_B2	Gel1-2_2-2_3-2_B2_tMet_pAktT308
pAkt_Thr308	1440	min	40	ng/ml	SD	M2	1362262.12	2	Gel2-2_B2	Gel1-2_2-2_3-2_B2_tMet_pAktT308
pAkt_Thr308	1440	min	40	ng/ml	SD	M3	3004580.43	2	Gel3-2_B2	Gel1-2_2-2_3-2_B2_tMet_pAktT308
pAkt_Thr308	1440	min	40	ng/ml	WD	M1	216274.36	2	Gel2-2_B2	Gel1-2_2-2_3-2_B2_tMet_pAktT308
pAkt_Thr308	1440	min	40	ng/ml	WD	M2	72208.95	2	Gel4-2_B2	Gel4-2_5-2_6-2_B2_pAktT308
pAkt_Thr308	1440	min	40	ng/ml	WD	M3	1961003	2	Gel6-2_B2	Gel4-2_5-2_6-2_B2_pAktT308
pAkt_Thr308	0	min	0	ng/ml	SD	M1	4075750.29	3a	Gel1-2_B3a	Gel1-2_B3a_pMet_tMet_pAktT308
pAkt_Thr308	0	min	0	ng/ml	SD	M2	7436843.95	3a	Gel4-2_B3a	Gel4-2_B3a_pMet_tMet_pAktT308
pAkt_Thr308	0	min	0	ng/ml	SD	M3	4862225.37	3a	Gel5-2_B3a	Gel5-2_B3a_pMet_tMet_pAktT308
pAkt_Thr308	0	min	0	ng/ml	WD	M1	2119537.68	3a	Gel3-2_B3a	Gel3-2_B3a_pMet_tMet_pAktT308
pAkt_Thr308	0	min	0	ng/ml	WD	M2	4495730.21	3a	Gel5-2_B3a	Gel5-2_B3a_pMet_tMet_pAktT308
pAkt_Thr308	0	min	0	ng/ml	WD	M3	3676720.21	3a	Gel6-2_B3a	Gel6-2_B3a_pMet_tMet_pAktT308
pAkt_Thr308	0	min	0	ng/ml	SD	M1	3639349	3a	Gel1-2_B3a	Gel1-2_B3a_pMet_tMet_pAktT308
pAkt_Thr308	0	min	0	ng/ml	SD	M2	3788421	3a	Gel2-2_B3a	Gel2-2_B3a_pMet_tMet_pAktT308
pAkt_Thr308	0	min	0	ng/ml	SD	M3	2987575.75	3a	Gel3-2_B3a	Gel3-2_B3a_pMet_tMet_pAktT308
pAkt_Thr308	0	min	0	ng/ml	WD	M1	2425488.15	3a	Gel2-2_B3a	Gel2-2_B3a_pMet_tMet_pAktT308
pAkt_Thr308	0	min	0	ng/ml	WD	M2	6076837.59	3a	Gel4-2_B3a	Gel4-2_B3a_pMet_tMet_pAktT308
pAkt_Thr308	0	min	0	ng/ml	WD	M3	2973362.08	3a	Gel6-2_B3a	Gel6-2_B3a_pMet_tMet_pAktT308
pAkt_Thr308	5	min	0	ng/ml	SD	M1	4150752.2	3a	Gel1-2_B3a	Gel1-2_B3a_pMet_tMet_pAktT308
pAkt_Thr308	5	min	0	ng/ml	SD	M2	7775690.12	3a	Gel4-2_B3a	Gel4-2_B3a_pMet_tMet_pAktT308
pAkt_Thr308	5	min	0	ng/ml	SD	M3	5287803.93	3a	Gel5-2_B3a	Gel5-2_B3a_pMet_tMet_pAktT308
pAkt_Thr308	5	min	0	ng/ml	WD	M1	2758457.13	3a	Gel3-2_B3a	Gel3-2_B3a_pMet_tMet_pAktT308
pAkt_Thr308	5	min	0	ng/ml	WD	M2	5539815.93	3a	Gel5-2_B3a	Gel5-2_B3a_pMet_tMet_pAktT308
pAkt_Thr308	5	min	0	ng/ml	WD	M3	5295894.56	3a	Gel6-2_B3a	Gel6-2_B3a_pMet_tMet_pAktT308
pAkt_Thr308	5	min	40	ng/ml	SD	M1	18183516.27	3a	Gel1-2_B3a	Gel1-2_B3a_pMet_tMet_pAktT308
pAkt_Thr308	5	min	40	ng/ml	SD	M2	20497376.33	3a	Gel2-2_B3a	Gel2-2_B3a_pMet_tMet_pAktT308
pAkt_Thr308	5	min	40	ng/ml	SD	M3	17381675	3a	Gel3-2_B3a	Gel3-2_B3a_pMet_tMet_pAktT308
pAkt_Thr308	5	min	40	ng/ml	WD	M1	8864869.2	3a	Gel2-2_B3a	Gel2-2_B3a_pMet_tMet_pAktT308
pAkt_Thr308	5	min	40	ng/ml	WD	M2	14600353	3a	Gel4-2_B3a	Gel4-2_B3a_pMet_tMet_pAktT308
pAkt_Thr308	5	min	40	ng/ml	WD	M3	10446632.77	3a	Gel6-2_B3a	Gel6-2_B3a_pMet_tMet_pAktT308
pAkt_Thr308	10	min	0	ng/ml	SD	M1	3491306.73	3a	Gel1-2_B3a	Gel1-2_B3a_pMet_tMet_pAktT308
pAkt_Thr308	10	min	0	ng/ml	SD	M2	4808185.38	3a	Gel4-2_B3a	Gel4-2_B3a_pMet_tMet_pAktT308
pAkt_Thr308	10	min	0	ng/ml	SD	M3	4450531.63	3a	Gel5-2_B3a	Gel5-2_B3a_pMet_tMet_pAktT308
pAkt_Thr308	10	min	0	ng/ml	WD	M1	3270425.35	3a	Gel3-2_B3a	Gel3-2_B3a_pMet_tMet_pAktT308
pAkt_Thr308	10	min	0	ng/ml	WD	M2	5229461.93	3a	Gel5-2_B3a	Gel5-2_B3a_pMet_tMet_pAktT308
pAkt_Thr308	10	min	0	ng/ml	WD	M3	4309892.9	3a	Gel6-2_B3a	Gel6-2_B3a_pMet_tMet_pAktT308
pAkt_Thr308	10	min	40	ng/ml	SD	M1	15994326.46	3a	Gel1-2_B3a	Gel1-2_B3a_pMet_tMet_pAktT308
pAkt_Thr308	10	min	40	ng/ml	SD	M2	18347547.46	3a	Gel2-2_B3a	Gel2-2_B3a_pMet_tMet_pAktT308
pAkt_Thr308	10	min	40	ng/ml	SD	M3	14816960.5	3a	Gel3-2_B3a	Gel3-2_B3a_pMet_tMet_pAktT308
pAkt_Thr308	10	min	40	ng/ml	WD	M1	9123682.75	3a	Gel2-2_B3a	Gel2-2_B3a_pMet_tMet_pAktT308
pAkt_Thr308	10	min	40	ng/ml	WD	M2	10999293.25	3a	Gel4-2_B3a	Gel4-2_B3a_pMet_tMet_pAktT308
pAkt_Thr308	10	min	40	ng/ml	WD	M3	9367681.54	3a	Gel6-2_B3a	Gel6-2_B3a_pMet_tMet_pAktT308
pAkt_Thr308	20	min	0	ng/ml	SD	M1	3434039.75	3a	Gel1-2_B3a	Gel1-2_B3a_pMet_tMet_pAktT308
pAkt_Thr308	20	min	0	ng/ml	SD	M2	7765967.84	3a	Gel4-2_B3a	Gel4-2_B3a_pMet_tMet_pAktT308
pAkt_Thr308	20	min	0	ng/ml	SD	M3	6167254.33	3a	Gel5-2_B3a	Gel5-2_B3a_pMet_tMet_pAktT308
pAkt_Thr308	20	min	0	ng/ml	WD	M1	3512910.85	3a	Gel3-2_B3a	Gel3-2_B3a_pMet_tMet_pAktT308
pAkt_Thr308	20	min	0	ng/ml	WD	M2	5231642.88	3a	Gel5-2_B3a	Gel5-2_B3a_pMet_tMet_pAktT308
pAkt_Thr308	20	min	0	ng/ml	WD	M3	2424458.79	3a	Gel6-2_B3a	Gel6-2_B3a_pMet_tMet_pAktT308
pAkt_Thr308	20	min	40	ng/ml	SD	M1	12753885.67	3a	Gel1-2_B3a	Gel1-2_B3a_pMet_tMet_pAktT308
pAkt_Thr308	20	min	40	ng/ml	SD	M2	13656600.98	3a	Gel2-2_B3a	Gel2-2_B3a_pMet_tMet_pAktT308
pAkt_Thr308	20	min	40	ng/ml	SD	M3	14131618	3a	Gel3-2_B3a	Gel3-2_B3a_pMet_tMet_pAktT308
pAkt_Thr308	20	min	40	ng/ml	WD	M1	8775680.38	3a	Gel2-2_B3a	Gel2-2_B3a_pMet_tMet_pAktT308
pAkt_Thr308	20	min	40	ng/ml	WD	M2	5183505	3a	Gel4-2_B3a	Gel4-2_B3a_pMet_tMet_pAktT308
pAkt_Thr308	20	min	40	ng/ml	WD	M3	11511960.63	3a	Gel6-2_B3a	Gel6-2_B3a_pMet_tMet_pAktT308
pAkt_Thr308	40	min	0	ng/ml	SD	M1	3811169	3a	Gel1-2_B3a	Gel1-2_B3a_pMet_tMet_pAktT308
pAkt_Thr308	40	min	0	ng/ml	SD	M2	2757333	3a	Gel4-2_B3a	Gel4-2_B3a_pMet_tMet_pAktT308
pAkt_Thr308	40	min	0	ng/ml	SD	M3	4142823.84	3a	Gel5-2_B3a	Gel5-2_B3a_pMet_tMet_pAktT308
pAkt_Thr308	40	min	0	ng/ml	WD	M1	1957832	3a	Gel3-2_B3a	Gel3-2_B3a_pMet_tMet_pAktT308
pAkt_Thr308	40	min	0	ng/ml	WD	M3	3690960.31	3a	Gel6-2_B3a	Gel6-2_B3a_pMet_tMet_pAktT308
pAkt_Thr308	40	min	40	ng/ml	SD	M1	11723825.73	3a	Gel1-2_B3a	Gel1-2_B3a_pMet_tMet_pAktT308
pAkt_Thr308	40	min	40	ng/ml	SD	M2	11081601.17	3a	Gel2-2_B3a	Gel2-2_B3a_pMet_tMet_pAktT308
pAkt_Thr308	40	min	40	ng/ml	SD	M3	6270120.39	3a	Gel3-2_B3a	Gel3-2_B3a_pMet_tMet_pAktT308
pAkt_Thr308	40	min	40	ng/ml	WD	M1	10664997.15	3a	Gel2-2_B3a	Gel2-2_B3a_pMet_tMet_pAktT308
pAkt_Thr308	40	min	40	ng/ml	WD	M3	8862666.29	3a	Gel6-2_B3a	Gel6-2_B3a_pMet_tMet_pAktT308
pAkt_Thr308	60	min	0	ng/ml	SD	M1	3713955.95	3a	Gel1-2_B3a	Gel1-2_B3a_pMet_tMet_pAktT308
pAkt_Thr308	60	min	0	ng/ml	SD	M2	9577907.71	3a	Gel4-2_B3a	Gel4-2_B3a_pMet_tMet_pAktT308
pAkt_Thr308	60	min	0	ng/ml	SD	M3	3670557.68	3a	Gel5-2_B3a	Gel5-2_B3a_pMet_tMet_pAktT308
pAkt_Thr308	60	min	0	ng/ml	WD	M1	2790938.9	3a	Gel3-2_B3a	Gel3-2_B3a_pMet_tMet_pAktT308
pAkt_Thr308	60	min	0	ng/ml	WD	M2	4631263.31	3a	Gel5-2_B3a	Gel5-2_B3a_pMet_tMet_pAktT308
pAkt_Thr308	60	min	0	ng/ml	WD	M3	3200220.77	3a	Gel6-2_B3a	Gel6-2_B3a_pMet_tMet_pAktT308
pAkt_Thr308	60	min	40	ng/ml	SD	M1	7820033	3a	Gel1-2_B3a	Gel1-2_B3a_pMet_tMet_pAktT308
pAkt_Thr308	60	min	40	ng/ml	SD	M2	8272404.63	3a	Gel2-2_B3a	Gel2-2_B3a_pMet_tMet_pAktT308
pAkt_Thr308	60	min	40	ng/ml	SD	M3	7590558	3a	Gel3-2_B3a	Gel3-2_B3a_pMet_tMet_pAktT308
pAkt_Thr308	60	min	40	ng/ml	WD	M1	5580848.46	3a	Gel2-2_B3a	Gel2-2_B3a_pMet_tMet_pAktT308
pAkt_Thr308	60	min	40	ng/ml	WD	M2	5008720	3a	Gel4-2_B3a	Gel4-2_B3a_pMet_tMet_pAktT308
pAkt_Thr308	60	min	40	ng/ml	WD	M3	6582983.92	3a	Gel6-2_B3a	Gel6-2_B3a_pMet_tMet_pAktT308
pAkt_Thr308	120	min	0	ng/ml	SD	M1	3582549.7	3a	Gel1-2_B3a	Gel1-2_B3a_pMet_tMet_pAktT308
pAkt_Thr308	120	min	0	ng/ml	SD	M2	6686765.96	3a	Gel4-2_B3a	Gel4-2_B3a_pMet_tMet_pAktT308
pAkt_Thr308	120	min	0	ng/ml	SD	M3	2735575	3a	Gel5-2_B3a	Gel5-2_B3a_pMet_tMet_pAktT308
pAkt_Thr308	120	min	0	ng/ml	WD	M1	2548454.25	3a	Gel3-2_B3a	Gel3-2_B3a_pMet_tMet_pAktT308
pAkt_Thr308	120	min	0	ng/ml	WD	M2	4582270.48	3a	Gel5-2_B3a	Gel5-2_B3a_pMet_tMet_pAktT308
pAkt_Thr308	120	min	0	ng/ml	WD	M3	3429194	3a	Gel6-2_B3a	Gel6-2_B3a_pMet_tMet_pAktT308
pAkt_Thr308	120	min	40	ng/ml	SD	M1	5505959.8	3a	Gel1-2_B3a	Gel1-2_B3a_pMet_tMet_pAktT308
pAkt_Thr308	120	min	40	ng/ml	SD	M2	6952375	3a	Gel2-2_B3a	Gel2-2_B3a_pMet_tMet_pAktT308
pAkt_Thr308	120	min	40	ng/ml	SD	M3	5037708.33	3a	Gel3-2_B3a	Gel3-2_B3a_pMet_tMet_pAktT308
pAkt_Thr308	120	min	40	ng/ml	WD	M1	5624198.03	3a	Gel2-2_B3a	Gel2-2_B3a_pMet_tMet_pAktT308
pAkt_Thr308	120	min	40	ng/ml	WD	M2	3198874.33	3a	Gel4-2_B3a	Gel4-2_B3a_pMet_tMet_pAktT308
pAkt_Thr308	120	min	40	ng/ml	WD	M3	5272578	3a	Gel6-2_B3a	Gel6-2_B3a_pMet_tMet_pAktT308
pAkt_Thr308	180	min	0	ng/ml	SD	M1	4049932.49	3a	Gel1-2_B3a	Gel1-2_B3a_pMet_tMet_pAktT308
pAkt_Thr308	180	min	0	ng/ml	SD	M2	3282913.15	3a	Gel4-2_B3a	Gel4-2_B3a_pMet_tMet_pAktT308
pAkt_Thr308	180	min	0	ng/ml	SD	M3	3361644.5	3a	Gel5-2_B3a	Gel5-2_B3a_pMet_tMet_pAktT308
pAkt_Thr308	180	min	0	ng/ml	WD	M3	3260535.73	3a	Gel6-2_B3a	Gel6-2_B3a_pMet_tMet_pAktT308
pAkt_Thr308	180	min	40	ng/ml	SD	M1	4914873.67	3a	Gel1-2_B3a	Gel1-2_B3a_pMet_tMet_pAktT308
pAkt_Thr308	180	min	40	ng/ml	SD	M2	4649099.04	3a	Gel2-2_B3a	Gel2-2_B3a_pMet_tMet_pAktT308
pAkt_Thr308	180	min	40	ng/ml	SD	M3	3254366.97	3a	Gel3-2_B3a	Gel3-2_B3a_pMet_tMet_pAktT308
pAkt_Thr308	180	min	40	ng/ml	WD	M3	4245556.44	3a	Gel6-2_B3a	Gel6-2_B3a_pMet_tMet_pAktT308
pAkt_Thr308	240	min	0	ng/ml	SD	M1	4665451.16	3a	Gel1-2_B3a	Gel1-2_B3a_pMet_tMet_pAktT308
pAkt_Thr308	240	min	0	ng/ml	SD	M2	8439388.91	3a	Gel4-2_B3a	Gel4-2_B3a_pMet_tMet_pAktT308
pAkt_Thr308	240	min	0	ng/ml	SD	M3	6502971.08	3a	Gel5-2_B3a	Gel5-2_B3a_pMet_tMet_pAktT308
pAkt_Thr308	240	min	40	ng/ml	SD	M1	3361497.51	3a	Gel1-2_B3a	Gel1-2_B3a_pMet_tMet_pAktT308
pAkt_Thr308	240	min	40	ng/ml	SD	M2	3939922.67	3a	Gel2-2_B3a	Gel2-2_B3a_pMet_tMet_pAktT308
pAkt_Thr308	240	min	40	ng/ml	SD	M3	3465689.53	3a	Gel3-2_B3a	Gel3-2_B3a_pMet_tMet_pAktT308
pAkt_Thr308	1080	min	0	ng/ml	SD	M1	2184155.67	3a	Gel1-2_B3a	Gel1-2_B3a_pMet_tMet_pAktT308
pAkt_Thr308	1080	min	0	ng/ml	SD	M2	7510643.36	3a	Gel4-2_B3a	Gel4-2_B3a_pMet_tMet_pAktT308
pAkt_Thr308	1080	min	0	ng/ml	SD	M3	3614581.13	3a	Gel5-2_B3a	Gel5-2_B3a_pMet_tMet_pAktT308
pAkt_Thr308	1080	min	0	ng/ml	WD	M1	2753551	3a	Gel3-2_B3a	Gel3-2_B3a_pMet_tMet_pAktT308
pAkt_Thr308	1080	min	40	ng/ml	SD	M1	2951007	3a	Gel1-2_B3a	Gel1-2_B3a_pMet_tMet_pAktT308
pAkt_Thr308	1080	min	40	ng/ml	SD	M2	3894828.4	3a	Gel2-2_B3a	Gel2-2_B3a_pMet_tMet_pAktT308
pAkt_Thr308	1440	min	0	ng/ml	SD	M1	2393381.43	3a	Gel1-2_B3a	Gel1-2_B3a_pMet_tMet_pAktT308
pAkt_Thr308	1440	min	0	ng/ml	SD	M2	2135105.03	3a	Gel4-2_B3a	Gel4-2_B3a_pMet_tMet_pAktT308
pAkt_Thr308	1440	min	0	ng/ml	SD	M3	3763183.6	3a	Gel5-2_B3a	Gel5-2_B3a_pMet_tMet_pAktT308
pAkt_Thr308	1440	min	0	ng/ml	WD	M1	3095617.16	3a	Gel3-2_B3a	Gel3-2_B3a_pMet_tMet_pAktT308
pAkt_Thr308	1440	min	0	ng/ml	WD	M3	3678947.23	3a	Gel6-2_B3a	Gel6-2_B3a_pMet_tMet_pAktT308
pAkt_Thr308	1440	min	40	ng/ml	SD	M1	2932516.44	3a	Gel1-2_B3a	Gel1-2_B3a_pMet_tMet_pAktT308
pAkt_Thr308	1440	min	40	ng/ml	SD	M2	3416753.8	3a	Gel2-2_B3a	Gel2-2_B3a_pMet_tMet_pAktT308
pAkt_Thr308	1440	min	40	ng/ml	SD	M3	2796491	3a	Gel3-2_B3a	Gel3-2_B3a_pMet_tMet_pAktT308
pAkt_Thr308	1440	min	40	ng/ml	WD	M1	2317778	3a	Gel2-2_B3a	Gel2-2_B3a_pMet_tMet_pAktT308
pAkt_Thr308	1440	min	40	ng/ml	WD	M3	3736321.21	3a	Gel6-2_B3a	Gel6-2_B3a_pMet_tMet_pAktT308
pERK	0	min	0	ng/ml	SD	M1	5950442.55	1	Gel1_B1	Gel1_B1_pAkt_tAkt_pERK_tERK
pERK	0	min	0	ng/ml	SD	M2	5629494.31	1	Gel2_B1	Gel2_B1_pAkt_tAkt_pERK_tERK
pERK	0	min	0	ng/ml	SD	M3	4760664.32	1	Gel4_B1	Gel4_B1_pAkt_tAkt_pERK_tERK
pERK	0	min	0	ng/ml	WD	M2	5847626.33	1	Gel2_B1	Gel2_B1_pAkt_tAkt_pERK_tERK
pERK	0	min	0	ng/ml	WD	M3	16659049.2	1	Gel3_B1	Gel3_B1_pAkt_tAkt_pERK_tERK
pERK	0	min	0	ng/ml	WD	M1	8856349.5	1	Gel4_B1	Gel4_B1_pAkt_tAkt_pERK_tERK
pERK	0	min	0	ng/ml	SD	M1	5488594.44	1	Gel1_B1	Gel1_B1_pAkt_tAkt_pERK_tERK
pERK	0	min	0	ng/ml	SD	M2	6508871.67	1	Gel3_B1	Gel3_B1_pAkt_tAkt_pERK_tERK
pERK	0	min	0	ng/ml	SD	M3	5919821.5	1	Gel4_B1	Gel4_B1_pAkt_tAkt_pERK_tERK
pERK	0	min	0	ng/ml	WD	M1	6913556.19	1	Gel1_B1	Gel1_B1_pAkt_tAkt_pERK_tERK
pERK	0	min	0	ng/ml	WD	M2	9418232.72	1	Gel2_B1	Gel2_B1_pAkt_tAkt_pERK_tERK
pERK	0	min	0	ng/ml	WD	M3	10802607	1	Gel3_B1	Gel3_B1_pAkt_tAkt_pERK_tERK
pERK	5	min	0	ng/ml	SD	M1	7863399.21	1	Gel1_B1	Gel1_B1_pAkt_tAkt_pERK_tERK
pERK	5	min	0	ng/ml	SD	M2	10370369.15	1	Gel2_B1	Gel2_B1_pAkt_tAkt_pERK_tERK
pERK	5	min	0	ng/ml	SD	M3	6424736.76	1	Gel4_B1	Gel4_B1_pAkt_tAkt_pERK_tERK
pERK	5	min	0	ng/ml	WD	M2	9051800.09	1	Gel2_B1	Gel2_B1_pAkt_tAkt_pERK_tERK
pERK	5	min	0	ng/ml	WD	M3	15661065.02	1	Gel3_B1	Gel3_B1_pAkt_tAkt_pERK_tERK
pERK	5	min	0	ng/ml	WD	M1	7138777.15	1	Gel4_B1	Gel4_B1_pAkt_tAkt_pERK_tERK
pERK	5	min	40	ng/ml	SD	M1	18041689.07	1	Gel1_B1	Gel1_B1_pAkt_tAkt_pERK_tERK
pERK	5	min	40	ng/ml	SD	M2	38317949.52	1	Gel3_B1	Gel3_B1_pAkt_tAkt_pERK_tERK
pERK	5	min	40	ng/ml	SD	M3	26223289.6	1	Gel4_B1	Gel4_B1_pAkt_tAkt_pERK_tERK
pERK	5	min	40	ng/ml	WD	M1	18930700.21	1	Gel1_B1	Gel1_B1_pAkt_tAkt_pERK_tERK
pERK	5	min	40	ng/ml	WD	M2	24318271.8	1	Gel2_B1	Gel2_B1_pAkt_tAkt_pERK_tERK
pERK	5	min	40	ng/ml	WD	M3	31278646.73	1	Gel3_B1	Gel3_B1_pAkt_tAkt_pERK_tERK
pERK	10	min	0	ng/ml	SD	M1	5895579	1	Gel1_B1	Gel1_B1_pAkt_tAkt_pERK_tERK
pERK	10	min	0	ng/ml	SD	M2	9146713.87	1	Gel2_B1	Gel2_B1_pAkt_tAkt_pERK_tERK
pERK	10	min	0	ng/ml	SD	M3	8999557.32	1	Gel4_B1	Gel4_B1_pAkt_tAkt_pERK_tERK
pERK	10	min	0	ng/ml	WD	M2	7160966.57	1	Gel2_B1	Gel2_B1_pAkt_tAkt_pERK_tERK
pERK	10	min	0	ng/ml	WD	M3	22567326	1	Gel3_B1	Gel3_B1_pAkt_tAkt_pERK_tERK
pERK	10	min	0	ng/ml	WD	M1	11549264.03	1	Gel4_B1	Gel4_B1_pAkt_tAkt_pERK_tERK
pERK	10	min	40	ng/ml	SD	M1	23530768.94	1	Gel1_B1	Gel1_B1_pAkt_tAkt_pERK_tERK
pERK	10	min	40	ng/ml	SD	M2	30280170.47	1	Gel3_B1	Gel3_B1_pAkt_tAkt_pERK_tERK
pERK	10	min	40	ng/ml	SD	M3	20397979.35	1	Gel4_B1	Gel4_B1_pAkt_tAkt_pERK_tERK
pERK	10	min	40	ng/ml	WD	M1	18081911.3	1	Gel1_B1	Gel1_B1_pAkt_tAkt_pERK_tERK
pERK	10	min	40	ng/ml	WD	M2	23847985.09	1	Gel2_B1	Gel2_B1_pAkt_tAkt_pERK_tERK
pERK	10	min	40	ng/ml	WD	M3	34776598.46	1	Gel3_B1	Gel3_B1_pAkt_tAkt_pERK_tERK
pERK	20	min	0	ng/ml	SD	M1	10175466.02	1	Gel1_B1	Gel1_B1_pAkt_tAkt_pERK_tERK
pERK	20	min	0	ng/ml	SD	M2	4274176.67	1	Gel2_B1	Gel2_B1_pAkt_tAkt_pERK_tERK
pERK	20	min	0	ng/ml	SD	M3	4535630.2	1	Gel4_B1	Gel4_B1_pAkt_tAkt_pERK_tERK
pERK	20	min	0	ng/ml	WD	M2	7142207.3	1	Gel2_B1	Gel2_B1_pAkt_tAkt_pERK_tERK
pERK	20	min	0	ng/ml	WD	M3	15745051.23	1	Gel3_B1	Gel3_B1_pAkt_tAkt_pERK_tERK
pERK	20	min	0	ng/ml	WD	M1	6234807.6	1	Gel4_B1	Gel4_B1_pAkt_tAkt_pERK_tERK
pERK	20	min	40	ng/ml	SD	M1	13433370.89	1	Gel1_B1	Gel1_B1_pAkt_tAkt_pERK_tERK
pERK	20	min	40	ng/ml	SD	M2	32536591.43	1	Gel3_B1	Gel3_B1_pAkt_tAkt_pERK_tERK
pERK	20	min	40	ng/ml	SD	M3	18670961.36	1	Gel4_B1	Gel4_B1_pAkt_tAkt_pERK_tERK
pERK	20	min	40	ng/ml	WD	M1	14115302.71	1	Gel1_B1	Gel1_B1_pAkt_tAkt_pERK_tERK
pERK	20	min	40	ng/ml	WD	M2	22267198.26	1	Gel2_B1	Gel2_B1_pAkt_tAkt_pERK_tERK
pERK	20	min	40	ng/ml	WD	M3	20885309.29	1	Gel3_B1	Gel3_B1_pAkt_tAkt_pERK_tERK
pERK	40	min	0	ng/ml	SD	M1	4838199.74	1	Gel1_B1	Gel1_B1_pAkt_tAkt_pERK_tERK
pERK	40	min	0	ng/ml	SD	M2	5973691.39	1	Gel2_B1	Gel2_B1_pAkt_tAkt_pERK_tERK
pERK	40	min	0	ng/ml	SD	M3	4982470.67	1	Gel4_B1	Gel4_B1_pAkt_tAkt_pERK_tERK
pERK	40	min	0	ng/ml	WD	M2	5250743.1	1	Gel2_B1	Gel2_B1_pAkt_tAkt_pERK_tERK
pERK	40	min	0	ng/ml	WD	M1	5120840.14	1	Gel4_B1	Gel4_B1_pAkt_tAkt_pERK_tERK
pERK	40	min	40	ng/ml	SD	M1	13197666.19	1	Gel1_B1	Gel1_B1_pAkt_tAkt_pERK_tERK
pERK	40	min	40	ng/ml	SD	M2	24512561.33	1	Gel3_B1	Gel3_B1_pAkt_tAkt_pERK_tERK
pERK	40	min	40	ng/ml	SD	M3	29654883	1	Gel4_B1	Gel4_B1_pAkt_tAkt_pERK_tERK
pERK	40	min	40	ng/ml	WD	M1	12142582.02	1	Gel1_B1	Gel1_B1_pAkt_tAkt_pERK_tERK
pERK	40	min	40	ng/ml	WD	M2	20066798.44	1	Gel2_B1	Gel2_B1_pAkt_tAkt_pERK_tERK
pERK	40	min	40	ng/ml	WD	M3	24532928.23	1	Gel3_B1	Gel3_B1_pAkt_tAkt_pERK_tERK
pERK	60	min	0	ng/ml	SD	M1	4550487.49	1	Gel1_B1	Gel1_B1_pAkt_tAkt_pERK_tERK
pERK	60	min	0	ng/ml	SD	M2	6047867.58	1	Gel2_B1	Gel2_B1_pAkt_tAkt_pERK_tERK
pERK	60	min	0	ng/ml	SD	M3	4436739.68	1	Gel4_B1	Gel4_B1_pAkt_tAkt_pERK_tERK
pERK	60	min	0	ng/ml	WD	M2	6315105.07	1	Gel2_B1	Gel2_B1_pAkt_tAkt_pERK_tERK
pERK	60	min	0	ng/ml	WD	M1	8944926.08	1	Gel3_B1	Gel3_B1_pAkt_tAkt_pERK_tERK
pERK	60	min	40	ng/ml	SD	M1	13003059.69	1	Gel1_B1	Gel1_B1_pAkt_tAkt_pERK_tERK
pERK	60	min	40	ng/ml	SD	M2	28045037.2	1	Gel3_B1	Gel3_B1_pAkt_tAkt_pERK_tERK
pERK	60	min	40	ng/ml	SD	M3	16153028.88	1	Gel4_B1	Gel4_B1_pAkt_tAkt_pERK_tERK
pERK	60	min	40	ng/ml	WD	M1	13636745.33	1	Gel1_B1	Gel1_B1_pAkt_tAkt_pERK_tERK
pERK	60	min	40	ng/ml	WD	M2	16238237.24	1	Gel2_B1	Gel2_B1_pAkt_tAkt_pERK_tERK
pERK	60	min	40	ng/ml	WD	M3	18692900.61	1	Gel3_B1	Gel3_B1_pAkt_tAkt_pERK_tERK
pERK	120	min	0	ng/ml	SD	M1	3842493.69	1	Gel1_B1	Gel1_B1_pAkt_tAkt_pERK_tERK
pERK	120	min	0	ng/ml	SD	M2	6276546	1	Gel2_B1	Gel2_B1_pAkt_tAkt_pERK_tERK
pERK	120	min	0	ng/ml	SD	M3	3768667.88	1	Gel4_B1	Gel4_B1_pAkt_tAkt_pERK_tERK
pERK	120	min	0	ng/ml	WD	M2	10252590.06	1	Gel2_B1	Gel2_B1_pAkt_tAkt_pERK_tERK
pERK	120	min	0	ng/ml	WD	M1	9767055.81	1	Gel3_B1	Gel3_B1_pAkt_tAkt_pERK_tERK
pERK	120	min	0	ng/ml	WD	M3	11401801.3	1	Gel4_B1	Gel4_B1_pAkt_tAkt_pERK_tERK
pERK	120	min	40	ng/ml	SD	M1	9559734.79	1	Gel1_B1	Gel1_B1_pAkt_tAkt_pERK_tERK
pERK	120	min	40	ng/ml	SD	M2	14539876.16	1	Gel3_B1	Gel3_B1_pAkt_tAkt_pERK_tERK
pERK	120	min	40	ng/ml	SD	M3	7893752.79	1	Gel4_B1	Gel4_B1_pAkt_tAkt_pERK_tERK
pERK	120	min	40	ng/ml	WD	M1	14587871.98	1	Gel1_B1	Gel1_B1_pAkt_tAkt_pERK_tERK
pERK	120	min	40	ng/ml	WD	M2	15100465.36	1	Gel2_B1	Gel2_B1_pAkt_tAkt_pERK_tERK
pERK	120	min	40	ng/ml	WD	M3	20018209.73	1	Gel3_B1	Gel3_B1_pAkt_tAkt_pERK_tERK
pERK	0	min	0	ng/ml	SD	M1	5875303.76	2	Gel 1_B2	Gel1_Gel2_B2_pAkt_tAkt_pERK_tERK
pERK	0	min	0	ng/ml	SD	M2	2884283.35	2	Gel 4_B2	Gel3_Gel4_B2_pAkt_tAkt_pERK_tERK
pERK	0	min	0	ng/ml	SD	M3	2562238.71	2	Gel 5_B2	Gel5_Gel6_B2_pAkt_tAkt_pERK_tERK
pERK	0	min	0	ng/ml	WD	M1	16303528.56	2	Gel 3_B2	Gel3_Gel4_B2_pAkt_tAkt_pERK_tERK
pERK	0	min	0	ng/ml	WD	M2	12287974.2	2	Gel 5_B2	Gel5_Gel6_B2_pAkt_tAkt_pERK_tERK
pERK	0	min	0	ng/ml	WD	M3	10357770.21	2	Gel 6_B2	Gel5_Gel6_B2_pAkt_tAkt_pERK_tERK
pERK	0	min	0	ng/ml	SD	M1	4664837.29	2	Gel 1_B2	Gel1_Gel2_B2_pAkt_tAkt_pERK_tERK
pERK	0	min	0	ng/ml	SD	M2	7189263.94	2	Gel 2_B2	Gel1_Gel2_B2_pAkt_tAkt_pERK_tERK
pERK	0	min	0	ng/ml	SD	M3	1770153.72	2	Gel 3_B2	Gel3_Gel4_B2_pAkt_tAkt_pERK_tERK
pERK	0	min	0	ng/ml	WD	M1	14191950.69	2	Gel 2_B2	Gel1_Gel2_B2_pAkt_tAkt_pERK_tERK
pERK	0	min	0	ng/ml	WD	M3	8708917.71	2	Gel 4_B2	Gel3_Gel4_B2_pAkt_tAkt_pERK_tERK
pERK	0	min	0	ng/ml	WD	M2	14687436.95	2	Gel 6_B2	Gel5_Gel6_B2_pAkt_tAkt_pERK_tERK
pERK	5	min	0	ng/ml	SD	M1	5936049.86	2	Gel 1_B2	Gel1_Gel2_B2_pAkt_tAkt_pERK_tERK
pERK	5	min	0	ng/ml	SD	M2	5486106.56	2	Gel 4_B2	Gel3_Gel4_B2_pAkt_tAkt_pERK_tERK
pERK	5	min	0	ng/ml	SD	M3	3378775.71	2	Gel 5_B2	Gel5_Gel6_B2_pAkt_tAkt_pERK_tERK
pERK	5	min	0	ng/ml	WD	M1	7207071.38	2	Gel 3_B2	Gel3_Gel4_B2_pAkt_tAkt_pERK_tERK
pERK	5	min	0	ng/ml	WD	M2	13721810.85	2	Gel 5_B2	Gel5_Gel6_B2_pAkt_tAkt_pERK_tERK
pERK	5	min	0	ng/ml	WD	M3	5601629.07	2	Gel 6_B2	Gel5_Gel6_B2_pAkt_tAkt_pERK_tERK
pERK	5	min	40	ng/ml	SD	M1	22981696.23	2	Gel 1_B2	Gel1_Gel2_B2_pAkt_tAkt_pERK_tERK
pERK	5	min	40	ng/ml	SD	M2	26134571	2	Gel 2_B2	Gel1_Gel2_B2_pAkt_tAkt_pERK_tERK
pERK	5	min	40	ng/ml	SD	M3	13988663.51	2	Gel 3_B2	Gel3_Gel4_B2_pAkt_tAkt_pERK_tERK
pERK	5	min	40	ng/ml	WD	M1	12180057.7	2	Gel 2_B2	Gel1_Gel2_B2_pAkt_tAkt_pERK_tERK
pERK	5	min	40	ng/ml	WD	M3	6776804.23	2	Gel 4_B2	Gel3_Gel4_B2_pAkt_tAkt_pERK_tERK
pERK	5	min	40	ng/ml	WD	M2	14412732.4	2	Gel 6_B2	Gel5_Gel6_B2_pAkt_tAkt_pERK_tERK
pERK	10	min	0	ng/ml	SD	M1	7570534.41	2	Gel 1_B2	Gel1_Gel2_B2_pAkt_tAkt_pERK_tERK
pERK	10	min	0	ng/ml	SD	M2	2986330.93	2	Gel 4_B2	Gel3_Gel4_B2_pAkt_tAkt_pERK_tERK
pERK	10	min	0	ng/ml	SD	M3	6247432.06	2	Gel 5_B2	Gel5_Gel6_B2_pAkt_tAkt_pERK_tERK
pERK	10	min	0	ng/ml	WD	M1	16387540.7	2	Gel 3_B2	Gel3_Gel4_B2_pAkt_tAkt_pERK_tERK
pERK	10	min	0	ng/ml	WD	M2	21969738.96	2	Gel 5_B2	Gel5_Gel6_B2_pAkt_tAkt_pERK_tERK
pERK	10	min	0	ng/ml	WD	M3	14781520.41	2	Gel 6_B2	Gel5_Gel6_B2_pAkt_tAkt_pERK_tERK
pERK	10	min	40	ng/ml	SD	M1	19249411.9	2	Gel 1_B2	Gel1_Gel2_B2_pAkt_tAkt_pERK_tERK
pERK	10	min	40	ng/ml	SD	M2	17755921.54	2	Gel 2_B2	Gel1_Gel2_B2_pAkt_tAkt_pERK_tERK
pERK	10	min	40	ng/ml	SD	M3	18269685.08	2	Gel 3_B2	Gel3_Gel4_B2_pAkt_tAkt_pERK_tERK
pERK	10	min	40	ng/ml	WD	M1	18512084.17	2	Gel 2_B2	Gel1_Gel2_B2_pAkt_tAkt_pERK_tERK
pERK	10	min	40	ng/ml	WD	M3	13739504.97	2	Gel 4_B2	Gel3_Gel4_B2_pAkt_tAkt_pERK_tERK
pERK	10	min	40	ng/ml	WD	M2	18582018.43	2	Gel 6_B2	Gel5_Gel6_B2_pAkt_tAkt_pERK_tERK
pERK	20	min	0	ng/ml	SD	M1	6628347.12	2	Gel 1_B2	Gel1_Gel2_B2_pAkt_tAkt_pERK_tERK
pERK	20	min	0	ng/ml	SD	M2	2006925.96	2	Gel 4_B2	Gel3_Gel4_B2_pAkt_tAkt_pERK_tERK
pERK	20	min	0	ng/ml	SD	M3	2165956.52	2	Gel 5_B2	Gel5_Gel6_B2_pAkt_tAkt_pERK_tERK
pERK	20	min	0	ng/ml	WD	M1	8682166	2	Gel 3_B2	Gel3_Gel4_B2_pAkt_tAkt_pERK_tERK
pERK	20	min	0	ng/ml	WD	M2	9025815	2	Gel 5_B2	Gel5_Gel6_B2_pAkt_tAkt_pERK_tERK
pERK	20	min	0	ng/ml	WD	M3	11406329.51	2	Gel 6_B2	Gel5_Gel6_B2_pAkt_tAkt_pERK_tERK
pERK	20	min	40	ng/ml	SD	M1	17985775.98	2	Gel 1_B2	Gel1_Gel2_B2_pAkt_tAkt_pERK_tERK
pERK	20	min	40	ng/ml	SD	M2	15553243.77	2	Gel 2_B2	Gel1_Gel2_B2_pAkt_tAkt_pERK_tERK
pERK	20	min	40	ng/ml	SD	M3	12256385.94	2	Gel 3_B2	Gel3_Gel4_B2_pAkt_tAkt_pERK_tERK
pERK	20	min	40	ng/ml	WD	M1	20194641.12	2	Gel 2_B2	Gel1_Gel2_B2_pAkt_tAkt_pERK_tERK
pERK	20	min	40	ng/ml	WD	M3	9391365.7	2	Gel 4_B2	Gel3_Gel4_B2_pAkt_tAkt_pERK_tERK
pERK	20	min	40	ng/ml	WD	M2	11537755.58	2	Gel 6_B2	Gel5_Gel6_B2_pAkt_tAkt_pERK_tERK
pERK	40	min	0	ng/ml	SD	M1	4362676.1	2	Gel 1_B2	Gel1_Gel2_B2_pAkt_tAkt_pERK_tERK
pERK	40	min	0	ng/ml	SD	M2	2489249.73	2	Gel 4_B2	Gel3_Gel4_B2_pAkt_tAkt_pERK_tERK
pERK	40	min	0	ng/ml	WD	M1	14144379.17	2	Gel 3_B2	Gel3_Gel4_B2_pAkt_tAkt_pERK_tERK
pERK	40	min	0	ng/ml	WD	M2	9222729.46	2	Gel 5_B2	Gel5_Gel6_B2_pAkt_tAkt_pERK_tERK
pERK	40	min	0	ng/ml	WD	M3	7724675.23	2	Gel 6_B2	Gel5_Gel6_B2_pAkt_tAkt_pERK_tERK
pERK	40	min	40	ng/ml	SD	M1	15688358.14	2	Gel 1_B2	Gel1_Gel2_B2_pAkt_tAkt_pERK_tERK
pERK	40	min	40	ng/ml	SD	M2	17039577.36	2	Gel 2_B2	Gel1_Gel2_B2_pAkt_tAkt_pERK_tERK
pERK	40	min	40	ng/ml	WD	M1	15234407.5	2	Gel 2_B2	Gel1_Gel2_B2_pAkt_tAkt_pERK_tERK
pERK	40	min	40	ng/ml	WD	M3	8898660.08	2	Gel 4_B2	Gel3_Gel4_B2_pAkt_tAkt_pERK_tERK
pERK	40	min	40	ng/ml	WD	M2	15862006.46	2	Gel 6_B2	Gel5_Gel6_B2_pAkt_tAkt_pERK_tERK
pERK	60	min	0	ng/ml	SD	M1	5257342.61	2	Gel 1_B2	Gel1_Gel2_B2_pAkt_tAkt_pERK_tERK
pERK	60	min	0	ng/ml	WD	M1	10296815.11	2	Gel 3_B2	Gel3_Gel4_B2_pAkt_tAkt_pERK_tERK
pERK	60	min	0	ng/ml	WD	M2	6376549.21	2	Gel 5_B2	Gel5_Gel6_B2_pAkt_tAkt_pERK_tERK
pERK	60	min	0	ng/ml	WD	M3	11443398.81	2	Gel 6_B2	Gel5_Gel6_B2_pAkt_tAkt_pERK_tERK
pERK	60	min	40	ng/ml	SD	M1	14134682.19	2	Gel 1_B2	Gel1_Gel2_B2_pAkt_tAkt_pERK_tERK
pERK	60	min	40	ng/ml	SD	M2	14218112.1	2	Gel 2_B2	Gel1_Gel2_B2_pAkt_tAkt_pERK_tERK
pERK	60	min	40	ng/ml	WD	M1	16355535.53	2	Gel 2_B2	Gel1_Gel2_B2_pAkt_tAkt_pERK_tERK
pERK	60	min	40	ng/ml	WD	M3	11727086.71	2	Gel 4_B2	Gel3_Gel4_B2_pAkt_tAkt_pERK_tERK
pERK	60	min	40	ng/ml	WD	M2	13013416	2	Gel 6_B2	Gel5_Gel6_B2_pAkt_tAkt_pERK_tERK
pERK	120	min	0	ng/ml	SD	M1	3848968.09	2	Gel 1_B2	Gel1_Gel2_B2_pAkt_tAkt_pERK_tERK
pERK	120	min	0	ng/ml	SD	M2	1995841.3	2	Gel 4_B2	Gel3_Gel4_B2_pAkt_tAkt_pERK_tERK
pERK	120	min	0	ng/ml	SD	M3	1741328.15	2	Gel 5_B2	Gel5_Gel6_B2_pAkt_tAkt_pERK_tERK
pERK	120	min	0	ng/ml	WD	M1	10236292.51	2	Gel 3_B2	Gel3_Gel4_B2_pAkt_tAkt_pERK_tERK
pERK	120	min	0	ng/ml	WD	M2	8522059.66	2	Gel 5_B2	Gel5_Gel6_B2_pAkt_tAkt_pERK_tERK
pERK	120	min	0	ng/ml	WD	M3	12890465.11	2	Gel 6_B2	Gel5_Gel6_B2_pAkt_tAkt_pERK_tERK
pERK	120	min	40	ng/ml	SD	M1	11977725	2	Gel 1_B2	Gel1_Gel2_B2_pAkt_tAkt_pERK_tERK
pERK	120	min	40	ng/ml	SD	M2	18275969.44	2	Gel 2_B2	Gel1_Gel2_B2_pAkt_tAkt_pERK_tERK
pERK	120	min	40	ng/ml	SD	M3	6415159	2	Gel 3_B2	Gel3_Gel4_B2_pAkt_tAkt_pERK_tERK
pERK	120	min	40	ng/ml	WD	M1	25240605.52	2	Gel 2_B2	Gel1_Gel2_B2_pAkt_tAkt_pERK_tERK
pERK	120	min	40	ng/ml	WD	M3	22814466.1	2	Gel 4_B2	Gel3_Gel4_B2_pAkt_tAkt_pERK_tERK
pERK	120	min	40	ng/ml	WD	M2	12770021.33	2	Gel 6_B2	Gel5_Gel6_B2_pAkt_tAkt_pERK_tERK
pERK	180	min	0	ng/ml	SD	M1	4799118	2	Gel 1_B2	Gel1_Gel2_B2_pAkt_tAkt_pERK_tERK
pERK	180	min	0	ng/ml	SD	M2	2479945.06	2	Gel 4_B2	Gel3_Gel4_B2_pAkt_tAkt_pERK_tERK
pERK	180	min	0	ng/ml	SD	M3	3232434.67	2	Gel 5_B2	Gel5_Gel6_B2_pAkt_tAkt_pERK_tERK
pERK	180	min	0	ng/ml	WD	M1	18858057.47	2	Gel 3_B2	Gel3_Gel4_B2_pAkt_tAkt_pERK_tERK
pERK	180	min	0	ng/ml	WD	M2	15975127.33	2	Gel 5_B2	Gel5_Gel6_B2_pAkt_tAkt_pERK_tERK
pERK	180	min	0	ng/ml	WD	M3	15415358.5	2	Gel 6_B2	Gel5_Gel6_B2_pAkt_tAkt_pERK_tERK
pERK	180	min	40	ng/ml	SD	M1	13903568.6	2	Gel 1_B2	Gel1_Gel2_B2_pAkt_tAkt_pERK_tERK
pERK	180	min	40	ng/ml	SD	M2	7698093.36	2	Gel 2_B2	Gel1_Gel2_B2_pAkt_tAkt_pERK_tERK
pERK	180	min	40	ng/ml	SD	M3	4979214.77	2	Gel 3_B2	Gel3_Gel4_B2_pAkt_tAkt_pERK_tERK
pERK	180	min	40	ng/ml	WD	M1	15437241	2	Gel 2_B2	Gel1_Gel2_B2_pAkt_tAkt_pERK_tERK
pERK	180	min	40	ng/ml	WD	M3	11817185.64	2	Gel 4_B2	Gel3_Gel4_B2_pAkt_tAkt_pERK_tERK
pERK	180	min	40	ng/ml	WD	M2	11437400.38	2	Gel 6_B2	Gel5_Gel6_B2_pAkt_tAkt_pERK_tERK
pERK	240	min	0	ng/ml	SD	M1	5364422.16	2	Gel 1_B2	Gel1_Gel2_B2_pAkt_tAkt_pERK_tERK
pERK	240	min	0	ng/ml	SD	M2	3778562.19	2	Gel 4_B2	Gel3_Gel4_B2_pAkt_tAkt_pERK_tERK
pERK	240	min	0	ng/ml	WD	M1	14607733.5	2	Gel 3_B2	Gel3_Gel4_B2_pAkt_tAkt_pERK_tERK
pERK	240	min	0	ng/ml	WD	M2	10723858.07	2	Gel 5_B2	Gel5_Gel6_B2_pAkt_tAkt_pERK_tERK
pERK	240	min	0	ng/ml	WD	M3	10617333.3	2	Gel 6_B2	Gel5_Gel6_B2_pAkt_tAkt_pERK_tERK
pERK	240	min	40	ng/ml	SD	M1	11285509.5	2	Gel 1_B2	Gel1_Gel2_B2_pAkt_tAkt_pERK_tERK
pERK	240	min	40	ng/ml	SD	M2	9194696.56	2	Gel 2_B2	Gel1_Gel2_B2_pAkt_tAkt_pERK_tERK
pERK	240	min	40	ng/ml	SD	M3	6402668.95	2	Gel 3_B2	Gel3_Gel4_B2_pAkt_tAkt_pERK_tERK
pERK	240	min	40	ng/ml	WD	M1	18528578	2	Gel 2_B2	Gel1_Gel2_B2_pAkt_tAkt_pERK_tERK
pERK	240	min	40	ng/ml	WD	M3	9158094.5	2	Gel 4_B2	Gel3_Gel4_B2_pAkt_tAkt_pERK_tERK
pERK	240	min	40	ng/ml	WD	M2	14517815.8	2	Gel 6_B2	Gel5_Gel6_B2_pAkt_tAkt_pERK_tERK
pERK	1080	min	0	ng/ml	SD	M1	4957879.63	2	Gel 1_B2	Gel1_Gel2_B2_pAkt_tAkt_pERK_tERK
pERK	1080	min	0	ng/ml	SD	M2	2876071.5	2	Gel 4_B2	Gel3_Gel4_B2_pAkt_tAkt_pERK_tERK
pERK	1080	min	0	ng/ml	SD	M3	5495662.26	2	Gel 5_B2	Gel5_Gel6_B2_pAkt_tAkt_pERK_tERK
pERK	1080	min	0	ng/ml	WD	M1	18812606.74	2	Gel 3_B2	Gel3_Gel4_B2_pAkt_tAkt_pERK_tERK
pERK	1080	min	0	ng/ml	WD	M2	18469638.02	2	Gel 5_B2	Gel5_Gel6_B2_pAkt_tAkt_pERK_tERK
pERK	1080	min	0	ng/ml	WD	M3	15959998.89	2	Gel 6_B2	Gel5_Gel6_B2_pAkt_tAkt_pERK_tERK
pERK	1080	min	40	ng/ml	SD	M1	18256420.33	2	Gel 1_B2	Gel1_Gel2_B2_pAkt_tAkt_pERK_tERK
pERK	1080	min	40	ng/ml	SD	M2	13710678.86	2	Gel 2_B2	Gel1_Gel2_B2_pAkt_tAkt_pERK_tERK
pERK	1080	min	40	ng/ml	SD	M3	9530767.5	2	Gel 3_B2	Gel3_Gel4_B2_pAkt_tAkt_pERK_tERK
pERK	1080	min	40	ng/ml	WD	M1	19129571	2	Gel 2_B2	Gel1_Gel2_B2_pAkt_tAkt_pERK_tERK
pERK	1080	min	40	ng/ml	WD	M3	15333500.75	2	Gel 4_B2	Gel3_Gel4_B2_pAkt_tAkt_pERK_tERK
pERK	1080	min	40	ng/ml	WD	M2	14240866.46	2	Gel 6_B2	Gel5_Gel6_B2_pAkt_tAkt_pERK_tERK
pERK	1440	min	0	ng/ml	SD	M1	7675958.83	2	Gel 1_B2	Gel1_Gel2_B2_pAkt_tAkt_pERK_tERK
pERK	1440	min	0	ng/ml	SD	M2	2950255.47	2	Gel 4_B2	Gel3_Gel4_B2_pAkt_tAkt_pERK_tERK
pERK	1440	min	0	ng/ml	SD	M3	3162252	2	Gel 5_B2	Gel5_Gel6_B2_pAkt_tAkt_pERK_tERK
pERK	1440	min	0	ng/ml	WD	M1	12550196.38	2	Gel 3_B2	Gel3_Gel4_B2_pAkt_tAkt_pERK_tERK
pERK	1440	min	0	ng/ml	WD	M2	19473192.7	2	Gel 5_B2	Gel5_Gel6_B2_pAkt_tAkt_pERK_tERK
pERK	1440	min	0	ng/ml	WD	M3	11361124.47	2	Gel 6_B2	Gel5_Gel6_B2_pAkt_tAkt_pERK_tERK
pERK	1440	min	40	ng/ml	SD	M1	13461733.4	2	Gel 1_B2	Gel1_Gel2_B2_pAkt_tAkt_pERK_tERK
pERK	1440	min	40	ng/ml	SD	M2	13226531.57	2	Gel 2_B2	Gel1_Gel2_B2_pAkt_tAkt_pERK_tERK
pERK	1440	min	40	ng/ml	SD	M3	6088925.62	2	Gel 3_B2	Gel3_Gel4_B2_pAkt_tAkt_pERK_tERK
pERK	1440	min	40	ng/ml	WD	M1	15518746.25	2	Gel 2_B2	Gel1_Gel2_B2_pAkt_tAkt_pERK_tERK
pERK	1440	min	40	ng/ml	WD	M3	11782056.02	2	Gel 4_B2	Gel3_Gel4_B2_pAkt_tAkt_pERK_tERK
pERK	1440	min	40	ng/ml	WD	M2	8992313.75	2	Gel 6_B2	Gel5_Gel6_B2_pAkt_tAkt_pERK_tERK
pERK	0	min	0	ng/ml	SD	M1	16864427.69	3a	Gel 1_B3a	Gel1_2_B3a_pAkt_tAkt_pERK_tERK
pERK	0	min	0	ng/ml	SD	M2	56465050.5	3a	Gel 4_B3a	Gel3_4_B3a_pAkt_tAkt_pERK_tERK
pERK	0	min	0	ng/ml	SD	M3	32005237.99	3a	Gel 5_B3a	Gel5_6_B3a_pAkt_tAkt_pERK_tERK
pERK	0	min	0	ng/ml	WD	M2	88387247.86	3a	Gel 5_B3a	Gel5_6_B3a_pAkt_tAkt_pERK_tERK
pERK	0	min	0	ng/ml	WD	M3	37026546.7	3a	Gel 6_B3a	Gel5_6_B3a_pAkt_tAkt_pERK_tERK
pERK	0	min	0	ng/ml	WD	M1	48717621.56	3a	Gel3_B3a	Gel3_4_B3a_pAkt_tAkt_pERK_tERK
pERK	0	min	0	ng/ml	SD	M1	15474305.06	3a	Gel 1_B3a	Gel1_2_B3a_pAkt_tAkt_pERK_tERK
pERK	0	min	0	ng/ml	SD	M2	26068169.38	3a	Gel 2_B3a	Gel1_2_B3a_pAkt_tAkt_pERK_tERK
pERK	0	min	0	ng/ml	SD	M3	13972431.95	3a	Gel3_B3a	Gel3_4_B3a_pAkt_tAkt_pERK_tERK
pERK	0	min	0	ng/ml	WD	M1	42410746.5	3a	Gel 2_B3a	Gel1_2_B3a_pAkt_tAkt_pERK_tERK
pERK	0	min	0	ng/ml	WD	M2	58969202.31	3a	Gel 4_B3a	Gel3_4_B3a_pAkt_tAkt_pERK_tERK
pERK	0	min	0	ng/ml	WD	M3	25869873.07	3a	Gel 6_B3a	Gel5_6_B3a_pAkt_tAkt_pERK_tERK
pERK	5	min	0	ng/ml	SD	M1	35826768.5	3a	Gel 1_B3a	Gel1_2_B3a_pAkt_tAkt_pERK_tERK
pERK	5	min	0	ng/ml	SD	M2	34521853.72	3a	Gel 4_B3a	Gel3_4_B3a_pAkt_tAkt_pERK_tERK
pERK	5	min	0	ng/ml	SD	M3	23324950.72	3a	Gel 5_B3a	Gel5_6_B3a_pAkt_tAkt_pERK_tERK
pERK	5	min	0	ng/ml	WD	M2	78041239.4	3a	Gel 5_B3a	Gel5_6_B3a_pAkt_tAkt_pERK_tERK
pERK	5	min	0	ng/ml	WD	M3	40933960.25	3a	Gel 6_B3a	Gel5_6_B3a_pAkt_tAkt_pERK_tERK
pERK	5	min	0	ng/ml	WD	M1	65197018.92	3a	Gel3_B3a	Gel3_4_B3a_pAkt_tAkt_pERK_tERK
pERK	5	min	40	ng/ml	SD	M1	102432164.5	3a	Gel 1_B3a	Gel1_2_B3a_pAkt_tAkt_pERK_tERK
pERK	5	min	40	ng/ml	SD	M2	112931047.8	3a	Gel 2_B3a	Gel1_2_B3a_pAkt_tAkt_pERK_tERK
pERK	5	min	40	ng/ml	SD	M3	129685658.2	3a	Gel3_B3a	Gel3_4_B3a_pAkt_tAkt_pERK_tERK
pERK	5	min	40	ng/ml	WD	M1	119204873	3a	Gel 2_B3a	Gel1_2_B3a_pAkt_tAkt_pERK_tERK
pERK	5	min	40	ng/ml	WD	M2	97920738.21	3a	Gel 4_B3a	Gel3_4_B3a_pAkt_tAkt_pERK_tERK
pERK	5	min	40	ng/ml	WD	M3	91927375.14	3a	Gel 6_B3a	Gel5_6_B3a_pAkt_tAkt_pERK_tERK
pERK	10	min	0	ng/ml	SD	M1	26376528.72	3a	Gel 1_B3a	Gel1_2_B3a_pAkt_tAkt_pERK_tERK
pERK	10	min	0	ng/ml	SD	M2	57612732.39	3a	Gel 4_B3a	Gel3_4_B3a_pAkt_tAkt_pERK_tERK
pERK	10	min	0	ng/ml	SD	M3	32407126.73	3a	Gel 5_B3a	Gel5_6_B3a_pAkt_tAkt_pERK_tERK
pERK	10	min	0	ng/ml	WD	M2	114385688.7	3a	Gel 5_B3a	Gel5_6_B3a_pAkt_tAkt_pERK_tERK
pERK	10	min	0	ng/ml	WD	M3	36436204.67	3a	Gel 6_B3a	Gel5_6_B3a_pAkt_tAkt_pERK_tERK
pERK	10	min	0	ng/ml	WD	M1	54118110.5	3a	Gel3_B3a	Gel3_4_B3a_pAkt_tAkt_pERK_tERK
pERK	10	min	40	ng/ml	SD	M1	82525073.44	3a	Gel 1_B3a	Gel1_2_B3a_pAkt_tAkt_pERK_tERK
pERK	10	min	40	ng/ml	SD	M2	104531225.1	3a	Gel 2_B3a	Gel1_2_B3a_pAkt_tAkt_pERK_tERK
pERK	10	min	40	ng/ml	SD	M3	71354262.52	3a	Gel3_B3a	Gel3_4_B3a_pAkt_tAkt_pERK_tERK
pERK	10	min	40	ng/ml	WD	M1	89212207.71	3a	Gel 2_B3a	Gel1_2_B3a_pAkt_tAkt_pERK_tERK
pERK	10	min	40	ng/ml	WD	M2	83669280.86	3a	Gel 4_B3a	Gel3_4_B3a_pAkt_tAkt_pERK_tERK
pERK	10	min	40	ng/ml	WD	M3	78944977.03	3a	Gel 6_B3a	Gel5_6_B3a_pAkt_tAkt_pERK_tERK
pERK	20	min	0	ng/ml	SD	M1	18233257.79	3a	Gel 1_B3a	Gel1_2_B3a_pAkt_tAkt_pERK_tERK
pERK	20	min	0	ng/ml	SD	M2	30325766.64	3a	Gel 4_B3a	Gel3_4_B3a_pAkt_tAkt_pERK_tERK
pERK	20	min	0	ng/ml	SD	M3	28427459.13	3a	Gel 5_B3a	Gel5_6_B3a_pAkt_tAkt_pERK_tERK
pERK	20	min	0	ng/ml	WD	M2	72568718.69	3a	Gel 5_B3a	Gel5_6_B3a_pAkt_tAkt_pERK_tERK
pERK	20	min	0	ng/ml	WD	M3	42995396.3	3a	Gel 6_B3a	Gel5_6_B3a_pAkt_tAkt_pERK_tERK
pERK	20	min	0	ng/ml	WD	M1	40897579.67	3a	Gel3_B3a	Gel3_4_B3a_pAkt_tAkt_pERK_tERK
pERK	20	min	40	ng/ml	SD	M1	72293403.05	3a	Gel 1_B3a	Gel1_2_B3a_pAkt_tAkt_pERK_tERK
pERK	20	min	40	ng/ml	SD	M2	79094668.94	3a	Gel 2_B3a	Gel1_2_B3a_pAkt_tAkt_pERK_tERK
pERK	20	min	40	ng/ml	SD	M3	59209253.69	3a	Gel3_B3a	Gel3_4_B3a_pAkt_tAkt_pERK_tERK
pERK	20	min	40	ng/ml	WD	M1	52325957.49	3a	Gel 2_B3a	Gel1_2_B3a_pAkt_tAkt_pERK_tERK
pERK	20	min	40	ng/ml	WD	M2	120448640.5	3a	Gel 4_B3a	Gel3_4_B3a_pAkt_tAkt_pERK_tERK
pERK	20	min	40	ng/ml	WD	M3	87275726.76	3a	Gel 6_B3a	Gel5_6_B3a_pAkt_tAkt_pERK_tERK
pERK	40	min	0	ng/ml	SD	M1	16670796.53	3a	Gel 1_B3a	Gel1_2_B3a_pAkt_tAkt_pERK_tERK
pERK	40	min	0	ng/ml	SD	M2	35449301.5	3a	Gel 4_B3a	Gel3_4_B3a_pAkt_tAkt_pERK_tERK
pERK	40	min	0	ng/ml	SD	M3	18031265.07	3a	Gel 5_B3a	Gel5_6_B3a_pAkt_tAkt_pERK_tERK
pERK	40	min	0	ng/ml	WD	M3	43863464	3a	Gel 6_B3a	Gel5_6_B3a_pAkt_tAkt_pERK_tERK
pERK	40	min	0	ng/ml	WD	M1	32814352.4	3a	Gel3_B3a	Gel3_4_B3a_pAkt_tAkt_pERK_tERK
pERK	40	min	40	ng/ml	SD	M1	64316363.16	3a	Gel 1_B3a	Gel1_2_B3a_pAkt_tAkt_pERK_tERK
pERK	40	min	40	ng/ml	SD	M2	92242630.5	3a	Gel 2_B3a	Gel1_2_B3a_pAkt_tAkt_pERK_tERK
pERK	40	min	40	ng/ml	SD	M3	64902093	3a	Gel3_B3a	Gel3_4_B3a_pAkt_tAkt_pERK_tERK
pERK	40	min	40	ng/ml	WD	M1	95334028.86	3a	Gel 2_B3a	Gel1_2_B3a_pAkt_tAkt_pERK_tERK
pERK	40	min	40	ng/ml	WD	M3	48047885	3a	Gel 6_B3a	Gel5_6_B3a_pAkt_tAkt_pERK_tERK
pERK	60	min	0	ng/ml	SD	M1	14821076.93	3a	Gel 1_B3a	Gel1_2_B3a_pAkt_tAkt_pERK_tERK
pERK	60	min	0	ng/ml	SD	M2	32194190.6	3a	Gel 4_B3a	Gel3_4_B3a_pAkt_tAkt_pERK_tERK
pERK	60	min	0	ng/ml	SD	M3	29210782.27	3a	Gel 5_B3a	Gel5_6_B3a_pAkt_tAkt_pERK_tERK
pERK	60	min	0	ng/ml	WD	M2	55480089	3a	Gel 5_B3a	Gel5_6_B3a_pAkt_tAkt_pERK_tERK
pERK	60	min	0	ng/ml	WD	M3	37576169.25	3a	Gel 6_B3a	Gel5_6_B3a_pAkt_tAkt_pERK_tERK
pERK	60	min	0	ng/ml	WD	M1	34267827.66	3a	Gel3_B3a	Gel3_4_B3a_pAkt_tAkt_pERK_tERK
pERK	60	min	40	ng/ml	SD	M1	64364396.91	3a	Gel 1_B3a	Gel1_2_B3a_pAkt_tAkt_pERK_tERK
pERK	60	min	40	ng/ml	SD	M2	79129189.83	3a	Gel 2_B3a	Gel1_2_B3a_pAkt_tAkt_pERK_tERK
pERK	60	min	40	ng/ml	SD	M3	48410069	3a	Gel3_B3a	Gel3_4_B3a_pAkt_tAkt_pERK_tERK
pERK	60	min	40	ng/ml	WD	M1	77774033	3a	Gel 2_B3a	Gel1_2_B3a_pAkt_tAkt_pERK_tERK
pERK	60	min	40	ng/ml	WD	M2	137707405.1	3a	Gel 4_B3a	Gel3_4_B3a_pAkt_tAkt_pERK_tERK
pERK	60	min	40	ng/ml	WD	M3	60850459.71	3a	Gel 6_B3a	Gel5_6_B3a_pAkt_tAkt_pERK_tERK
pERK	120	min	0	ng/ml	SD	M1	22657897.71	3a	Gel 1_B3a	Gel1_2_B3a_pAkt_tAkt_pERK_tERK
pERK	120	min	0	ng/ml	SD	M2	25784477.33	3a	Gel 4_B3a	Gel3_4_B3a_pAkt_tAkt_pERK_tERK
pERK	120	min	0	ng/ml	SD	M3	39543147.82	3a	Gel 5_B3a	Gel5_6_B3a_pAkt_tAkt_pERK_tERK
pERK	120	min	0	ng/ml	WD	M2	62924145.15	3a	Gel 5_B3a	Gel5_6_B3a_pAkt_tAkt_pERK_tERK
pERK	120	min	0	ng/ml	WD	M3	55562914.35	3a	Gel 6_B3a	Gel5_6_B3a_pAkt_tAkt_pERK_tERK
pERK	120	min	0	ng/ml	WD	M1	28244697	3a	Gel3_B3a	Gel3_4_B3a_pAkt_tAkt_pERK_tERK
pERK	120	min	40	ng/ml	SD	M1	53243838.52	3a	Gel 1_B3a	Gel1_2_B3a_pAkt_tAkt_pERK_tERK
pERK	120	min	40	ng/ml	SD	M2	76905958	3a	Gel 2_B3a	Gel1_2_B3a_pAkt_tAkt_pERK_tERK
pERK	120	min	40	ng/ml	SD	M3	69563877.78	3a	Gel3_B3a	Gel3_4_B3a_pAkt_tAkt_pERK_tERK
pERK	120	min	40	ng/ml	WD	M1	89830301.5	3a	Gel 2_B3a	Gel1_2_B3a_pAkt_tAkt_pERK_tERK
pERK	120	min	40	ng/ml	WD	M2	58270346.76	3a	Gel 4_B3a	Gel3_4_B3a_pAkt_tAkt_pERK_tERK
pERK	120	min	40	ng/ml	WD	M3	48395118.33	3a	Gel 6_B3a	Gel5_6_B3a_pAkt_tAkt_pERK_tERK
pERK	180	min	0	ng/ml	SD	M1	14255285.09	3a	Gel 1_B3a	Gel1_2_B3a_pAkt_tAkt_pERK_tERK
pERK	180	min	0	ng/ml	SD	M2	19952882.5	3a	Gel 4_B3a	Gel3_4_B3a_pAkt_tAkt_pERK_tERK
pERK	180	min	0	ng/ml	SD	M3	20492126.23	3a	Gel 5_B3a	Gel5_6_B3a_pAkt_tAkt_pERK_tERK
pERK	180	min	0	ng/ml	WD	M3	42942051.25	3a	Gel 6_B3a	Gel5_6_B3a_pAkt_tAkt_pERK_tERK
pERK	180	min	40	ng/ml	SD	M1	36245984.18	3a	Gel 1_B3a	Gel1_2_B3a_pAkt_tAkt_pERK_tERK
pERK	180	min	40	ng/ml	SD	M2	36434392.5	3a	Gel 2_B3a	Gel1_2_B3a_pAkt_tAkt_pERK_tERK
pERK	180	min	40	ng/ml	SD	M3	40295602.83	3a	Gel3_B3a	Gel3_4_B3a_pAkt_tAkt_pERK_tERK
pERK	180	min	40	ng/ml	WD	M3	48539837.41	3a	Gel 6_B3a	Gel5_6_B3a_pAkt_tAkt_pERK_tERK
pERK	240	min	0	ng/ml	SD	M1	20036400.23	3a	Gel 1_B3a	Gel1_2_B3a_pAkt_tAkt_pERK_tERK
pERK	240	min	0	ng/ml	SD	M2	38251068.15	3a	Gel 4_B3a	Gel3_4_B3a_pAkt_tAkt_pERK_tERK
pERK	240	min	0	ng/ml	SD	M3	34624450.72	3a	Gel 5_B3a	Gel5_6_B3a_pAkt_tAkt_pERK_tERK
pERK	240	min	40	ng/ml	SD	M1	52428701.31	3a	Gel 1_B3a	Gel1_2_B3a_pAkt_tAkt_pERK_tERK
pERK	240	min	40	ng/ml	SD	M2	68728042.21	3a	Gel 2_B3a	Gel1_2_B3a_pAkt_tAkt_pERK_tERK
pERK	240	min	40	ng/ml	SD	M3	46101035	3a	Gel3_B3a	Gel3_4_B3a_pAkt_tAkt_pERK_tERK
pERK	1080	min	0	ng/ml	SD	M1	15977235.79	3a	Gel 1_B3a	Gel1_2_B3a_pAkt_tAkt_pERK_tERK
pERK	1080	min	0	ng/ml	SD	M2	23423590.5	3a	Gel 4_B3a	Gel3_4_B3a_pAkt_tAkt_pERK_tERK
pERK	1080	min	0	ng/ml	SD	M3	30419852.24	3a	Gel 5_B3a	Gel5_6_B3a_pAkt_tAkt_pERK_tERK
pERK	1080	min	40	ng/ml	SD	M1	33093498.3	3a	Gel 1_B3a	Gel1_2_B3a_pAkt_tAkt_pERK_tERK
pERK	1080	min	40	ng/ml	SD	M2	43587666	3a	Gel 2_B3a	Gel1_2_B3a_pAkt_tAkt_pERK_tERK
pERK	1080	min	40	ng/ml	SD	M3	31617522.84	3a	Gel3_B3a	Gel3_4_B3a_pAkt_tAkt_pERK_tERK
pERK	1440	min	0	ng/ml	SD	M1	18848798.13	3a	Gel 1_B3a	Gel1_2_B3a_pAkt_tAkt_pERK_tERK
pERK	1440	min	0	ng/ml	SD	M2	33030386.25	3a	Gel 4_B3a	Gel3_4_B3a_pAkt_tAkt_pERK_tERK
pERK	1440	min	0	ng/ml	SD	M3	23197112.17	3a	Gel 5_B3a	Gel5_6_B3a_pAkt_tAkt_pERK_tERK
pERK	1440	min	0	ng/ml	WD	M3	37466518.73	3a	Gel 6_B3a	Gel5_6_B3a_pAkt_tAkt_pERK_tERK
pERK	1440	min	0	ng/ml	WD	M1	70740219.14	3a	Gel3_B3a	Gel3_4_B3a_pAkt_tAkt_pERK_tERK
pERK	1440	min	40	ng/ml	SD	M1	21630733.26	3a	Gel 1_B3a	Gel1_2_B3a_pAkt_tAkt_pERK_tERK
pERK	1440	min	40	ng/ml	SD	M2	21056488.5	3a	Gel 2_B3a	Gel1_2_B3a_pAkt_tAkt_pERK_tERK
pERK	1440	min	40	ng/ml	SD	M3	29773436.08	3a	Gel3_B3a	Gel3_4_B3a_pAkt_tAkt_pERK_tERK
pERK	1440	min	40	ng/ml	WD	M1	32939785.45	3a	Gel 2_B3a	Gel1_2_B3a_pAkt_tAkt_pERK_tERK
pERK	1440	min	40	ng/ml	WD	M3	41967614.22	3a	Gel 6_B3a	Gel5_6_B3a_pAkt_tAkt_pERK_tERK
pMet_Tyr1234	0	min	0	ng/ml	SD	M1	1466672.91	1	Gel1-2_B1	Gel1-2_B1_pMet_tMet
pMet_Tyr1234	0	min	0	ng/ml	SD	M2	748841.25	1	Gel2-2_B1	Gel2-2_B1_pMet_tMet
pMet_Tyr1234	0	min	0	ng/ml	SD	M3	1041672.4	1	Gel4-2_B1	Gel4-2_B1_pMet_tMet_pAktT308
pMet_Tyr1234	0	min	0	ng/ml	WD	M2	183276.87	1	Gel2-2_B1	Gel2-2_B1_pMet_tMet
pMet_Tyr1234	0	min	0	ng/ml	WD	M3	2430259.35	1	Gel3-2_B1	Gel3-2_B1_pMet_tMet_pAktT308
pMet_Tyr1234	0	min	0	ng/ml	WD	M1	1705576.89	1	Gel4-2_B1	Gel4-2_B1_pMet_tMet_pAktT308
pMet_Tyr1234	0	min	0	ng/ml	SD	M1	299434.29	1	Gel1-2_B1	Gel1-2_B1_pMet_tMet
pMet_Tyr1234	0	min	0	ng/ml	SD	M2	1604461.72	1	Gel3-2_B1	Gel3-2_B1_pMet_tMet_pAktT308
pMet_Tyr1234	0	min	0	ng/ml	SD	M3	1129014.68	1	Gel4-2_B1	Gel4-2_B1_pMet_tMet_pAktT308
pMet_Tyr1234	0	min	0	ng/ml	WD	M1	1058687.51	1	Gel1-2_B1	Gel1-2_B1_pMet_tMet
pMet_Tyr1234	0	min	0	ng/ml	WD	M2	233107.96	1	Gel2-2_B1	Gel2-2_B1_pMet_tMet
pMet_Tyr1234	0	min	0	ng/ml	WD	M3	1623587.82	1	Gel3-2_B1	Gel3-2_B1_pMet_tMet_pAktT308
pMet_Tyr1234	5	min	0	ng/ml	SD	M1	357402.62	1	Gel1-2_B1	Gel1-2_B1_pMet_tMet
pMet_Tyr1234	5	min	0	ng/ml	SD	M2	45185.92	1	Gel2-2_B1	Gel2-2_B1_pMet_tMet
pMet_Tyr1234	5	min	0	ng/ml	SD	M3	1197261.83	1	Gel4-2_B1	Gel4-2_B1_pMet_tMet_pAktT308
pMet_Tyr1234	5	min	0	ng/ml	WD	M2	70143.67	1	Gel2-2_B1	Gel2-2_B1_pMet_tMet
pMet_Tyr1234	5	min	0	ng/ml	WD	M3	3373391.26	1	Gel3-2_B1	Gel3-2_B1_pMet_tMet_pAktT308
pMet_Tyr1234	5	min	0	ng/ml	WD	M1	1381209.11	1	Gel4-2_B1	Gel4-2_B1_pMet_tMet_pAktT308
pMet_Tyr1234	5	min	40	ng/ml	SD	M1	8905019.03	1	Gel1-2_B1	Gel1-2_B1_pMet_tMet
pMet_Tyr1234	5	min	40	ng/ml	SD	M2	11395122.92	1	Gel3-2_B1	Gel3-2_B1_pMet_tMet_pAktT308
pMet_Tyr1234	5	min	40	ng/ml	SD	M3	10375955.93	1	Gel4-2_B1	Gel4-2_B1_pMet_tMet_pAktT308
pMet_Tyr1234	5	min	40	ng/ml	WD	M1	2313882.95	1	Gel1-2_B1	Gel1-2_B1_pMet_tMet
pMet_Tyr1234	5	min	40	ng/ml	WD	M2	506976.72	1	Gel2-2_B1	Gel2-2_B1_pMet_tMet
pMet_Tyr1234	5	min	40	ng/ml	WD	M3	4749768.89	1	Gel3-2_B1	Gel3-2_B1_pMet_tMet_pAktT308
pMet_Tyr1234	10	min	0	ng/ml	SD	M1	384482.1	1	Gel1-2_B1	Gel1-2_B1_pMet_tMet
pMet_Tyr1234	10	min	0	ng/ml	SD	M2	58636.3	1	Gel2-2_B1	Gel2-2_B1_pMet_tMet
pMet_Tyr1234	10	min	0	ng/ml	SD	M3	1270365.62	1	Gel4-2_B1	Gel4-2_B1_pMet_tMet_pAktT308
pMet_Tyr1234	10	min	0	ng/ml	WD	M2	337154.34	1	Gel2-2_B1	Gel2-2_B1_pMet_tMet
pMet_Tyr1234	10	min	0	ng/ml	WD	M3	2783450.05	1	Gel3-2_B1	Gel3-2_B1_pMet_tMet_pAktT308
pMet_Tyr1234	10	min	0	ng/ml	WD	M1	2009974.3	1	Gel4-2_B1	Gel4-2_B1_pMet_tMet_pAktT308
pMet_Tyr1234	10	min	40	ng/ml	SD	M1	18708113.5	1	Gel1-2_B1	Gel1-2_B1_pMet_tMet
pMet_Tyr1234	10	min	40	ng/ml	SD	M2	11677484.24	1	Gel3-2_B1	Gel3-2_B1_pMet_tMet_pAktT308
pMet_Tyr1234	10	min	40	ng/ml	SD	M3	10734780	1	Gel4-2_B1	Gel4-2_B1_pMet_tMet_pAktT308
pMet_Tyr1234	10	min	40	ng/ml	WD	M1	4384932.39	1	Gel1-2_B1	Gel1-2_B1_pMet_tMet
pMet_Tyr1234	10	min	40	ng/ml	WD	M2	262623.71	1	Gel2-2_B1	Gel2-2_B1_pMet_tMet
pMet_Tyr1234	10	min	40	ng/ml	WD	M3	6250302.59	1	Gel3-2_B1	Gel3-2_B1_pMet_tMet_pAktT308
pMet_Tyr1234	20	min	0	ng/ml	SD	M1	186719.72	1	Gel1-2_B1	Gel1-2_B1_pMet_tMet
pMet_Tyr1234	20	min	0	ng/ml	SD	M2	150169.72	1	Gel2-2_B1	Gel2-2_B1_pMet_tMet
pMet_Tyr1234	20	min	0	ng/ml	SD	M3	1253104.55	1	Gel4-2_B1	Gel4-2_B1_pMet_tMet_pAktT308
pMet_Tyr1234	20	min	0	ng/ml	WD	M2	50524.83	1	Gel2-2_B1	Gel2-2_B1_pMet_tMet
pMet_Tyr1234	20	min	0	ng/ml	WD	M3	3458489.15	1	Gel3-2_B1	Gel3-2_B1_pMet_tMet_pAktT308
pMet_Tyr1234	20	min	0	ng/ml	WD	M1	3416936.5	1	Gel4-2_B1	Gel4-2_B1_pMet_tMet_pAktT308
pMet_Tyr1234	20	min	40	ng/ml	SD	M1	5101523	1	Gel1-2_B1	Gel1-2_B1_pMet_tMet
pMet_Tyr1234	20	min	40	ng/ml	SD	M2	14235208	1	Gel3-2_B1	Gel3-2_B1_pMet_tMet_pAktT308
pMet_Tyr1234	20	min	40	ng/ml	SD	M3	15831020.29	1	Gel4-2_B1	Gel4-2_B1_pMet_tMet_pAktT308
pMet_Tyr1234	20	min	40	ng/ml	WD	M1	6317398.02	1	Gel1-2_B1	Gel1-2_B1_pMet_tMet
pMet_Tyr1234	20	min	40	ng/ml	WD	M2	3048402.77	1	Gel2-2_B1	Gel2-2_B1_pMet_tMet
pMet_Tyr1234	20	min	40	ng/ml	WD	M3	6093429.63	1	Gel3-2_B1	Gel3-2_B1_pMet_tMet_pAktT308
pMet_Tyr1234	40	min	0	ng/ml	SD	M1	675742.94	1	Gel1-2_B1	Gel1-2_B1_pMet_tMet
pMet_Tyr1234	40	min	0	ng/ml	SD	M2	224352.52	1	Gel2-2_B1	Gel2-2_B1_pMet_tMet
pMet_Tyr1234	40	min	0	ng/ml	SD	M3	1400151.91	1	Gel4-2_B1	Gel4-2_B1_pMet_tMet_pAktT308
pMet_Tyr1234	40	min	0	ng/ml	WD	M2	390007.37	1	Gel2-2_B1	Gel2-2_B1_pMet_tMet
pMet_Tyr1234	40	min	0	ng/ml	WD	M1	1208447.8	1	Gel4-2_B1	Gel4-2_B1_pMet_tMet_pAktT308
pMet_Tyr1234	40	min	40	ng/ml	SD	M1	7195570.68	1	Gel1-2_B1	Gel1-2_B1_pMet_tMet
pMet_Tyr1234	40	min	40	ng/ml	SD	M2	9182393.17	1	Gel3-2_B1	Gel3-2_B1_pMet_tMet_pAktT308
pMet_Tyr1234	40	min	40	ng/ml	SD	M3	5354760.43	1	Gel4-2_B1	Gel4-2_B1_pMet_tMet_pAktT308
pMet_Tyr1234	40	min	40	ng/ml	WD	M1	8643867.57	1	Gel1-2_B1	Gel1-2_B1_pMet_tMet
pMet_Tyr1234	40	min	40	ng/ml	WD	M2	510477.45	1	Gel2-2_B1	Gel2-2_B1_pMet_tMet
pMet_Tyr1234	40	min	40	ng/ml	WD	M3	7321935.85	1	Gel3-2_B1	Gel3-2_B1_pMet_tMet_pAktT308
pMet_Tyr1234	60	min	0	ng/ml	SD	M1	1596390.04	1	Gel1-2_B1	Gel1-2_B1_pMet_tMet
pMet_Tyr1234	60	min	0	ng/ml	SD	M2	163383.29	1	Gel2-2_B1	Gel2-2_B1_pMet_tMet
pMet_Tyr1234	60	min	0	ng/ml	SD	M3	1785020.78	1	Gel4-2_B1	Gel4-2_B1_pMet_tMet_pAktT308
pMet_Tyr1234	60	min	0	ng/ml	WD	M2	96153.25	1	Gel2-2_B1	Gel2-2_B1_pMet_tMet
pMet_Tyr1234	60	min	0	ng/ml	WD	M1	2409507.92	1	Gel4-2_B1	Gel4-2_B1_pMet_tMet_pAktT308
pMet_Tyr1234	60	min	40	ng/ml	SD	M1	5037625.71	1	Gel1-2_B1	Gel1-2_B1_pMet_tMet
pMet_Tyr1234	60	min	40	ng/ml	SD	M2	6894908.23	1	Gel3-2_B1	Gel3-2_B1_pMet_tMet_pAktT308
pMet_Tyr1234	60	min	40	ng/ml	SD	M3	4225787.97	1	Gel4-2_B1	Gel4-2_B1_pMet_tMet_pAktT308
pMet_Tyr1234	60	min	40	ng/ml	WD	M1	4866111.24	1	Gel1-2_B1	Gel1-2_B1_pMet_tMet
pMet_Tyr1234	60	min	40	ng/ml	WD	M2	227878.5	1	Gel2-2_B1	Gel2-2_B1_pMet_tMet
pMet_Tyr1234	60	min	40	ng/ml	WD	M3	3173830.65	1	Gel3-2_B1	Gel3-2_B1_pMet_tMet_pAktT308
pMet_Tyr1234	120	min	0	ng/ml	SD	M1	157080.17	1	Gel1-2_B1	Gel1-2_B1_pMet_tMet
pMet_Tyr1234	120	min	0	ng/ml	SD	M2	101379.03	1	Gel2-2_B1	Gel2-2_B1_pMet_tMet
pMet_Tyr1234	120	min	0	ng/ml	SD	M3	1328287.53	1	Gel4-2_B1	Gel4-2_B1_pMet_tMet_pAktT308
pMet_Tyr1234	120	min	0	ng/ml	WD	M2	307744.5	1	Gel2-2_B1	Gel2-2_B1_pMet_tMet
pMet_Tyr1234	120	min	0	ng/ml	WD	M3	3771709.33	1	Gel3-2_B1	Gel3-2_B1_pMet_tMet_pAktT308
pMet_Tyr1234	120	min	0	ng/ml	WD	M1	4040367.02	1	Gel4-2_B1	Gel4-2_B1_pMet_tMet_pAktT308
pMet_Tyr1234	120	min	40	ng/ml	SD	M1	4609036.3	1	Gel1-2_B1	Gel1-2_B1_pMet_tMet
pMet_Tyr1234	120	min	40	ng/ml	SD	M2	5310792.89	1	Gel3-2_B1	Gel3-2_B1_pMet_tMet_pAktT308
pMet_Tyr1234	120	min	40	ng/ml	SD	M3	10177071.95	1	Gel4-2_B1	Gel4-2_B1_pMet_tMet_pAktT308
pMet_Tyr1234	120	min	40	ng/ml	WD	M1	5061562.8	1	Gel1-2_B1	Gel1-2_B1_pMet_tMet
pMet_Tyr1234	120	min	40	ng/ml	WD	M2	681422.12	1	Gel2-2_B1	Gel2-2_B1_pMet_tMet
pMet_Tyr1234	120	min	40	ng/ml	WD	M3	5594193.5	1	Gel3-2_B1	Gel3-2_B1_pMet_tMet_pAktT308
pMet_Tyr1234	0	min	0	ng/ml	SD	M1	626975.86	2	Gel1-2_B2	Gel1-2_2-2_3-2_4-2_B2_pMet
pMet_Tyr1234	0	min	0	ng/ml	SD	M2	624688.78	2	Gel4-2_B2	Gel1-2_2-2_3-2_4-2_B2_pMet
pMet_Tyr1234	0	min	0	ng/ml	SD	M3	1266345.01	2	Gel5-2_B2	Gel5-2_6-2_B2_pMet
pMet_Tyr1234	0	min	0	ng/ml	WD	M1	5071849.35	2	Gel3-2_B2	Gel1-2_2-2_3-2_4-2_B2_pMet
pMet_Tyr1234	0	min	0	ng/ml	WD	M2	4261797.75	2	Gel5-2_B2	Gel5-2_6-2_B2_pMet
pMet_Tyr1234	0	min	0	ng/ml	WD	M3	4204736.41	2	Gel6-2_B2	Gel5-2_6-2_B2_pMet
pMet_Tyr1234	0	min	0	ng/ml	SD	M1	109147.5	2	Gel1-2_B2	Gel1-2_2-2_3-2_4-2_B2_pMet
pMet_Tyr1234	0	min	0	ng/ml	SD	M2	589169.82	2	Gel2-2_B2	Gel1-2_2-2_3-2_4-2_B2_pMet
pMet_Tyr1234	0	min	0	ng/ml	SD	M3	540337	2	Gel3-2_B2	Gel1-2_2-2_3-2_4-2_B2_pMet
pMet_Tyr1234	0	min	0	ng/ml	WD	M1	3771112.66	2	Gel2-2_B2	Gel1-2_2-2_3-2_4-2_B2_pMet
pMet_Tyr1234	0	min	0	ng/ml	WD	M2	3457088.28	2	Gel4-2_B2	Gel1-2_2-2_3-2_4-2_B2_pMet
pMet_Tyr1234	0	min	0	ng/ml	WD	M3	2635229.11	2	Gel6-2_B2	Gel5-2_6-2_B2_pMet
pMet_Tyr1234	5	min	0	ng/ml	SD	M1	688592.68	2	Gel1-2_B2	Gel1-2_2-2_3-2_4-2_B2_pMet
pMet_Tyr1234	5	min	0	ng/ml	SD	M2	496176.3	2	Gel4-2_B2	Gel1-2_2-2_3-2_4-2_B2_pMet
pMet_Tyr1234	5	min	0	ng/ml	SD	M3	2887624.5	2	Gel5-2_B2	Gel5-2_6-2_B2_pMet
pMet_Tyr1234	5	min	0	ng/ml	WD	M1	2031540.94	2	Gel3-2_B2	Gel1-2_2-2_3-2_4-2_B2_pMet
pMet_Tyr1234	5	min	0	ng/ml	WD	M2	6031945.67	2	Gel5-2_B2	Gel5-2_6-2_B2_pMet
pMet_Tyr1234	5	min	0	ng/ml	WD	M3	2541554.38	2	Gel6-2_B2	Gel5-2_6-2_B2_pMet
pMet_Tyr1234	5	min	40	ng/ml	SD	M1	12127180.76	2	Gel1-2_B2	Gel1-2_2-2_3-2_4-2_B2_pMet
pMet_Tyr1234	5	min	40	ng/ml	SD	M2	4255809.09	2	Gel2-2_B2	Gel1-2_2-2_3-2_4-2_B2_pMet
pMet_Tyr1234	5	min	40	ng/ml	SD	M3	5823368.28	2	Gel3-2_B2	Gel1-2_2-2_3-2_4-2_B2_pMet
pMet_Tyr1234	5	min	40	ng/ml	WD	M1	3017336	2	Gel2-2_B2	Gel1-2_2-2_3-2_4-2_B2_pMet
pMet_Tyr1234	5	min	40	ng/ml	WD	M2	5544064.15	2	Gel4-2_B2	Gel1-2_2-2_3-2_4-2_B2_pMet
pMet_Tyr1234	5	min	40	ng/ml	WD	M3	3258397.28	2	Gel6-2_B2	Gel5-2_6-2_B2_pMet
pMet_Tyr1234	10	min	0	ng/ml	SD	M1	979960.93	2	Gel1-2_B2	Gel1-2_2-2_3-2_4-2_B2_pMet
pMet_Tyr1234	10	min	0	ng/ml	SD	M2	491995.8	2	Gel4-2_B2	Gel1-2_2-2_3-2_4-2_B2_pMet
pMet_Tyr1234	10	min	0	ng/ml	SD	M3	3829366.1	2	Gel5-2_B2	Gel5-2_6-2_B2_pMet
pMet_Tyr1234	10	min	0	ng/ml	WD	M1	4075466.46	2	Gel3-2_B2	Gel1-2_2-2_3-2_4-2_B2_pMet
pMet_Tyr1234	10	min	0	ng/ml	WD	M2	8574717.2	2	Gel5-2_B2	Gel5-2_6-2_B2_pMet
pMet_Tyr1234	10	min	0	ng/ml	WD	M3	4478020.73	2	Gel6-2_B2	Gel5-2_6-2_B2_pMet
pMet_Tyr1234	10	min	40	ng/ml	SD	M1	11765859.86	2	Gel1-2_B2	Gel1-2_2-2_3-2_4-2_B2_pMet
pMet_Tyr1234	10	min	40	ng/ml	SD	M2	5544553.16	2	Gel2-2_B2	Gel1-2_2-2_3-2_4-2_B2_pMet
pMet_Tyr1234	10	min	40	ng/ml	SD	M3	6479712	2	Gel3-2_B2	Gel1-2_2-2_3-2_4-2_B2_pMet
pMet_Tyr1234	10	min	40	ng/ml	WD	M1	5981715.06	2	Gel2-2_B2	Gel1-2_2-2_3-2_4-2_B2_pMet
pMet_Tyr1234	10	min	40	ng/ml	WD	M2	6684298.24	2	Gel4-2_B2	Gel1-2_2-2_3-2_4-2_B2_pMet
pMet_Tyr1234	10	min	40	ng/ml	WD	M3	6184729.03	2	Gel6-2_B2	Gel5-2_6-2_B2_pMet
pMet_Tyr1234	20	min	0	ng/ml	SD	M1	851455	2	Gel1-2_B2	Gel1-2_2-2_3-2_4-2_B2_pMet
pMet_Tyr1234	20	min	0	ng/ml	SD	M2	469901.89	2	Gel4-2_B2	Gel1-2_2-2_3-2_4-2_B2_pMet
pMet_Tyr1234	20	min	0	ng/ml	SD	M3	5507748.31	2	Gel5-2_B2	Gel5-2_6-2_B2_pMet
pMet_Tyr1234	20	min	0	ng/ml	WD	M1	4696800.49	2	Gel3-2_B2	Gel1-2_2-2_3-2_4-2_B2_pMet
pMet_Tyr1234	20	min	0	ng/ml	WD	M2	7635140.5	2	Gel5-2_B2	Gel5-2_6-2_B2_pMet
pMet_Tyr1234	20	min	0	ng/ml	WD	M3	4945607.57	2	Gel6-2_B2	Gel5-2_6-2_B2_pMet
pMet_Tyr1234	20	min	40	ng/ml	SD	M1	10436796.63	2	Gel1-2_B2	Gel1-2_2-2_3-2_4-2_B2_pMet
pMet_Tyr1234	20	min	40	ng/ml	SD	M2	9103060.13	2	Gel2-2_B2	Gel1-2_2-2_3-2_4-2_B2_pMet
pMet_Tyr1234	20	min	40	ng/ml	SD	M3	8846239.07	2	Gel3-2_B2	Gel1-2_2-2_3-2_4-2_B2_pMet
pMet_Tyr1234	20	min	40	ng/ml	WD	M1	6569100.16	2	Gel2-2_B2	Gel1-2_2-2_3-2_4-2_B2_pMet
pMet_Tyr1234	20	min	40	ng/ml	WD	M2	5997807.22	2	Gel4-2_B2	Gel1-2_2-2_3-2_4-2_B2_pMet
pMet_Tyr1234	20	min	40	ng/ml	WD	M3	2104842.07	2	Gel6-2_B2	Gel5-2_6-2_B2_pMet
pMet_Tyr1234	40	min	0	ng/ml	SD	M1	917375.16	2	Gel1-2_B2	Gel1-2_2-2_3-2_4-2_B2_pMet
pMet_Tyr1234	40	min	0	ng/ml	SD	M2	294546.7	2	Gel4-2_B2	Gel1-2_2-2_3-2_4-2_B2_pMet
pMet_Tyr1234	40	min	0	ng/ml	WD	M1	4005608.27	2	Gel3-2_B2	Gel1-2_2-2_3-2_4-2_B2_pMet
pMet_Tyr1234	40	min	0	ng/ml	WD	M2	6624444.77	2	Gel5-2_B2	Gel5-2_6-2_B2_pMet
pMet_Tyr1234	40	min	0	ng/ml	WD	M3	2099655.28	2	Gel6-2_B2	Gel5-2_6-2_B2_pMet
pMet_Tyr1234	40	min	40	ng/ml	SD	M1	7781331.04	2	Gel1-2_B2	Gel1-2_2-2_3-2_4-2_B2_pMet
pMet_Tyr1234	40	min	40	ng/ml	SD	M2	6153252.1	2	Gel2-2_B2	Gel1-2_2-2_3-2_4-2_B2_pMet
pMet_Tyr1234	40	min	40	ng/ml	WD	M1	4119486.98	2	Gel2-2_B2	Gel1-2_2-2_3-2_4-2_B2_pMet
pMet_Tyr1234	40	min	40	ng/ml	WD	M2	4140166.46	2	Gel4-2_B2	Gel1-2_2-2_3-2_4-2_B2_pMet
pMet_Tyr1234	40	min	40	ng/ml	WD	M3	2661679	2	Gel6-2_B2	Gel5-2_6-2_B2_pMet
pMet_Tyr1234	60	min	0	ng/ml	SD	M1	289643.87	2	Gel1-2_B2	Gel1-2_2-2_3-2_4-2_B2_pMet
pMet_Tyr1234	60	min	0	ng/ml	WD	M1	1484375.3	2	Gel3-2_B2	Gel1-2_2-2_3-2_4-2_B2_pMet
pMet_Tyr1234	60	min	0	ng/ml	WD	M2	3805206.42	2	Gel5-2_B2	Gel5-2_6-2_B2_pMet
pMet_Tyr1234	60	min	0	ng/ml	WD	M3	2182831.2	2	Gel6-2_B2	Gel5-2_6-2_B2_pMet
pMet_Tyr1234	60	min	40	ng/ml	SD	M1	3617121.46	2	Gel1-2_B2	Gel1-2_2-2_3-2_4-2_B2_pMet
pMet_Tyr1234	60	min	40	ng/ml	SD	M2	3850028.64	2	Gel2-2_B2	Gel1-2_2-2_3-2_4-2_B2_pMet
pMet_Tyr1234	60	min	40	ng/ml	WD	M1	4399396.03	2	Gel2-2_B2	Gel1-2_2-2_3-2_4-2_B2_pMet
pMet_Tyr1234	60	min	40	ng/ml	WD	M2	4145090.83	2	Gel4-2_B2	Gel1-2_2-2_3-2_4-2_B2_pMet
pMet_Tyr1234	60	min	40	ng/ml	WD	M3	2599893.26	2	Gel6-2_B2	Gel5-2_6-2_B2_pMet
pMet_Tyr1234	120	min	0	ng/ml	SD	M1	643424.91	2	Gel1-2_B2	Gel1-2_2-2_3-2_4-2_B2_pMet
pMet_Tyr1234	120	min	0	ng/ml	SD	M2	386657.4	2	Gel4-2_B2	Gel1-2_2-2_3-2_4-2_B2_pMet
pMet_Tyr1234	120	min	0	ng/ml	SD	M3	4639479.59	2	Gel5-2_B2	Gel5-2_6-2_B2_pMet
pMet_Tyr1234	120	min	0	ng/ml	WD	M1	6933156.32	2	Gel3-2_B2	Gel1-2_2-2_3-2_4-2_B2_pMet
pMet_Tyr1234	120	min	0	ng/ml	WD	M2	3636334.36	2	Gel5-2_B2	Gel5-2_6-2_B2_pMet
pMet_Tyr1234	120	min	0	ng/ml	WD	M3	5628677.6	2	Gel6-2_B2	Gel5-2_6-2_B2_pMet
pMet_Tyr1234	120	min	40	ng/ml	SD	M1	4831245.6	2	Gel1-2_B2	Gel1-2_2-2_3-2_4-2_B2_pMet
pMet_Tyr1234	120	min	40	ng/ml	SD	M2	1570307.68	2	Gel2-2_B2	Gel1-2_2-2_3-2_4-2_B2_pMet
pMet_Tyr1234	120	min	40	ng/ml	SD	M3	3897154.86	2	Gel3-2_B2	Gel1-2_2-2_3-2_4-2_B2_pMet
pMet_Tyr1234	120	min	40	ng/ml	WD	M1	6566480.19	2	Gel2-2_B2	Gel1-2_2-2_3-2_4-2_B2_pMet
pMet_Tyr1234	120	min	40	ng/ml	WD	M2	4999402.64	2	Gel4-2_B2	Gel1-2_2-2_3-2_4-2_B2_pMet
pMet_Tyr1234	120	min	40	ng/ml	WD	M3	2824881.61	2	Gel6-2_B2	Gel5-2_6-2_B2_pMet
pMet_Tyr1234	240	min	0	ng/ml	SD	M1	604155.96	2	Gel1-2_B2	Gel1-2_2-2_3-2_4-2_B2_pMet
pMet_Tyr1234	240	min	0	ng/ml	SD	M2	641759.48	2	Gel4-2_B2	Gel1-2_2-2_3-2_4-2_B2_pMet
pMet_Tyr1234	240	min	0	ng/ml	WD	M1	6000851.55	2	Gel3-2_B2	Gel1-2_2-2_3-2_4-2_B2_pMet
pMet_Tyr1234	240	min	0	ng/ml	WD	M2	5746359.28	2	Gel5-2_B2	Gel5-2_6-2_B2_pMet
pMet_Tyr1234	240	min	0	ng/ml	WD	M3	3198842.59	2	Gel6-2_B2	Gel5-2_6-2_B2_pMet
pMet_Tyr1234	240	min	40	ng/ml	SD	M1	2202540	2	Gel1-2_B2	Gel1-2_2-2_3-2_4-2_B2_pMet
pMet_Tyr1234	240	min	40	ng/ml	SD	M2	2411612.17	2	Gel2-2_B2	Gel1-2_2-2_3-2_4-2_B2_pMet
pMet_Tyr1234	240	min	40	ng/ml	SD	M3	2620424.59	2	Gel3-2_B2	Gel1-2_2-2_3-2_4-2_B2_pMet
pMet_Tyr1234	240	min	40	ng/ml	WD	M1	3271742.41	2	Gel2-2_B2	Gel1-2_2-2_3-2_4-2_B2_pMet
pMet_Tyr1234	240	min	40	ng/ml	WD	M2	1995773	2	Gel4-2_B2	Gel1-2_2-2_3-2_4-2_B2_pMet
pMet_Tyr1234	240	min	40	ng/ml	WD	M3	3765642.37	2	Gel6-2_B2	Gel5-2_6-2_B2_pMet
pMet_Tyr1234	360	min	0	ng/ml	SD	M1	1197922.99	2	Gel1-2_B2	Gel1-2_2-2_3-2_4-2_B2_pMet
pMet_Tyr1234	360	min	0	ng/ml	SD	M2	692242.78	2	Gel4-2_B2	Gel1-2_2-2_3-2_4-2_B2_pMet
pMet_Tyr1234	360	min	0	ng/ml	SD	M3	4537732.02	2	Gel5-2_B2	Gel5-2_6-2_B2_pMet
pMet_Tyr1234	360	min	0	ng/ml	WD	M1	3946375.17	2	Gel3-2_B2	Gel1-2_2-2_3-2_4-2_B2_pMet
pMet_Tyr1234	360	min	0	ng/ml	WD	M2	18013260.85	2	Gel5-2_B2	Gel5-2_6-2_B2_pMet
pMet_Tyr1234	360	min	0	ng/ml	WD	M3	6984602.88	2	Gel6-2_B2	Gel5-2_6-2_B2_pMet
pMet_Tyr1234	360	min	40	ng/ml	SD	M1	3733889	2	Gel1-2_B2	Gel1-2_2-2_3-2_4-2_B2_pMet
pMet_Tyr1234	360	min	40	ng/ml	SD	M2	4272414.5	2	Gel2-2_B2	Gel1-2_2-2_3-2_4-2_B2_pMet
pMet_Tyr1234	360	min	40	ng/ml	SD	M3	8986868.05	2	Gel3-2_B2	Gel1-2_2-2_3-2_4-2_B2_pMet
pMet_Tyr1234	360	min	40	ng/ml	WD	M1	3870322.55	2	Gel2-2_B2	Gel1-2_2-2_3-2_4-2_B2_pMet
pMet_Tyr1234	360	min	40	ng/ml	WD	M2	6123220.1	2	Gel4-2_B2	Gel1-2_2-2_3-2_4-2_B2_pMet
pMet_Tyr1234	360	min	40	ng/ml	WD	M3	1534970.23	2	Gel6-2_B2	Gel5-2_6-2_B2_pMet
pMet_Tyr1234	1080	min	0	ng/ml	SD	M1	1017466.91	2	Gel1-2_B2	Gel1-2_2-2_3-2_4-2_B2_pMet
pMet_Tyr1234	1080	min	0	ng/ml	SD	M2	296624.79	2	Gel4-2_B2	Gel1-2_2-2_3-2_4-2_B2_pMet
pMet_Tyr1234	1080	min	0	ng/ml	SD	M3	2097820.1	2	Gel5-2_B2	Gel5-2_6-2_B2_pMet
pMet_Tyr1234	1080	min	0	ng/ml	WD	M1	5942706	2	Gel3-2_B2	Gel1-2_2-2_3-2_4-2_B2_pMet
pMet_Tyr1234	1080	min	0	ng/ml	WD	M2	8440892.63	2	Gel5-2_B2	Gel5-2_6-2_B2_pMet
pMet_Tyr1234	1080	min	0	ng/ml	WD	M3	3408247.78	2	Gel6-2_B2	Gel5-2_6-2_B2_pMet
pMet_Tyr1234	1080	min	40	ng/ml	SD	M1	5039965.36	2	Gel1-2_B2	Gel1-2_2-2_3-2_4-2_B2_pMet
pMet_Tyr1234	1080	min	40	ng/ml	SD	M2	3265728	2	Gel2-2_B2	Gel1-2_2-2_3-2_4-2_B2_pMet
pMet_Tyr1234	1080	min	40	ng/ml	SD	M3	2407996.27	2	Gel3-2_B2	Gel1-2_2-2_3-2_4-2_B2_pMet
pMet_Tyr1234	1080	min	40	ng/ml	WD	M1	1676802.43	2	Gel2-2_B2	Gel1-2_2-2_3-2_4-2_B2_pMet
pMet_Tyr1234	1080	min	40	ng/ml	WD	M2	3320567.86	2	Gel4-2_B2	Gel1-2_2-2_3-2_4-2_B2_pMet
pMet_Tyr1234	1080	min	40	ng/ml	WD	M3	4286788.89	2	Gel6-2_B2	Gel5-2_6-2_B2_pMet
pMet_Tyr1234	1440	min	0	ng/ml	SD	M1	677001.78	2	Gel1-2_B2	Gel1-2_2-2_3-2_4-2_B2_pMet
pMet_Tyr1234	1440	min	0	ng/ml	SD	M2	638499.11	2	Gel4-2_B2	Gel1-2_2-2_3-2_4-2_B2_pMet
pMet_Tyr1234	1440	min	0	ng/ml	SD	M3	2946511.47	2	Gel5-2_B2	Gel5-2_6-2_B2_pMet
pMet_Tyr1234	1440	min	0	ng/ml	WD	M1	9209240.81	2	Gel3-2_B2	Gel1-2_2-2_3-2_4-2_B2_pMet
pMet_Tyr1234	1440	min	0	ng/ml	WD	M2	7975745.34	2	Gel5-2_B2	Gel5-2_6-2_B2_pMet
pMet_Tyr1234	1440	min	0	ng/ml	WD	M3	2930812.11	2	Gel6-2_B2	Gel5-2_6-2_B2_pMet
pMet_Tyr1234	1440	min	40	ng/ml	SD	M1	4640380.47	2	Gel1-2_B2	Gel1-2_2-2_3-2_4-2_B2_pMet
pMet_Tyr1234	1440	min	40	ng/ml	SD	M2	4174155.47	2	Gel2-2_B2	Gel1-2_2-2_3-2_4-2_B2_pMet
pMet_Tyr1234	1440	min	40	ng/ml	SD	M3	4144138.17	2	Gel3-2_B2	Gel1-2_2-2_3-2_4-2_B2_pMet
pMet_Tyr1234	1440	min	40	ng/ml	WD	M1	4667758.85	2	Gel2-2_B2	Gel1-2_2-2_3-2_4-2_B2_pMet
pMet_Tyr1234	1440	min	40	ng/ml	WD	M2	4578733.79	2	Gel4-2_B2	Gel1-2_2-2_3-2_4-2_B2_pMet
pMet_Tyr1234	1440	min	40	ng/ml	WD	M3	7354452.9	2	Gel6-2_B2	Gel5-2_6-2_B2_pMet
pMet_Tyr1234	0	min	0	ng/ml	SD	M1	580028.24	3a	Gel1-2_B3a	Gel1-2_B3a_pMet_tMet_pAktT308
pMet_Tyr1234	0	min	0	ng/ml	SD	M2	808286.67	3a	Gel4-2_B3a	Gel4-2_B3a_pMet_tMet_pAktT308
pMet_Tyr1234	0	min	0	ng/ml	WD	M1	1168565.65	3a	Gel3-2_B3a	Gel3-2_B3a_pMet_tMet_pAktT308
pMet_Tyr1234	0	min	0	ng/ml	WD	M3	1553755.31	3a	Gel6-2_B3a	Gel6-2_B3a_pMet_tMet_pAktT308
pMet_Tyr1234	0	min	0	ng/ml	SD	M1	436176.06	3a	Gel1-2_B3a	Gel1-2_B3a_pMet_tMet_pAktT308
pMet_Tyr1234	0	min	0	ng/ml	SD	M2	1252449	3a	Gel2-2_B3a	Gel2-2_B3a_pMet_tMet_pAktT308
pMet_Tyr1234	0	min	0	ng/ml	SD	M3	1073023.68	3a	Gel3-2_B3a	Gel3-2_B3a_pMet_tMet_pAktT308
pMet_Tyr1234	0	min	0	ng/ml	WD	M1	3818157.5	3a	Gel2-2_B3a	Gel2-2_B3a_pMet_tMet_pAktT308
pMet_Tyr1234	0	min	0	ng/ml	WD	M2	1834116.5	3a	Gel4-2_B3a	Gel4-2_B3a_pMet_tMet_pAktT308
pMet_Tyr1234	0	min	0	ng/ml	WD	M3	1145260.72	3a	Gel6-2_B3a	Gel6-2_B3a_pMet_tMet_pAktT308
pMet_Tyr1234	5	min	0	ng/ml	SD	M1	691698.89	3a	Gel1-2_B3a	Gel1-2_B3a_pMet_tMet_pAktT308
pMet_Tyr1234	5	min	0	ng/ml	SD	M2	1303676.62	3a	Gel4-2_B3a	Gel4-2_B3a_pMet_tMet_pAktT308
pMet_Tyr1234	5	min	0	ng/ml	SD	M3	949163.65	3a	Gel5-2_B3a	Gel5-2_B3a_pMet_tMet_pAktT308
pMet_Tyr1234	5	min	0	ng/ml	WD	M1	2349260.85	3a	Gel3-2_B3a	Gel3-2_B3a_pMet_tMet_pAktT308
pMet_Tyr1234	5	min	0	ng/ml	WD	M2	3900420.59	3a	Gel5-2_B3a	Gel5-2_B3a_pMet_tMet_pAktT308
pMet_Tyr1234	5	min	0	ng/ml	WD	M3	2252438.55	3a	Gel6-2_B3a	Gel6-2_B3a_pMet_tMet_pAktT308
pMet_Tyr1234	5	min	40	ng/ml	SD	M1	9087625.62	3a	Gel1-2_B3a	Gel1-2_B3a_pMet_tMet_pAktT308
pMet_Tyr1234	5	min	40	ng/ml	SD	M2	11694839.4	3a	Gel2-2_B3a	Gel2-2_B3a_pMet_tMet_pAktT308
pMet_Tyr1234	5	min	40	ng/ml	SD	M3	8872392.62	3a	Gel3-2_B3a	Gel3-2_B3a_pMet_tMet_pAktT308
pMet_Tyr1234	5	min	40	ng/ml	WD	M1	7234493.71	3a	Gel2-2_B3a	Gel2-2_B3a_pMet_tMet_pAktT308
pMet_Tyr1234	5	min	40	ng/ml	WD	M2	3515986.95	3a	Gel4-2_B3a	Gel4-2_B3a_pMet_tMet_pAktT308
pMet_Tyr1234	5	min	40	ng/ml	WD	M3	6296553.08	3a	Gel6-2_B3a	Gel6-2_B3a_pMet_tMet_pAktT308
pMet_Tyr1234	10	min	0	ng/ml	SD	M1	801265.89	3a	Gel1-2_B3a	Gel1-2_B3a_pMet_tMet_pAktT308
pMet_Tyr1234	10	min	0	ng/ml	SD	M2	722789.52	3a	Gel4-2_B3a	Gel4-2_B3a_pMet_tMet_pAktT308
pMet_Tyr1234	10	min	0	ng/ml	SD	M3	220203.25	3a	Gel5-2_B3a	Gel5-2_B3a_pMet_tMet_pAktT308
pMet_Tyr1234	10	min	0	ng/ml	WD	M1	1866920.19	3a	Gel3-2_B3a	Gel3-2_B3a_pMet_tMet_pAktT308
pMet_Tyr1234	10	min	0	ng/ml	WD	M2	917033.85	3a	Gel5-2_B3a	Gel5-2_B3a_pMet_tMet_pAktT308
pMet_Tyr1234	10	min	0	ng/ml	WD	M3	1810934.06	3a	Gel6-2_B3a	Gel6-2_B3a_pMet_tMet_pAktT308
pMet_Tyr1234	10	min	40	ng/ml	SD	M1	7720864.82	3a	Gel1-2_B3a	Gel1-2_B3a_pMet_tMet_pAktT308
pMet_Tyr1234	10	min	40	ng/ml	SD	M2	10069319.44	3a	Gel2-2_B3a	Gel2-2_B3a_pMet_tMet_pAktT308
pMet_Tyr1234	10	min	40	ng/ml	SD	M3	4366389	3a	Gel3-2_B3a	Gel3-2_B3a_pMet_tMet_pAktT308
pMet_Tyr1234	10	min	40	ng/ml	WD	M1	11465754.76	3a	Gel2-2_B3a	Gel2-2_B3a_pMet_tMet_pAktT308
pMet_Tyr1234	10	min	40	ng/ml	WD	M2	3985279.91	3a	Gel4-2_B3a	Gel4-2_B3a_pMet_tMet_pAktT308
pMet_Tyr1234	10	min	40	ng/ml	WD	M3	7508765.74	3a	Gel6-2_B3a	Gel6-2_B3a_pMet_tMet_pAktT308
pMet_Tyr1234	20	min	0	ng/ml	SD	M1	814932.72	3a	Gel1-2_B3a	Gel1-2_B3a_pMet_tMet_pAktT308
pMet_Tyr1234	20	min	0	ng/ml	SD	M2	1035893.49	3a	Gel4-2_B3a	Gel4-2_B3a_pMet_tMet_pAktT308
pMet_Tyr1234	20	min	0	ng/ml	SD	M3	299770.87	3a	Gel5-2_B3a	Gel5-2_B3a_pMet_tMet_pAktT308
pMet_Tyr1234	20	min	0	ng/ml	WD	M1	3691584	3a	Gel3-2_B3a	Gel3-2_B3a_pMet_tMet_pAktT308
pMet_Tyr1234	20	min	0	ng/ml	WD	M2	3205579.17	3a	Gel5-2_B3a	Gel5-2_B3a_pMet_tMet_pAktT308
pMet_Tyr1234	20	min	0	ng/ml	WD	M3	1584978.61	3a	Gel6-2_B3a	Gel6-2_B3a_pMet_tMet_pAktT308
pMet_Tyr1234	20	min	40	ng/ml	SD	M1	8772454.11	3a	Gel1-2_B3a	Gel1-2_B3a_pMet_tMet_pAktT308
pMet_Tyr1234	20	min	40	ng/ml	SD	M2	6626238.77	3a	Gel2-2_B3a	Gel2-2_B3a_pMet_tMet_pAktT308
pMet_Tyr1234	20	min	40	ng/ml	SD	M3	5096064	3a	Gel3-2_B3a	Gel3-2_B3a_pMet_tMet_pAktT308
pMet_Tyr1234	20	min	40	ng/ml	WD	M1	11337259.97	3a	Gel2-2_B3a	Gel2-2_B3a_pMet_tMet_pAktT308
pMet_Tyr1234	20	min	40	ng/ml	WD	M2	3949389.17	3a	Gel4-2_B3a	Gel4-2_B3a_pMet_tMet_pAktT308
pMet_Tyr1234	20	min	40	ng/ml	WD	M3	7915029.54	3a	Gel6-2_B3a	Gel6-2_B3a_pMet_tMet_pAktT308
pMet_Tyr1234	40	min	0	ng/ml	SD	M1	1167423.89	3a	Gel1-2_B3a	Gel1-2_B3a_pMet_tMet_pAktT308
pMet_Tyr1234	40	min	0	ng/ml	SD	M2	919155.72	3a	Gel4-2_B3a	Gel4-2_B3a_pMet_tMet_pAktT308
pMet_Tyr1234	40	min	0	ng/ml	SD	M3	241252.84	3a	Gel5-2_B3a	Gel5-2_B3a_pMet_tMet_pAktT308
pMet_Tyr1234	40	min	0	ng/ml	WD	M1	1798412.36	3a	Gel3-2_B3a	Gel3-2_B3a_pMet_tMet_pAktT308
pMet_Tyr1234	40	min	0	ng/ml	WD	M3	2111597.91	3a	Gel6-2_B3a	Gel6-2_B3a_pMet_tMet_pAktT308
pMet_Tyr1234	40	min	40	ng/ml	SD	M1	7849723.24	3a	Gel1-2_B3a	Gel1-2_B3a_pMet_tMet_pAktT308
pMet_Tyr1234	40	min	40	ng/ml	SD	M2	6463178.7	3a	Gel2-2_B3a	Gel2-2_B3a_pMet_tMet_pAktT308
pMet_Tyr1234	40	min	40	ng/ml	SD	M3	3741609.25	3a	Gel3-2_B3a	Gel3-2_B3a_pMet_tMet_pAktT308
pMet_Tyr1234	40	min	40	ng/ml	WD	M1	11148383.95	3a	Gel2-2_B3a	Gel2-2_B3a_pMet_tMet_pAktT308
pMet_Tyr1234	40	min	40	ng/ml	WD	M3	8123674.79	3a	Gel6-2_B3a	Gel6-2_B3a_pMet_tMet_pAktT308
pMet_Tyr1234	60	min	0	ng/ml	SD	M1	1146975.39	3a	Gel1-2_B3a	Gel1-2_B3a_pMet_tMet_pAktT308
pMet_Tyr1234	60	min	0	ng/ml	SD	M2	1279119	3a	Gel4-2_B3a	Gel4-2_B3a_pMet_tMet_pAktT308
pMet_Tyr1234	60	min	0	ng/ml	WD	M1	2080966.51	3a	Gel3-2_B3a	Gel3-2_B3a_pMet_tMet_pAktT308
pMet_Tyr1234	60	min	0	ng/ml	WD	M2	1399294.94	3a	Gel5-2_B3a	Gel5-2_B3a_pMet_tMet_pAktT308
pMet_Tyr1234	60	min	0	ng/ml	WD	M3	1430751.76	3a	Gel6-2_B3a	Gel6-2_B3a_pMet_tMet_pAktT308
pMet_Tyr1234	60	min	40	ng/ml	SD	M1	6260389.56	3a	Gel1-2_B3a	Gel1-2_B3a_pMet_tMet_pAktT308
pMet_Tyr1234	60	min	40	ng/ml	SD	M2	6236074.42	3a	Gel2-2_B3a	Gel2-2_B3a_pMet_tMet_pAktT308
pMet_Tyr1234	60	min	40	ng/ml	SD	M3	4330631.1	3a	Gel3-2_B3a	Gel3-2_B3a_pMet_tMet_pAktT308
pMet_Tyr1234	60	min	40	ng/ml	WD	M1	6092379.85	3a	Gel2-2_B3a	Gel2-2_B3a_pMet_tMet_pAktT308
pMet_Tyr1234	60	min	40	ng/ml	WD	M2	2276266.65	3a	Gel4-2_B3a	Gel4-2_B3a_pMet_tMet_pAktT308
pMet_Tyr1234	60	min	40	ng/ml	WD	M3	7169853.5	3a	Gel6-2_B3a	Gel6-2_B3a_pMet_tMet_pAktT308
pMet_Tyr1234	120	min	0	ng/ml	SD	M1	898854.64	3a	Gel1-2_B3a	Gel1-2_B3a_pMet_tMet_pAktT308
pMet_Tyr1234	120	min	0	ng/ml	SD	M2	196029.77	3a	Gel4-2_B3a	Gel4-2_B3a_pMet_tMet_pAktT308
pMet_Tyr1234	120	min	0	ng/ml	SD	M3	712132.65	3a	Gel5-2_B3a	Gel5-2_B3a_pMet_tMet_pAktT308
pMet_Tyr1234	120	min	0	ng/ml	WD	M1	1715506.33	3a	Gel3-2_B3a	Gel3-2_B3a_pMet_tMet_pAktT308
pMet_Tyr1234	120	min	0	ng/ml	WD	M3	1955260.29	3a	Gel6-2_B3a	Gel6-2_B3a_pMet_tMet_pAktT308
pMet_Tyr1234	120	min	40	ng/ml	SD	M1	2382916.36	3a	Gel1-2_B3a	Gel1-2_B3a_pMet_tMet_pAktT308
pMet_Tyr1234	120	min	40	ng/ml	SD	M2	4737834.32	3a	Gel2-2_B3a	Gel2-2_B3a_pMet_tMet_pAktT308
pMet_Tyr1234	120	min	40	ng/ml	SD	M3	2883529	3a	Gel3-2_B3a	Gel3-2_B3a_pMet_tMet_pAktT308
pMet_Tyr1234	120	min	40	ng/ml	WD	M1	9970311.17	3a	Gel2-2_B3a	Gel2-2_B3a_pMet_tMet_pAktT308
pMet_Tyr1234	120	min	40	ng/ml	WD	M2	2038466.53	3a	Gel4-2_B3a	Gel4-2_B3a_pMet_tMet_pAktT308
pMet_Tyr1234	120	min	40	ng/ml	WD	M3	1876125.69	3a	Gel6-2_B3a	Gel6-2_B3a_pMet_tMet_pAktT308
pMet_Tyr1234	180	min	0	ng/ml	SD	M1	1156446.52	3a	Gel1-2_B3a	Gel1-2_B3a_pMet_tMet_pAktT308
pMet_Tyr1234	180	min	0	ng/ml	SD	M2	845564.85	3a	Gel4-2_B3a	Gel4-2_B3a_pMet_tMet_pAktT308
pMet_Tyr1234	180	min	0	ng/ml	SD	M3	294763.22	3a	Gel5-2_B3a	Gel5-2_B3a_pMet_tMet_pAktT308
pMet_Tyr1234	180	min	0	ng/ml	WD	M3	1460963.1	3a	Gel6-2_B3a	Gel6-2_B3a_pMet_tMet_pAktT308
pMet_Tyr1234	180	min	40	ng/ml	SD	M1	3192284.52	3a	Gel1-2_B3a	Gel1-2_B3a_pMet_tMet_pAktT308
pMet_Tyr1234	180	min	40	ng/ml	SD	M2	5247382.57	3a	Gel2-2_B3a	Gel2-2_B3a_pMet_tMet_pAktT308
pMet_Tyr1234	180	min	40	ng/ml	SD	M3	2832224.74	3a	Gel3-2_B3a	Gel3-2_B3a_pMet_tMet_pAktT308
pMet_Tyr1234	180	min	40	ng/ml	WD	M3	3032511.47	3a	Gel6-2_B3a	Gel6-2_B3a_pMet_tMet_pAktT308
pMet_Tyr1234	240	min	0	ng/ml	SD	M1	815825.87	3a	Gel1-2_B3a	Gel1-2_B3a_pMet_tMet_pAktT308
pMet_Tyr1234	240	min	0	ng/ml	SD	M2	715605.67	3a	Gel4-2_B3a	Gel4-2_B3a_pMet_tMet_pAktT308
pMet_Tyr1234	240	min	40	ng/ml	SD	M1	1353276.63	3a	Gel1-2_B3a	Gel1-2_B3a_pMet_tMet_pAktT308
pMet_Tyr1234	240	min	40	ng/ml	SD	M2	2664365.55	3a	Gel2-2_B3a	Gel2-2_B3a_pMet_tMet_pAktT308
pMet_Tyr1234	240	min	40	ng/ml	SD	M3	1840324.75	3a	Gel3-2_B3a	Gel3-2_B3a_pMet_tMet_pAktT308
pMet_Tyr1234	1080	min	0	ng/ml	SD	M1	616521.4	3a	Gel1-2_B3a	Gel1-2_B3a_pMet_tMet_pAktT308
pMet_Tyr1234	1080	min	0	ng/ml	SD	M2	1230315.53	3a	Gel4-2_B3a	Gel4-2_B3a_pMet_tMet_pAktT308
pMet_Tyr1234	1080	min	0	ng/ml	SD	M3	288615.08	3a	Gel5-2_B3a	Gel5-2_B3a_pMet_tMet_pAktT308
pMet_Tyr1234	1080	min	0	ng/ml	WD	M1	1183154.51	3a	Gel3-2_B3a	Gel3-2_B3a_pMet_tMet_pAktT308
pMet_Tyr1234	1080	min	40	ng/ml	SD	M1	2340683.53	3a	Gel1-2_B3a	Gel1-2_B3a_pMet_tMet_pAktT308
pMet_Tyr1234	1080	min	40	ng/ml	SD	M2	3656338.19	3a	Gel2-2_B3a	Gel2-2_B3a_pMet_tMet_pAktT308
pMet_Tyr1234	1440	min	0	ng/ml	SD	M1	450979.46	3a	Gel1-2_B3a	Gel1-2_B3a_pMet_tMet_pAktT308
pMet_Tyr1234	1440	min	0	ng/ml	SD	M2	698879.62	3a	Gel4-2_B3a	Gel4-2_B3a_pMet_tMet_pAktT308
pMet_Tyr1234	1440	min	0	ng/ml	WD	M1	2566891.2	3a	Gel3-2_B3a	Gel3-2_B3a_pMet_tMet_pAktT308
pMet_Tyr1234	1440	min	0	ng/ml	WD	M3	1678097	3a	Gel6-2_B3a	Gel6-2_B3a_pMet_tMet_pAktT308
pMet_Tyr1234	1440	min	40	ng/ml	SD	M1	831975.12	3a	Gel1-2_B3a	Gel1-2_B3a_pMet_tMet_pAktT308
pMet_Tyr1234	1440	min	40	ng/ml	SD	M2	2360820.28	3a	Gel2-2_B3a	Gel2-2_B3a_pMet_tMet_pAktT308
pMet_Tyr1234	1440	min	40	ng/ml	SD	M3	1474831.75	3a	Gel3-2_B3a	Gel3-2_B3a_pMet_tMet_pAktT308
pMet_Tyr1234	1440	min	40	ng/ml	WD	M1	4061331.55	3a	Gel2-2_B3a	Gel2-2_B3a_pMet_tMet_pAktT308
pMet_Tyr1234	1440	min	40	ng/ml	WD	M3	2479732.73	3a	Gel6-2_B3a	Gel6-2_B3a_pMet_tMet_pAktT308
pS6	0	min	0	ng/ml	SD	M1	6400947.1	1	Gel1_B1	Gel1_B1_pS6_tS6
pS6	0	min	0	ng/ml	SD	M2	7196027.56	1	Gel2_B1	Gel2_B1_pS6_tS6
pS6	0	min	0	ng/ml	SD	M3	12550558	1	Gel4_B1	Gel4_B1_pS6_tS6
pS6	0	min	0	ng/ml	WD	M2	31504243.18	1	Gel2_B1	Gel2_B1_pS6_tS6
pS6	0	min	0	ng/ml	WD	M3	26531705.59	1	Gel3_B1	Gel3_B1_pS6_tS6
pS6	0	min	0	ng/ml	WD	M1	4853184.2	1	Gel4_B1	Gel4_B1_pS6_tS6
pS6	0	min	0	ng/ml	SD	M1	6409585.82	1	Gel1_B1	Gel1_B1_pS6_tS6
pS6	0	min	0	ng/ml	SD	M2	5398721	1	Gel3_B1	Gel3_B1_pS6_tS6
pS6	0	min	0	ng/ml	SD	M3	12327151.5	1	Gel4_B1	Gel4_B1_pS6_tS6
pS6	0	min	0	ng/ml	WD	M1	16066312.31	1	Gel1_B1	Gel1_B1_pS6_tS6
pS6	0	min	0	ng/ml	WD	M2	19080725.23	1	Gel2_B1	Gel2_B1_pS6_tS6
pS6	0	min	0	ng/ml	WD	M3	25283360.15	1	Gel3_B1	Gel3_B1_pS6_tS6
pS6	5	min	0	ng/ml	SD	M1	6406407.77	1	Gel1_B1	Gel1_B1_pS6_tS6
pS6	5	min	0	ng/ml	SD	M2	6273262.23	1	Gel2_B1	Gel2_B1_pS6_tS6
pS6	5	min	0	ng/ml	SD	M3	3067547.61	1	Gel4_B1	Gel4_B1_pS6_tS6
pS6	5	min	0	ng/ml	WD	M2	16140049.32	1	Gel2_B1	Gel2_B1_pS6_tS6
pS6	5	min	0	ng/ml	WD	M3	16760266.17	1	Gel3_B1	Gel3_B1_pS6_tS6
pS6	5	min	0	ng/ml	WD	M1	8539192	1	Gel4_B1	Gel4_B1_pS6_tS6
pS6	5	min	40	ng/ml	SD	M1	10527039.29	1	Gel1_B1	Gel1_B1_pS6_tS6
pS6	5	min	40	ng/ml	SD	M2	11446691.44	1	Gel3_B1	Gel3_B1_pS6_tS6
pS6	5	min	40	ng/ml	SD	M3	5715020.5	1	Gel4_B1	Gel4_B1_pS6_tS6
pS6	5	min	40	ng/ml	WD	M1	18944197.5	1	Gel1_B1	Gel1_B1_pS6_tS6
pS6	5	min	40	ng/ml	WD	M2	33873445.38	1	Gel2_B1	Gel2_B1_pS6_tS6
pS6	5	min	40	ng/ml	WD	M3	16837268.84	1	Gel3_B1	Gel3_B1_pS6_tS6
pS6	10	min	0	ng/ml	SD	M1	8054930.2	1	Gel1_B1	Gel1_B1_pS6_tS6
pS6	10	min	0	ng/ml	SD	M2	6807556.74	1	Gel2_B1	Gel2_B1_pS6_tS6
pS6	10	min	0	ng/ml	SD	M3	1872328.68	1	Gel4_B1	Gel4_B1_pS6_tS6
pS6	10	min	0	ng/ml	WD	M2	18240913	1	Gel2_B1	Gel2_B1_pS6_tS6
pS6	10	min	0	ng/ml	WD	M3	22015599.11	1	Gel3_B1	Gel3_B1_pS6_tS6
pS6	10	min	0	ng/ml	WD	M1	8151299.5	1	Gel4_B1	Gel4_B1_pS6_tS6
pS6	10	min	40	ng/ml	SD	M1	14754313.5	1	Gel1_B1	Gel1_B1_pS6_tS6
pS6	10	min	40	ng/ml	SD	M2	15958978.16	1	Gel3_B1	Gel3_B1_pS6_tS6
pS6	10	min	40	ng/ml	SD	M3	3170768.72	1	Gel4_B1	Gel4_B1_pS6_tS6
pS6	10	min	40	ng/ml	WD	M1	22995249.5	1	Gel1_B1	Gel1_B1_pS6_tS6
pS6	10	min	40	ng/ml	WD	M2	17680458	1	Gel2_B1	Gel2_B1_pS6_tS6
pS6	10	min	40	ng/ml	WD	M3	40003248.79	1	Gel3_B1	Gel3_B1_pS6_tS6
pS6	20	min	0	ng/ml	SD	M1	7691034.18	1	Gel1_B1	Gel1_B1_pS6_tS6
pS6	20	min	0	ng/ml	SD	M2	19058968.91	1	Gel2_B1	Gel2_B1_pS6_tS6
pS6	20	min	0	ng/ml	SD	M3	6345925	1	Gel4_B1	Gel4_B1_pS6_tS6
pS6	20	min	0	ng/ml	WD	M2	13392067.84	1	Gel2_B1	Gel2_B1_pS6_tS6
pS6	20	min	0	ng/ml	WD	M3	11660840.41	1	Gel3_B1	Gel3_B1_pS6_tS6
pS6	20	min	0	ng/ml	WD	M1	2255882.69	1	Gel4_B1	Gel4_B1_pS6_tS6
pS6	20	min	40	ng/ml	SD	M1	24165985.73	1	Gel1_B1	Gel1_B1_pS6_tS6
pS6	20	min	40	ng/ml	SD	M2	47166638.54	1	Gel3_B1	Gel3_B1_pS6_tS6
pS6	20	min	40	ng/ml	SD	M3	9530549.5	1	Gel4_B1	Gel4_B1_pS6_tS6
pS6	20	min	40	ng/ml	WD	M1	31602710	1	Gel1_B1	Gel1_B1_pS6_tS6
pS6	20	min	40	ng/ml	WD	M2	36577464.77	1	Gel2_B1	Gel2_B1_pS6_tS6
pS6	20	min	40	ng/ml	WD	M3	21644076.55	1	Gel3_B1	Gel3_B1_pS6_tS6
pS6	40	min	0	ng/ml	SD	M1	9302356.04	1	Gel1_B1	Gel1_B1_pS6_tS6
pS6	40	min	0	ng/ml	SD	M2	10930707.11	1	Gel2_B1	Gel2_B1_pS6_tS6
pS6	40	min	0	ng/ml	SD	M3	3415997.95	1	Gel4_B1	Gel4_B1_pS6_tS6
pS6	40	min	0	ng/ml	WD	M2	16678175.1	1	Gel2_B1	Gel2_B1_pS6_tS6
pS6	40	min	0	ng/ml	WD	M1	9373397.5	1	Gel4_B1	Gel4_B1_pS6_tS6
pS6	40	min	40	ng/ml	SD	M1	24107280.2	1	Gel1_B1	Gel1_B1_pS6_tS6
pS6	40	min	40	ng/ml	SD	M2	34059325	1	Gel3_B1	Gel3_B1_pS6_tS6
pS6	40	min	40	ng/ml	SD	M3	1490977.88	1	Gel4_B1	Gel4_B1_pS6_tS6
pS6	40	min	40	ng/ml	WD	M1	30646229.33	1	Gel1_B1	Gel1_B1_pS6_tS6
pS6	40	min	40	ng/ml	WD	M2	20148411.47	1	Gel2_B1	Gel2_B1_pS6_tS6
pS6	40	min	40	ng/ml	WD	M3	31589878.43	1	Gel3_B1	Gel3_B1_pS6_tS6
pS6	60	min	0	ng/ml	SD	M1	5203369.29	1	Gel1_B1	Gel1_B1_pS6_tS6
pS6	60	min	0	ng/ml	SD	M2	5257925.09	1	Gel2_B1	Gel2_B1_pS6_tS6
pS6	60	min	0	ng/ml	SD	M3	3442519.5	1	Gel4_B1	Gel4_B1_pS6_tS6
pS6	60	min	0	ng/ml	WD	M2	16868884.48	1	Gel2_B1	Gel2_B1_pS6_tS6
pS6	60	min	0	ng/ml	WD	M1	20988840.28	1	Gel3_B1	Gel3_B1_pS6_tS6
pS6	60	min	40	ng/ml	SD	M1	22954827.38	1	Gel1_B1	Gel1_B1_pS6_tS6
pS6	60	min	40	ng/ml	SD	M2	41928728.66	1	Gel3_B1	Gel3_B1_pS6_tS6
pS6	60	min	40	ng/ml	SD	M3	2296783.83	1	Gel4_B1	Gel4_B1_pS6_tS6
pS6	60	min	40	ng/ml	WD	M1	24819946.39	1	Gel1_B1	Gel1_B1_pS6_tS6
pS6	60	min	40	ng/ml	WD	M2	25272822.95	1	Gel2_B1	Gel2_B1_pS6_tS6
pS6	60	min	40	ng/ml	WD	M3	20295921.2	1	Gel3_B1	Gel3_B1_pS6_tS6
pS6	120	min	0	ng/ml	SD	M1	4152217.07	1	Gel1_B1	Gel1_B1_pS6_tS6
pS6	120	min	0	ng/ml	SD	M2	4123111.46	1	Gel2_B1	Gel2_B1_pS6_tS6
pS6	120	min	0	ng/ml	SD	M3	4397669.43	1	Gel4_B1	Gel4_B1_pS6_tS6
pS6	120	min	0	ng/ml	WD	M2	18824524.83	1	Gel2_B1	Gel2_B1_pS6_tS6
pS6	120	min	0	ng/ml	WD	M1	9112112.35	1	Gel3_B1	Gel3_B1_pS6_tS6
pS6	120	min	0	ng/ml	WD	M3	1713629.59	1	Gel4_B1	Gel4_B1_pS6_tS6
pS6	120	min	40	ng/ml	SD	M1	18105377.65	1	Gel1_B1	Gel1_B1_pS6_tS6
pS6	120	min	40	ng/ml	SD	M2	34881494.92	1	Gel3_B1	Gel3_B1_pS6_tS6
pS6	120	min	40	ng/ml	SD	M3	8780360.12	1	Gel4_B1	Gel4_B1_pS6_tS6
pS6	120	min	40	ng/ml	WD	M1	27122363.8	1	Gel1_B1	Gel1_B1_pS6_tS6
pS6	120	min	40	ng/ml	WD	M2	36815028.32	1	Gel2_B1	Gel2_B1_pS6_tS6
pS6	120	min	40	ng/ml	WD	M3	20294295.11	1	Gel3_B1	Gel3_B1_pS6_tS6
pS6	0	min	0	ng/ml	SD	M1	12350215.63	2	Gel 1_B2	Gel1_2_3_4_B2_pS6_tS6
pS6	0	min	0	ng/ml	SD	M2	9460797	2	Gel 4_B2	Gel1_2_3_4_B2_pS6_tS6
pS6	0	min	0	ng/ml	SD	M3	13263208	2	Gel 5_B2	Gel5_6_B2_pS6_tS6
pS6	0	min	0	ng/ml	WD	M1	18606039.65	2	Gel 3_B2	Gel1_2_3_4_B2_pS6_tS6
pS6	0	min	0	ng/ml	WD	M2	11310299.88	2	Gel 5_B2	Gel5_6_B2_pS6_tS6
pS6	0	min	0	ng/ml	WD	M3	4325160.27	2	Gel 6_B2	Gel5_6_B2_pS6_tS6
pS6	0	min	0	ng/ml	SD	M1	11343259.5	2	Gel 1_B2	Gel1_2_3_4_B2_pS6_tS6
pS6	0	min	0	ng/ml	SD	M2	18798201.87	2	Gel 2_B2	Gel1_2_3_4_B2_pS6_tS6
pS6	0	min	0	ng/ml	SD	M3	15133601	2	Gel 3_B2	Gel1_2_3_4_B2_pS6_tS6
pS6	0	min	0	ng/ml	WD	M1	24993345.84	2	Gel 2_B2	Gel1_2_3_4_B2_pS6_tS6
[truncated: 868 more rows]
