# Supplementary material for: Basal MET phosphorylation is an indicator of hepatocyte dysregulation in liver disease
Source: Mol Syst Biol. 2024 Jan 12;20(3):187–216. doi: 10.1038/s44320-023-00007-4 (PMC10912216; doi:10.1038/s44320-023-00007-4)
Supplement: Supplementary file 10 — Source Data Fig. 4 [file 44320_2023_7_MOESM10_ESM.zip]

Archive with 7 entries (4 files):
- Figure 4/
- Figure 4/4B/
- Figure 4/4B/Dataset_Figure4B.csv
- Figure 4/4B/README_Figure4B.txt
- Figure 4/4C/
- Figure 4/4C/Dataset_Figure4C.csv
- Figure 4/4C/README_Figure4C.txt
