# Supplementary material for: Basal MET phosphorylation is an indicator of hepatocyte dysregulation in liver disease
Source: Mol Syst Biol. 2024 Jan 12;20(3):187–216. doi: 10.1038/s44320-023-00007-4 (PMC10912216; doi:10.1038/s44320-023-00007-4)
Supplement: Supplementary file 10 — Source Data Fig. 4 [file 44320_2023_7_MOESM10_ESM.zip › Figure 4/4B/Dataset_Figure4B.csv]

name	time	value	screened_parameter	tuning_step	HGF
pMET	0	0.0344211477681364	k_total_MET	1	0
pMET	1	0.0344211477681364	k_total_MET	1	0
pMET	2	0.0344211477681364	k_total_MET	1	0
pMET	3	0.0344211477681364	k_total_MET	1	0
pMET	4	0.0344211477681364	k_total_MET	1	0
pMET	5	0.0344211477681364	k_total_MET	1	0
pMET	6	0.0344211477681364	k_total_MET	1	0
pMET	7	0.0344211477681364	k_total_MET	1	0
pMET	8	0.0344211477681364	k_total_MET	1	0
pMET	9	0.0344211477681364	k_total_MET	1	0
pMET	10	0.0344211477681364	k_total_MET	1	0
pMET	11	0.0344211477681364	k_total_MET	1	0
pMET	12	0.0344211477681364	k_total_MET	1	0
pMET	13	0.0344211477681364	k_total_MET	1	0
pMET	14	0.0344211477681364	k_total_MET	1	0
pMET	15	0.0344211477681364	k_total_MET	1	0
pMET	16	0.0344211477681364	k_total_MET	1	0
pMET	17	0.0344211477681364	k_total_MET	1	0
pMET	18	0.0344211477681364	k_total_MET	1	0
pMET	19	0.0344211477681364	k_total_MET	1	0
pMET	20	0.0344211477681364	k_total_MET	1	0
pMET	21	0.0344211477681364	k_total_MET	1	0
pMET	22	0.0344211477681364	k_total_MET	1	0
pMET	23	0.0344211477681364	k_total_MET	1	0
pMET	24	0.0344211477681364	k_total_MET	1	0
pMET	25	0.0344211477681364	k_total_MET	1	0
pMET	26	0.0344211477681364	k_total_MET	1	0
pMET	27	0.0344211477681364	k_total_MET	1	0
pMET	28	0.0344211477681364	k_total_MET	1	0
pMET	29	0.0344211477681364	k_total_MET	1	0
pMET	30	0.0344211477681364	k_total_MET	1	0
pMET	31	0.0344211477681364	k_total_MET	1	0
pMET	32	0.0344211477681364	k_total_MET	1	0
pMET	33	0.0344211477681364	k_total_MET	1	0
pMET	34	0.0344211477681364	k_total_MET	1	0
pMET	35	0.0344211477681364	k_total_MET	1	0
pMET	36	0.0344211477681364	k_total_MET	1	0
pMET	37	0.0344211477681364	k_total_MET	1	0
pMET	38	0.0344211477681364	k_total_MET	1	0
pMET	39	0.0344211477681364	k_total_MET	1	0
pMET	40	0.0344211477681364	k_total_MET	1	0
pMET	41	0.0344211477681364	k_total_MET	1	0
pMET	42	0.0344211477681364	k_total_MET	1	0
pMET	43	0.0344211477681364	k_total_MET	1	0
pMET	44	0.0344211477681364	k_total_MET	1	0
pMET	45	0.0344211477681364	k_total_MET	1	0
pMET	46	0.0344211477681364	k_total_MET	1	0
pMET	47	0.0344211477681364	k_total_MET	1	0
pMET	48	0.0344211477681364	k_total_MET	1	0
pMET	49	0.0344211477681364	k_total_MET	1	0
pMET	50	0.0344211477681364	k_total_MET	1	0
pMET	51	0.0344211477681364	k_total_MET	1	0
pMET	52	0.0344211477681364	k_total_MET	1	0
pMET	53	0.0344211477681364	k_total_MET	1	0
pMET	54	0.0344211477681364	k_total_MET	1	0
pMET	55	0.0344211477681364	k_total_MET	1	0
pMET	56	0.0344211477681364	k_total_MET	1	0
pMET	57	0.0344211477681364	k_total_MET	1	0
pMET	58	0.0344211477681364	k_total_MET	1	0
pMET	59	0.0344211477681364	k_total_MET	1	0
pMET	60	0.0344211477681364	k_total_MET	1	0
pMET	61	0.0344211477681364	k_total_MET	1	0
pMET	62	0.0344211477681364	k_total_MET	1	0
pMET	63	0.0344211477681364	k_total_MET	1	0
pMET	64	0.0344211477681364	k_total_MET	1	0
pMET	65	0.0344211477681364	k_total_MET	1	0
pMET	66	0.0344211477681364	k_total_MET	1	0
pMET	67	0.0344211477681364	k_total_MET	1	0
pMET	68	0.0344211477681364	k_total_MET	1	0
pMET	69	0.0344211477681364	k_total_MET	1	0
pMET	70	0.0344211477681364	k_total_MET	1	0
pMET	71	0.0344211477681364	k_total_MET	1	0
pMET	72	0.0344211477681364	k_total_MET	1	0
pMET	73	0.0344211477681364	k_total_MET	1	0
pMET	74	0.0344211477681364	k_total_MET	1	0
pMET	75	0.0344211477681364	k_total_MET	1	0
pMET	76	0.0344211477681364	k_total_MET	1	0
pMET	77	0.0344211477681364	k_total_MET	1	0
pMET	78	0.0344211477681364	k_total_MET	1	0
pMET	79	0.0344211477681364	k_total_MET	1	0
pMET	80	0.0344211477681364	k_total_MET	1	0
pMET	81	0.0344211477681364	k_total_MET	1	0
pMET	82	0.0344211477681364	k_total_MET	1	0
pMET	83	0.0344211477681364	k_total_MET	1	0
pMET	84	0.0344211477681364	k_total_MET	1	0
pMET	85	0.0344211477681364	k_total_MET	1	0
pMET	86	0.0344211477681364	k_total_MET	1	0
pMET	87	0.0344211477681364	k_total_MET	1	0
pMET	88	0.0344211477681364	k_total_MET	1	0
pMET	89	0.0344211477681364	k_total_MET	1	0
pMET	90	0.0344211477681364	k_total_MET	1	0
pMET	91	0.0344211477681364	k_total_MET	1	0
pMET	92	0.0344211477681364	k_total_MET	1	0
pMET	93	0.0344211477681364	k_total_MET	1	0
pMET	94	0.0344211477681364	k_total_MET	1	0
pMET	95	0.0344211477681364	k_total_MET	1	0
pMET	96	0.0344211477681364	k_total_MET	1	0
pMET	97	0.0344211477681364	k_total_MET	1	0
pMET	98	0.0344211477681364	k_total_MET	1	0
pMET	99	0.0344211477681364	k_total_MET	1	0
pMET	100	0.0344211477681364	k_total_MET	1	0
pMET	101	0.0344211477681364	k_total_MET	1	0
pMET	102	0.0344211477681364	k_total_MET	1	0
pMET	103	0.0344211477681364	k_total_MET	1	0
pMET	104	0.0344211477681364	k_total_MET	1	0
pMET	105	0.0344211477681364	k_total_MET	1	0
pMET	106	0.0344211477681364	k_total_MET	1	0
pMET	107	0.0344211477681364	k_total_MET	1	0
pMET	108	0.0344211477681364	k_total_MET	1	0
pMET	109	0.0344211477681364	k_total_MET	1	0
pMET	110	0.0344211477681364	k_total_MET	1	0
pMET	111	0.0344211477681364	k_total_MET	1	0
pMET	112	0.0344211477681364	k_total_MET	1	0
pMET	113	0.0344211477681364	k_total_MET	1	0
pMET	114	0.0344211477681364	k_total_MET	1	0
pMET	115	0.0344211477681364	k_total_MET	1	0
pMET	116	0.0344211477681364	k_total_MET	1	0
pMET	117	0.0344211477681364	k_total_MET	1	0
pMET	118	0.0344211477681364	k_total_MET	1	0
pMET	119	0.0344211477681364	k_total_MET	1	0
pMET	120	0.0344211477681364	k_total_MET	1	0
pMET	121	0.0344211477681364	k_total_MET	1	0
pMET	122	0.0344211477681364	k_total_MET	1	0
pMET	123	0.0344211477681364	k_total_MET	1	0
pMET	124	0.0344211477681364	k_total_MET	1	0
pMET	125	0.0344211477681364	k_total_MET	1	0
pMET	126	0.0344211477681364	k_total_MET	1	0
pMET	127	0.0344211477681364	k_total_MET	1	0
pMET	128	0.0344211477681364	k_total_MET	1	0
pMET	129	0.0344211477681364	k_total_MET	1	0
pMET	130	0.0344211477681364	k_total_MET	1	0
pMET	131	0.0344211477681364	k_total_MET	1	0
pMET	132	0.0344211477681364	k_total_MET	1	0
pMET	133	0.0344211477681364	k_total_MET	1	0
pMET	134	0.0344211477681364	k_total_MET	1	0
pMET	135	0.0344211477681364	k_total_MET	1	0
pMET	136	0.0344211477681364	k_total_MET	1	0
pMET	137	0.0344211477681364	k_total_MET	1	0
pMET	138	0.0344211477681364	k_total_MET	1	0
pMET	139	0.0344211477681364	k_total_MET	1	0
pMET	140	0.0344211477681364	k_total_MET	1	0
pMET	141	0.0344211477681364	k_total_MET	1	0
pMET	142	0.0344211477681364	k_total_MET	1	0
pMET	143	0.0344211477681364	k_total_MET	1	0
pMET	144	0.0344211477681364	k_total_MET	1	0
pMET	145	0.0344211477681364	k_total_MET	1	0
pMET	146	0.0344211477681364	k_total_MET	1	0
pMET	147	0.0344211477681364	k_total_MET	1	0
pMET	148	0.0344211477681364	k_total_MET	1	0
pMET	149	0.0344211477681364	k_total_MET	1	0
pMET	150	0.0344211477681364	k_total_MET	1	0
pMET	151	0.0344211477681364	k_total_MET	1	0
pMET	152	0.0344211477681364	k_total_MET	1	0
pMET	153	0.0344211477681364	k_total_MET	1	0
pMET	154	0.0344211477681364	k_total_MET	1	0
pMET	155	0.0344211477681364	k_total_MET	1	0
pMET	156	0.0344211477681364	k_total_MET	1	0
pMET	157	0.0344211477681364	k_total_MET	1	0
pMET	158	0.0344211477681364	k_total_MET	1	0
pMET	159	0.0344211477681364	k_total_MET	1	0
pMET	160	0.0344211477681364	k_total_MET	1	0
pMET	161	0.0344211477681364	k_total_MET	1	0
pMET	162	0.0344211477681364	k_total_MET	1	0
pMET	163	0.0344211477681364	k_total_MET	1	0
pMET	164	0.0344211477681364	k_total_MET	1	0
pMET	165	0.0344211477681364	k_total_MET	1	0
pMET	166	0.0344211477681364	k_total_MET	1	0
pMET	167	0.0344211477681364	k_total_MET	1	0
pMET	168	0.0344211477681364	k_total_MET	1	0
pMET	169	0.0344211477681364	k_total_MET	1	0
pMET	170	0.0344211477681364	k_total_MET	1	0
pMET	171	0.0344211477681364	k_total_MET	1	0
pMET	172	0.0344211477681364	k_total_MET	1	0
pMET	173	0.0344211477681364	k_total_MET	1	0
pMET	174	0.0344211477681364	k_total_MET	1	0
pMET	175	0.0344211477681364	k_total_MET	1	0
pMET	176	0.0344211477681364	k_total_MET	1	0
pMET	177	0.0344211477681364	k_total_MET	1	0
pMET	178	0.0344211477681364	k_total_MET	1	0
pMET	179	0.0344211477681364	k_total_MET	1	0
pMET	180	0.0344211477681364	k_total_MET	1	0
pMET	181	0.0344211477681364	k_total_MET	1	0
pMET	182	0.0344211477681364	k_total_MET	1	0
pMET	183	0.0344211477681364	k_total_MET	1	0
pMET	184	0.0344211477681364	k_total_MET	1	0
pMET	185	0.0344211477681364	k_total_MET	1	0
pMET	186	0.0344211477681364	k_total_MET	1	0
pMET	187	0.0344211477681364	k_total_MET	1	0
pMET	188	0.0344211477681364	k_total_MET	1	0
pMET	189	0.0344211477681364	k_total_MET	1	0
pMET	190	0.0344211477681364	k_total_MET	1	0
pMET	191	0.0344211477681364	k_total_MET	1	0
pMET	192	0.0344211477681364	k_total_MET	1	0
pMET	193	0.0344211477681364	k_total_MET	1	0
pMET	194	0.0344211477681364	k_total_MET	1	0
pMET	195	0.0344211477681364	k_total_MET	1	0
pMET	196	0.0344211477681364	k_total_MET	1	0
pMET	197	0.0344211477681364	k_total_MET	1	0
pMET	198	0.0344211477681364	k_total_MET	1	0
pMET	199	0.0344211477681364	k_total_MET	1	0
pMET	200	0.0344211477681364	k_total_MET	1	0
pMET	201	0.0344211477681364	k_total_MET	1	0
pMET	202	0.0344211477681364	k_total_MET	1	0
pMET	203	0.0344211477681364	k_total_MET	1	0
pMET	204	0.0344211477681364	k_total_MET	1	0
pMET	205	0.0344211477681364	k_total_MET	1	0
pMET	206	0.0344211477681364	k_total_MET	1	0
pMET	207	0.0344211477681364	k_total_MET	1	0
pMET	208	0.0344211477681364	k_total_MET	1	0
pMET	209	0.0344211477681364	k_total_MET	1	0
pMET	210	0.0344211477681364	k_total_MET	1	0
pMET	211	0.0344211477681364	k_total_MET	1	0
pMET	212	0.0344211477681364	k_total_MET	1	0
pMET	213	0.0344211477681364	k_total_MET	1	0
pMET	214	0.0344211477681364	k_total_MET	1	0
pMET	215	0.0344211477681364	k_total_MET	1	0
pMET	216	0.0344211477681364	k_total_MET	1	0
pMET	217	0.0344211477681364	k_total_MET	1	0
pMET	218	0.0344211477681364	k_total_MET	1	0
pMET	219	0.0344211477681364	k_total_MET	1	0
pMET	220	0.0344211477681364	k_total_MET	1	0
pMET	221	0.0344211477681364	k_total_MET	1	0
pMET	222	0.0344211477681364	k_total_MET	1	0
pMET	223	0.0344211477681364	k_total_MET	1	0
pMET	224	0.0344211477681364	k_total_MET	1	0
pMET	225	0.0344211477681364	k_total_MET	1	0
pMET	226	0.0344211477681364	k_total_MET	1	0
pMET	227	0.0344211477681364	k_total_MET	1	0
pMET	228	0.0344211477681364	k_total_MET	1	0
pMET	229	0.0344211477681364	k_total_MET	1	0
pMET	230	0.0344211477681364	k_total_MET	1	0
pMET	231	0.0344211477681364	k_total_MET	1	0
pMET	232	0.0344211477681364	k_total_MET	1	0
pMET	233	0.0344211477681364	k_total_MET	1	0
pMET	234	0.0344211477681364	k_total_MET	1	0
pMET	235	0.0344211477681364	k_total_MET	1	0
pMET	236	0.0344211477681364	k_total_MET	1	0
pMET	237	0.0344211477681364	k_total_MET	1	0
pMET	238	0.0344211477681364	k_total_MET	1	0
pMET	239	0.0344211477681364	k_total_MET	1	0
pMET	240	0.0344211477681364	k_total_MET	1	0
pMET	241	0.0344211477681364	k_total_MET	1	0
pMET	242	0.0344211477681364	k_total_MET	1	0
pMET	243	0.0344211477681364	k_total_MET	1	0
pMET	244	0.0344211477681364	k_total_MET	1	0
pMET	245	0.0344211477681364	k_total_MET	1	0
pMET	246	0.0344211477681364	k_total_MET	1	0
pMET	247	0.0344211477681364	k_total_MET	1	0
pMET	248	0.0344211477681364	k_total_MET	1	0
pMET	249	0.0344211477681364	k_total_MET	1	0
pMET	250	0.0344211477681364	k_total_MET	1	0
pERK	0	0.0437988307090629	k_total_MET	1	0
pERK	1	0.0437988307090716	k_total_MET	1	0
pERK	2	0.0437988307267435	k_total_MET	1	0
pERK	3	0.0437988307090629	k_total_MET	1	0
pERK	4	0.0437988307090628	k_total_MET	1	0
pERK	5	0.0437988307090628	k_total_MET	1	0
pERK	6	0.0437988307090628	k_total_MET	1	0
pERK	7	0.0437988307090628	k_total_MET	1	0
pERK	8	0.0437988307090628	k_total_MET	1	0
pERK	9	0.0437988307090628	k_total_MET	1	0
pERK	10	0.0437988307090628	k_total_MET	1	0
pERK	11	0.0437988307090628	k_total_MET	1	0
pERK	12	0.0437988307090628	k_total_MET	1	0
pERK	13	0.0437988307090628	k_total_MET	1	0
pERK	14	0.0437988307090628	k_total_MET	1	0
pERK	15	0.0437988307090628	k_total_MET	1	0
pERK	16	0.0437988307090628	k_total_MET	1	0
pERK	17	0.0437988307090628	k_total_MET	1	0
pERK	18	0.0437988307090628	k_total_MET	1	0
pERK	19	0.0437988307090628	k_total_MET	1	0
pERK	20	0.0437988307090628	k_total_MET	1	0
pERK	21	0.0437988307090628	k_total_MET	1	0
pERK	22	0.0437988307090628	k_total_MET	1	0
pERK	23	0.0437988307090628	k_total_MET	1	0
pERK	24	0.0437988307090628	k_total_MET	1	0
pERK	25	0.0437988307090628	k_total_MET	1	0
pERK	26	0.0437988307090628	k_total_MET	1	0
pERK	27	0.0437988307090628	k_total_MET	1	0
pERK	28	0.0437988307090628	k_total_MET	1	0
pERK	29	0.0437988307090628	k_total_MET	1	0
pERK	30	0.0437988307090628	k_total_MET	1	0
pERK	31	0.0437988307090628	k_total_MET	1	0
pERK	32	0.0437988307090628	k_total_MET	1	0
pERK	33	0.0437988307090628	k_total_MET	1	0
pERK	34	0.0437988307090628	k_total_MET	1	0
pERK	35	0.0437988307090628	k_total_MET	1	0
pERK	36	0.0437988307090628	k_total_MET	1	0
pERK	37	0.0437988307090628	k_total_MET	1	0
pERK	38	0.0437988307090628	k_total_MET	1	0
pERK	39	0.0437988307090628	k_total_MET	1	0
pERK	40	0.0437988307090628	k_total_MET	1	0
pERK	41	0.0437988307090628	k_total_MET	1	0
pERK	42	0.0437988307090628	k_total_MET	1	0
pERK	43	0.0437988307090628	k_total_MET	1	0
pERK	44	0.0437988307090628	k_total_MET	1	0
pERK	45	0.0437988307090628	k_total_MET	1	0
pERK	46	0.0437988307090628	k_total_MET	1	0
pERK	47	0.0437988307090628	k_total_MET	1	0
pERK	48	0.0437988307090628	k_total_MET	1	0
pERK	49	0.0437988307090628	k_total_MET	1	0
pERK	50	0.0437988307090628	k_total_MET	1	0
pERK	51	0.0437988307090628	k_total_MET	1	0
pERK	52	0.0437988307090628	k_total_MET	1	0
pERK	53	0.0437988307090628	k_total_MET	1	0
pERK	54	0.0437988307090628	k_total_MET	1	0
pERK	55	0.0437988307090628	k_total_MET	1	0
pERK	56	0.0437988307090628	k_total_MET	1	0
pERK	57	0.0437988307090628	k_total_MET	1	0
pERK	58	0.0437988307090628	k_total_MET	1	0
pERK	59	0.0437988307090628	k_total_MET	1	0
pERK	60	0.0437988307090628	k_total_MET	1	0
pERK	61	0.0437988307090628	k_total_MET	1	0
pERK	62	0.0437988307090628	k_total_MET	1	0
pERK	63	0.0437988307090628	k_total_MET	1	0
pERK	64	0.0437988307090628	k_total_MET	1	0
pERK	65	0.0437988307090628	k_total_MET	1	0
pERK	66	0.0437988307090628	k_total_MET	1	0
pERK	67	0.0437988307090628	k_total_MET	1	0
pERK	68	0.0437988307090628	k_total_MET	1	0
pERK	69	0.0437988307090628	k_total_MET	1	0
pERK	70	0.0437988307090628	k_total_MET	1	0
pERK	71	0.0437988307090628	k_total_MET	1	0
pERK	72	0.0437988307090628	k_total_MET	1	0
pERK	73	0.0437988307090628	k_total_MET	1	0
pERK	74	0.0437988307090628	k_total_MET	1	0
pERK	75	0.0437988307090628	k_total_MET	1	0
pERK	76	0.0437988307090628	k_total_MET	1	0
pERK	77	0.0437988307090628	k_total_MET	1	0
pERK	78	0.0437988307090628	k_total_MET	1	0
pERK	79	0.0437988307090628	k_total_MET	1	0
pERK	80	0.0437988307090628	k_total_MET	1	0
pERK	81	0.0437988307090628	k_total_MET	1	0
pERK	82	0.0437988307090628	k_total_MET	1	0
pERK	83	0.0437988307090628	k_total_MET	1	0
pERK	84	0.0437988307090628	k_total_MET	1	0
pERK	85	0.0437988307090628	k_total_MET	1	0
pERK	86	0.0437988307090628	k_total_MET	1	0
pERK	87	0.0437988307090628	k_total_MET	1	0
pERK	88	0.0437988307090628	k_total_MET	1	0
pERK	89	0.0437988307090628	k_total_MET	1	0
pERK	90	0.0437988307090628	k_total_MET	1	0
pERK	91	0.0437988307090628	k_total_MET	1	0
pERK	92	0.0437988307090628	k_total_MET	1	0
pERK	93	0.0437988307090628	k_total_MET	1	0
pERK	94	0.0437988307090628	k_total_MET	1	0
pERK	95	0.0437988307090628	k_total_MET	1	0
pERK	96	0.0437988307090628	k_total_MET	1	0
pERK	97	0.0437988307090628	k_total_MET	1	0
pERK	98	0.0437988307090628	k_total_MET	1	0
pERK	99	0.0437988307090628	k_total_MET	1	0
pERK	100	0.0437988307090628	k_total_MET	1	0
pERK	101	0.0437988307090628	k_total_MET	1	0
pERK	102	0.0437988307090628	k_total_MET	1	0
pERK	103	0.0437988307090628	k_total_MET	1	0
pERK	104	0.0437988307090628	k_total_MET	1	0
pERK	105	0.0437988307090628	k_total_MET	1	0
pERK	106	0.0437988307090628	k_total_MET	1	0
pERK	107	0.0437988307090628	k_total_MET	1	0
pERK	108	0.0437988307090628	k_total_MET	1	0
pERK	109	0.0437988307090628	k_total_MET	1	0
pERK	110	0.0437988307090628	k_total_MET	1	0
pERK	111	0.0437988307090628	k_total_MET	1	0
pERK	112	0.0437988307090628	k_total_MET	1	0
pERK	113	0.0437988307090628	k_total_MET	1	0
pERK	114	0.0437988307090628	k_total_MET	1	0
pERK	115	0.0437988307090628	k_total_MET	1	0
pERK	116	0.0437988307090628	k_total_MET	1	0
pERK	117	0.0437988307090628	k_total_MET	1	0
pERK	118	0.0437988307090628	k_total_MET	1	0
pERK	119	0.0437988307090628	k_total_MET	1	0
pERK	120	0.0437988307090628	k_total_MET	1	0
pERK	121	0.0437988307090628	k_total_MET	1	0
pERK	122	0.0437988307090628	k_total_MET	1	0
pERK	123	0.0437988307090628	k_total_MET	1	0
pERK	124	0.0437988307090628	k_total_MET	1	0
pERK	125	0.0437988307090628	k_total_MET	1	0
pERK	126	0.0437988307090628	k_total_MET	1	0
pERK	127	0.0437988307090628	k_total_MET	1	0
pERK	128	0.0437988307090628	k_total_MET	1	0
pERK	129	0.0437988307090628	k_total_MET	1	0
pERK	130	0.0437988307090628	k_total_MET	1	0
pERK	131	0.0437988307090628	k_total_MET	1	0
pERK	132	0.0437988307090628	k_total_MET	1	0
pERK	133	0.0437988307090628	k_total_MET	1	0
pERK	134	0.0437988307090628	k_total_MET	1	0
pERK	135	0.0437988307090628	k_total_MET	1	0
pERK	136	0.0437988307090628	k_total_MET	1	0
pERK	137	0.0437988307090628	k_total_MET	1	0
pERK	138	0.0437988307090628	k_total_MET	1	0
pERK	139	0.0437988307090628	k_total_MET	1	0
pERK	140	0.0437988307090628	k_total_MET	1	0
pERK	141	0.0437988307090628	k_total_MET	1	0
pERK	142	0.0437988307090628	k_total_MET	1	0
pERK	143	0.0437988307090628	k_total_MET	1	0
pERK	144	0.0437988307090628	k_total_MET	1	0
pERK	145	0.0437988307090628	k_total_MET	1	0
pERK	146	0.0437988307090628	k_total_MET	1	0
pERK	147	0.0437988307090628	k_total_MET	1	0
pERK	148	0.0437988307090628	k_total_MET	1	0
pERK	149	0.0437988307090628	k_total_MET	1	0
pERK	150	0.0437988307090628	k_total_MET	1	0
pERK	151	0.0437988307090628	k_total_MET	1	0
pERK	152	0.0437988307090628	k_total_MET	1	0
pERK	153	0.0437988307090628	k_total_MET	1	0
pERK	154	0.0437988307090628	k_total_MET	1	0
pERK	155	0.0437988307090628	k_total_MET	1	0
pERK	156	0.0437988307090628	k_total_MET	1	0
pERK	157	0.0437988307090628	k_total_MET	1	0
pERK	158	0.0437988307090628	k_total_MET	1	0
pERK	159	0.0437988307090628	k_total_MET	1	0
pERK	160	0.0437988307090628	k_total_MET	1	0
pERK	161	0.0437988307090628	k_total_MET	1	0
pERK	162	0.0437988307090628	k_total_MET	1	0
pERK	163	0.0437988307090628	k_total_MET	1	0
pERK	164	0.0437988307090628	k_total_MET	1	0
pERK	165	0.0437988307090628	k_total_MET	1	0
pERK	166	0.0437988307090628	k_total_MET	1	0
pERK	167	0.0437988307090628	k_total_MET	1	0
pERK	168	0.0437988307090628	k_total_MET	1	0
pERK	169	0.0437988307090628	k_total_MET	1	0
pERK	170	0.0437988307090628	k_total_MET	1	0
pERK	171	0.0437988307090628	k_total_MET	1	0
pERK	172	0.0437988307090628	k_total_MET	1	0
pERK	173	0.0437988307090628	k_total_MET	1	0
pERK	174	0.0437988307090628	k_total_MET	1	0
pERK	175	0.0437988307090628	k_total_MET	1	0
pERK	176	0.0437988307090628	k_total_MET	1	0
pERK	177	0.0437988307090628	k_total_MET	1	0
pERK	178	0.0437988307090628	k_total_MET	1	0
pERK	179	0.0437988307090628	k_total_MET	1	0
pERK	180	0.0437988307090628	k_total_MET	1	0
pERK	181	0.0437988307090628	k_total_MET	1	0
pERK	182	0.0437988307090628	k_total_MET	1	0
pERK	183	0.0437988307090628	k_total_MET	1	0
pERK	184	0.0437988307090628	k_total_MET	1	0
pERK	185	0.0437988307090628	k_total_MET	1	0
pERK	186	0.0437988307090628	k_total_MET	1	0
pERK	187	0.0437988307090628	k_total_MET	1	0
pERK	188	0.0437988307090628	k_total_MET	1	0
pERK	189	0.0437988307090628	k_total_MET	1	0
pERK	190	0.0437988307090628	k_total_MET	1	0
pERK	191	0.0437988307090628	k_total_MET	1	0
pERK	192	0.0437988307090628	k_total_MET	1	0
pERK	193	0.0437988307090628	k_total_MET	1	0
pERK	194	0.0437988307090628	k_total_MET	1	0
pERK	195	0.0437988307090628	k_total_MET	1	0
pERK	196	0.0437988307090628	k_total_MET	1	0
pERK	197	0.0437988307090628	k_total_MET	1	0
pERK	198	0.0437988307090628	k_total_MET	1	0
pERK	199	0.0437988307090628	k_total_MET	1	0
pERK	200	0.0437988307090628	k_total_MET	1	0
pERK	201	0.0437988307090628	k_total_MET	1	0
pERK	202	0.0437988307090628	k_total_MET	1	0
pERK	203	0.0437988307090628	k_total_MET	1	0
pERK	204	0.0437988307090628	k_total_MET	1	0
pERK	205	0.0437988307090628	k_total_MET	1	0
pERK	206	0.0437988307090628	k_total_MET	1	0
pERK	207	0.0437988307090628	k_total_MET	1	0
pERK	208	0.0437988307090628	k_total_MET	1	0
pERK	209	0.0437988307090628	k_total_MET	1	0
pERK	210	0.0437988307090628	k_total_MET	1	0
pERK	211	0.0437988307090628	k_total_MET	1	0
pERK	212	0.0437988307090628	k_total_MET	1	0
pERK	213	0.0437988307090628	k_total_MET	1	0
pERK	214	0.0437988307090628	k_total_MET	1	0
pERK	215	0.0437988307090628	k_total_MET	1	0
pERK	216	0.0437988307090628	k_total_MET	1	0
pERK	217	0.0437988307090628	k_total_MET	1	0
pERK	218	0.0437988307090628	k_total_MET	1	0
pERK	219	0.0437988307090628	k_total_MET	1	0
pERK	220	0.0437988307090628	k_total_MET	1	0
pERK	221	0.0437988307090628	k_total_MET	1	0
pERK	222	0.0437988307090628	k_total_MET	1	0
pERK	223	0.0437988307090628	k_total_MET	1	0
pERK	224	0.0437988307090628	k_total_MET	1	0
pERK	225	0.0437988307090628	k_total_MET	1	0
pERK	226	0.0437988307090628	k_total_MET	1	0
pERK	227	0.0437988307090628	k_total_MET	1	0
pERK	228	0.0437988307090628	k_total_MET	1	0
pERK	229	0.0437988307090628	k_total_MET	1	0
pERK	230	0.0437988307090628	k_total_MET	1	0
pERK	231	0.0437988307090628	k_total_MET	1	0
pERK	232	0.0437988307090628	k_total_MET	1	0
pERK	233	0.0437988307090628	k_total_MET	1	0
pERK	234	0.0437988307090628	k_total_MET	1	0
pERK	235	0.0437988307090628	k_total_MET	1	0
pERK	236	0.0437988307090628	k_total_MET	1	0
pERK	237	0.0437988307090628	k_total_MET	1	0
pERK	238	0.0437988307090628	k_total_MET	1	0
pERK	239	0.0437988307090628	k_total_MET	1	0
pERK	240	0.0437988307090628	k_total_MET	1	0
pERK	241	0.0437988307090628	k_total_MET	1	0
pERK	242	0.0437988307090628	k_total_MET	1	0
pERK	243	0.0437988307090628	k_total_MET	1	0
pERK	244	0.0437988307090628	k_total_MET	1	0
pERK	245	0.0437988307090628	k_total_MET	1	0
pERK	246	0.0437988307090628	k_total_MET	1	0
pERK	247	0.0437988307090628	k_total_MET	1	0
pERK	248	0.0437988307090628	k_total_MET	1	0
pERK	249	0.0437988307090628	k_total_MET	1	0
pERK	250	0.0437988307090628	k_total_MET	1	0
pAKT_T308_S473	0	1.18470389986704	k_total_MET	1	0
pAKT_T308_S473	1	1.18470389986704	k_total_MET	1	0
pAKT_T308_S473	2	1.18470389986704	k_total_MET	1	0
pAKT_T308_S473	3	1.18470389986703	k_total_MET	1	0
pAKT_T308_S473	4	1.18470389986703	k_total_MET	1	0
pAKT_T308_S473	5	1.18470389986703	k_total_MET	1	0
pAKT_T308_S473	6	1.18470389986703	k_total_MET	1	0
pAKT_T308_S473	7	1.18470389986703	k_total_MET	1	0
pAKT_T308_S473	8	1.18470389986703	k_total_MET	1	0
pAKT_T308_S473	9	1.18470389986703	k_total_MET	1	0
pAKT_T308_S473	10	1.18470389986703	k_total_MET	1	0
pAKT_T308_S473	11	1.18470389986703	k_total_MET	1	0
pAKT_T308_S473	12	1.18470389986704	k_total_MET	1	0
pAKT_T308_S473	13	1.18470389986704	k_total_MET	1	0
pAKT_T308_S473	14	1.18470389986704	k_total_MET	1	0
pAKT_T308_S473	15	1.18470389986704	k_total_MET	1	0
pAKT_T308_S473	16	1.18470389986704	k_total_MET	1	0
pAKT_T308_S473	17	1.18470389986704	k_total_MET	1	0
pAKT_T308_S473	18	1.18470389986704	k_total_MET	1	0
pAKT_T308_S473	19	1.18470389986704	k_total_MET	1	0
pAKT_T308_S473	20	1.18470389986704	k_total_MET	1	0
pAKT_T308_S473	21	1.18470389986704	k_total_MET	1	0
pAKT_T308_S473	22	1.18470389986704	k_total_MET	1	0
pAKT_T308_S473	23	1.18470389986704	k_total_MET	1	0
pAKT_T308_S473	24	1.18470389986704	k_total_MET	1	0
pAKT_T308_S473	25	1.18470389986704	k_total_MET	1	0
pAKT_T308_S473	26	1.18470389986704	k_total_MET	1	0
pAKT_T308_S473	27	1.18470389986704	k_total_MET	1	0
pAKT_T308_S473	28	1.18470389986704	k_total_MET	1	0
pAKT_T308_S473	29	1.18470389986704	k_total_MET	1	0
pAKT_T308_S473	30	1.18470389986704	k_total_MET	1	0
pAKT_T308_S473	31	1.18470389986704	k_total_MET	1	0
pAKT_T308_S473	32	1.18470389986704	k_total_MET	1	0
pAKT_T308_S473	33	1.18470389986704	k_total_MET	1	0
pAKT_T308_S473	34	1.18470389986704	k_total_MET	1	0
pAKT_T308_S473	35	1.18470389986704	k_total_MET	1	0
pAKT_T308_S473	36	1.18470389986704	k_total_MET	1	0
pAKT_T308_S473	37	1.18470389986704	k_total_MET	1	0
pAKT_T308_S473	38	1.18470389986704	k_total_MET	1	0
pAKT_T308_S473	39	1.18470389986704	k_total_MET	1	0
pAKT_T308_S473	40	1.18470389986704	k_total_MET	1	0
pAKT_T308_S473	41	1.18470389986704	k_total_MET	1	0
pAKT_T308_S473	42	1.18470389986704	k_total_MET	1	0
pAKT_T308_S473	43	1.18470389986704	k_total_MET	1	0
pAKT_T308_S473	44	1.18470389986704	k_total_MET	1	0
pAKT_T308_S473	45	1.18470389986704	k_total_MET	1	0
pAKT_T308_S473	46	1.18470389986704	k_total_MET	1	0
pAKT_T308_S473	47	1.18470389986704	k_total_MET	1	0
pAKT_T308_S473	48	1.18470389986704	k_total_MET	1	0
pAKT_T308_S473	49	1.18470389986704	k_total_MET	1	0
pAKT_T308_S473	50	1.18470389986704	k_total_MET	1	0
pAKT_T308_S473	51	1.18470389986704	k_total_MET	1	0
pAKT_T308_S473	52	1.18470389986704	k_total_MET	1	0
pAKT_T308_S473	53	1.18470389986704	k_total_MET	1	0
pAKT_T308_S473	54	1.18470389986704	k_total_MET	1	0
pAKT_T308_S473	55	1.18470389986704	k_total_MET	1	0
pAKT_T308_S473	56	1.18470389986704	k_total_MET	1	0
pAKT_T308_S473	57	1.18470389986704	k_total_MET	1	0
pAKT_T308_S473	58	1.18470389986704	k_total_MET	1	0
pAKT_T308_S473	59	1.18470389986704	k_total_MET	1	0
pAKT_T308_S473	60	1.18470389986704	k_total_MET	1	0
pAKT_T308_S473	61	1.18470389986704	k_total_MET	1	0
pAKT_T308_S473	62	1.18470389986704	k_total_MET	1	0
pAKT_T308_S473	63	1.18470389986704	k_total_MET	1	0
pAKT_T308_S473	64	1.18470389986704	k_total_MET	1	0
pAKT_T308_S473	65	1.18470389986704	k_total_MET	1	0
pAKT_T308_S473	66	1.18470389986704	k_total_MET	1	0
pAKT_T308_S473	67	1.18470389986704	k_total_MET	1	0
pAKT_T308_S473	68	1.18470389986704	k_total_MET	1	0
pAKT_T308_S473	69	1.18470389986704	k_total_MET	1	0
pAKT_T308_S473	70	1.18470389986704	k_total_MET	1	0
pAKT_T308_S473	71	1.18470389986704	k_total_MET	1	0
pAKT_T308_S473	72	1.18470389986704	k_total_MET	1	0
pAKT_T308_S473	73	1.18470389986704	k_total_MET	1	0
pAKT_T308_S473	74	1.18470389986704	k_total_MET	1	0
pAKT_T308_S473	75	1.18470389986704	k_total_MET	1	0
pAKT_T308_S473	76	1.18470389986704	k_total_MET	1	0
pAKT_T308_S473	77	1.18470389986704	k_total_MET	1	0
pAKT_T308_S473	78	1.18470389986704	k_total_MET	1	0
pAKT_T308_S473	79	1.18470389986704	k_total_MET	1	0
pAKT_T308_S473	80	1.18470389986704	k_total_MET	1	0
pAKT_T308_S473	81	1.18470389986704	k_total_MET	1	0
pAKT_T308_S473	82	1.18470389986704	k_total_MET	1	0
pAKT_T308_S473	83	1.18470389986704	k_total_MET	1	0
pAKT_T308_S473	84	1.18470389986704	k_total_MET	1	0
pAKT_T308_S473	85	1.18470389986704	k_total_MET	1	0
pAKT_T308_S473	86	1.18470389986704	k_total_MET	1	0
pAKT_T308_S473	87	1.18470389986704	k_total_MET	1	0
pAKT_T308_S473	88	1.18470389986704	k_total_MET	1	0
pAKT_T308_S473	89	1.18470389986704	k_total_MET	1	0
pAKT_T308_S473	90	1.18470389986704	k_total_MET	1	0
pAKT_T308_S473	91	1.18470389986704	k_total_MET	1	0
pAKT_T308_S473	92	1.18470389986704	k_total_MET	1	0
pAKT_T308_S473	93	1.18470389986704	k_total_MET	1	0
pAKT_T308_S473	94	1.18470389986704	k_total_MET	1	0
pAKT_T308_S473	95	1.18470389986704	k_total_MET	1	0
pAKT_T308_S473	96	1.18470389986704	k_total_MET	1	0
pAKT_T308_S473	97	1.18470389986704	k_total_MET	1	0
pAKT_T308_S473	98	1.18470389986704	k_total_MET	1	0
pAKT_T308_S473	99	1.18470389986704	k_total_MET	1	0
pAKT_T308_S473	100	1.18470389986704	k_total_MET	1	0
pAKT_T308_S473	101	1.18470389986704	k_total_MET	1	0
pAKT_T308_S473	102	1.18470389986704	k_total_MET	1	0
pAKT_T308_S473	103	1.18470389986704	k_total_MET	1	0
pAKT_T308_S473	104	1.18470389986704	k_total_MET	1	0
pAKT_T308_S473	105	1.18470389986704	k_total_MET	1	0
pAKT_T308_S473	106	1.18470389986704	k_total_MET	1	0
pAKT_T308_S473	107	1.18470389986704	k_total_MET	1	0
pAKT_T308_S473	108	1.18470389986704	k_total_MET	1	0
pAKT_T308_S473	109	1.18470389986704	k_total_MET	1	0
pAKT_T308_S473	110	1.18470389986704	k_total_MET	1	0
pAKT_T308_S473	111	1.18470389986704	k_total_MET	1	0
pAKT_T308_S473	112	1.18470389986704	k_total_MET	1	0
pAKT_T308_S473	113	1.18470389986704	k_total_MET	1	0
pAKT_T308_S473	114	1.18470389986704	k_total_MET	1	0
pAKT_T308_S473	115	1.18470389986704	k_total_MET	1	0
pAKT_T308_S473	116	1.18470389986704	k_total_MET	1	0
pAKT_T308_S473	117	1.18470389986704	k_total_MET	1	0
pAKT_T308_S473	118	1.18470389986704	k_total_MET	1	0
pAKT_T308_S473	119	1.18470389986704	k_total_MET	1	0
pAKT_T308_S473	120	1.18470389986704	k_total_MET	1	0
pAKT_T308_S473	121	1.18470389986704	k_total_MET	1	0
pAKT_T308_S473	122	1.18470389986704	k_total_MET	1	0
pAKT_T308_S473	123	1.18470389986704	k_total_MET	1	0
pAKT_T308_S473	124	1.18470389986704	k_total_MET	1	0
pAKT_T308_S473	125	1.18470389986704	k_total_MET	1	0
pAKT_T308_S473	126	1.18470389986704	k_total_MET	1	0
pAKT_T308_S473	127	1.18470389986704	k_total_MET	1	0
pAKT_T308_S473	128	1.18470389986704	k_total_MET	1	0
pAKT_T308_S473	129	1.18470389986704	k_total_MET	1	0
pAKT_T308_S473	130	1.18470389986704	k_total_MET	1	0
pAKT_T308_S473	131	1.18470389986704	k_total_MET	1	0
pAKT_T308_S473	132	1.18470389986704	k_total_MET	1	0
pAKT_T308_S473	133	1.18470389986704	k_total_MET	1	0
pAKT_T308_S473	134	1.18470389986704	k_total_MET	1	0
pAKT_T308_S473	135	1.18470389986704	k_total_MET	1	0
pAKT_T308_S473	136	1.18470389986704	k_total_MET	1	0
pAKT_T308_S473	137	1.18470389986704	k_total_MET	1	0
pAKT_T308_S473	138	1.18470389986704	k_total_MET	1	0
pAKT_T308_S473	139	1.18470389986704	k_total_MET	1	0
pAKT_T308_S473	140	1.18470389986704	k_total_MET	1	0
pAKT_T308_S473	141	1.18470389986704	k_total_MET	1	0
pAKT_T308_S473	142	1.18470389986704	k_total_MET	1	0
pAKT_T308_S473	143	1.18470389986704	k_total_MET	1	0
pAKT_T308_S473	144	1.18470389986704	k_total_MET	1	0
pAKT_T308_S473	145	1.18470389986704	k_total_MET	1	0
pAKT_T308_S473	146	1.18470389986704	k_total_MET	1	0
pAKT_T308_S473	147	1.18470389986704	k_total_MET	1	0
pAKT_T308_S473	148	1.18470389986704	k_total_MET	1	0
pAKT_T308_S473	149	1.18470389986704	k_total_MET	1	0
pAKT_T308_S473	150	1.18470389986704	k_total_MET	1	0
pAKT_T308_S473	151	1.18470389986704	k_total_MET	1	0
pAKT_T308_S473	152	1.18470389986704	k_total_MET	1	0
pAKT_T308_S473	153	1.18470389986704	k_total_MET	1	0
pAKT_T308_S473	154	1.18470389986704	k_total_MET	1	0
pAKT_T308_S473	155	1.18470389986704	k_total_MET	1	0
pAKT_T308_S473	156	1.18470389986704	k_total_MET	1	0
pAKT_T308_S473	157	1.18470389986704	k_total_MET	1	0
pAKT_T308_S473	158	1.18470389986704	k_total_MET	1	0
pAKT_T308_S473	159	1.18470389986704	k_total_MET	1	0
pAKT_T308_S473	160	1.18470389986704	k_total_MET	1	0
pAKT_T308_S473	161	1.18470389986704	k_total_MET	1	0
pAKT_T308_S473	162	1.18470389986704	k_total_MET	1	0
pAKT_T308_S473	163	1.18470389986704	k_total_MET	1	0
pAKT_T308_S473	164	1.18470389986704	k_total_MET	1	0
pAKT_T308_S473	165	1.18470389986704	k_total_MET	1	0
pAKT_T308_S473	166	1.18470389986704	k_total_MET	1	0
pAKT_T308_S473	167	1.18470389986704	k_total_MET	1	0
pAKT_T308_S473	168	1.18470389986704	k_total_MET	1	0
pAKT_T308_S473	169	1.18470389986704	k_total_MET	1	0
pAKT_T308_S473	170	1.18470389986704	k_total_MET	1	0
pAKT_T308_S473	171	1.18470389986704	k_total_MET	1	0
pAKT_T308_S473	172	1.18470389986704	k_total_MET	1	0
pAKT_T308_S473	173	1.18470389986704	k_total_MET	1	0
pAKT_T308_S473	174	1.18470389986704	k_total_MET	1	0
pAKT_T308_S473	175	1.18470389986704	k_total_MET	1	0
pAKT_T308_S473	176	1.18470389986704	k_total_MET	1	0
pAKT_T308_S473	177	1.18470389986704	k_total_MET	1	0
pAKT_T308_S473	178	1.18470389986704	k_total_MET	1	0
pAKT_T308_S473	179	1.18470389986704	k_total_MET	1	0
pAKT_T308_S473	180	1.18470389986704	k_total_MET	1	0
pAKT_T308_S473	181	1.18470389986704	k_total_MET	1	0
pAKT_T308_S473	182	1.18470389986704	k_total_MET	1	0
pAKT_T308_S473	183	1.18470389986704	k_total_MET	1	0
pAKT_T308_S473	184	1.18470389986704	k_total_MET	1	0
pAKT_T308_S473	185	1.18470389986704	k_total_MET	1	0
pAKT_T308_S473	186	1.18470389986704	k_total_MET	1	0
pAKT_T308_S473	187	1.18470389986704	k_total_MET	1	0
pAKT_T308_S473	188	1.18470389986704	k_total_MET	1	0
pAKT_T308_S473	189	1.18470389986704	k_total_MET	1	0
pAKT_T308_S473	190	1.18470389986704	k_total_MET	1	0
pAKT_T308_S473	191	1.18470389986704	k_total_MET	1	0
pAKT_T308_S473	192	1.18470389986704	k_total_MET	1	0
pAKT_T308_S473	193	1.18470389986704	k_total_MET	1	0
pAKT_T308_S473	194	1.18470389986704	k_total_MET	1	0
pAKT_T308_S473	195	1.18470389986704	k_total_MET	1	0
pAKT_T308_S473	196	1.18470389986704	k_total_MET	1	0
pAKT_T308_S473	197	1.18470389986704	k_total_MET	1	0
pAKT_T308_S473	198	1.18470389986704	k_total_MET	1	0
pAKT_T308_S473	199	1.18470389986704	k_total_MET	1	0
pAKT_T308_S473	200	1.18470389986704	k_total_MET	1	0
pAKT_T308_S473	201	1.18470389986704	k_total_MET	1	0
pAKT_T308_S473	202	1.18470389986704	k_total_MET	1	0
pAKT_T308_S473	203	1.18470389986704	k_total_MET	1	0
pAKT_T308_S473	204	1.18470389986704	k_total_MET	1	0
pAKT_T308_S473	205	1.18470389986704	k_total_MET	1	0
pAKT_T308_S473	206	1.18470389986704	k_total_MET	1	0
pAKT_T308_S473	207	1.18470389986704	k_total_MET	1	0
pAKT_T308_S473	208	1.18470389986704	k_total_MET	1	0
pAKT_T308_S473	209	1.18470389986704	k_total_MET	1	0
pAKT_T308_S473	210	1.18470389986704	k_total_MET	1	0
pAKT_T308_S473	211	1.18470389986704	k_total_MET	1	0
pAKT_T308_S473	212	1.18470389986704	k_total_MET	1	0
pAKT_T308_S473	213	1.18470389986704	k_total_MET	1	0
pAKT_T308_S473	214	1.18470389986704	k_total_MET	1	0
pAKT_T308_S473	215	1.18470389986704	k_total_MET	1	0
pAKT_T308_S473	216	1.18470389986704	k_total_MET	1	0
pAKT_T308_S473	217	1.18470389986704	k_total_MET	1	0
pAKT_T308_S473	218	1.18470389986704	k_total_MET	1	0
pAKT_T308_S473	219	1.18470389986704	k_total_MET	1	0
pAKT_T308_S473	220	1.18470389986704	k_total_MET	1	0
pAKT_T308_S473	221	1.18470389986704	k_total_MET	1	0
pAKT_T308_S473	222	1.18470389986704	k_total_MET	1	0
pAKT_T308_S473	223	1.18470389986704	k_total_MET	1	0
pAKT_T308_S473	224	1.18470389986704	k_total_MET	1	0
pAKT_T308_S473	225	1.18470389986704	k_total_MET	1	0
pAKT_T308_S473	226	1.18470389986704	k_total_MET	1	0
pAKT_T308_S473	227	1.18470389986704	k_total_MET	1	0
pAKT_T308_S473	228	1.18470389986704	k_total_MET	1	0
pAKT_T308_S473	229	1.18470389986704	k_total_MET	1	0
pAKT_T308_S473	230	1.18470389986704	k_total_MET	1	0
pAKT_T308_S473	231	1.18470389986704	k_total_MET	1	0
pAKT_T308_S473	232	1.18470389986704	k_total_MET	1	0
pAKT_T308_S473	233	1.18470389986704	k_total_MET	1	0
pAKT_T308_S473	234	1.18470389986704	k_total_MET	1	0
pAKT_T308_S473	235	1.18470389986704	k_total_MET	1	0
pAKT_T308_S473	236	1.18470389986704	k_total_MET	1	0
pAKT_T308_S473	237	1.18470389986704	k_total_MET	1	0
pAKT_T308_S473	238	1.18470389986704	k_total_MET	1	0
pAKT_T308_S473	239	1.18470389986704	k_total_MET	1	0
pAKT_T308_S473	240	1.18470389986704	k_total_MET	1	0
pAKT_T308_S473	241	1.18470389986704	k_total_MET	1	0
pAKT_T308_S473	242	1.18470389986704	k_total_MET	1	0
pAKT_T308_S473	243	1.18470389986704	k_total_MET	1	0
pAKT_T308_S473	244	1.18470389986704	k_total_MET	1	0
pAKT_T308_S473	245	1.18470389986704	k_total_MET	1	0
pAKT_T308_S473	246	1.18470389986704	k_total_MET	1	0
pAKT_T308_S473	247	1.18470389986704	k_total_MET	1	0
pAKT_T308_S473	248	1.18470389986704	k_total_MET	1	0
pAKT_T308_S473	249	1.18470389986704	k_total_MET	1	0
pAKT_T308_S473	250	1.18470389986704	k_total_MET	1	0
pMET	0	0.0296803284597445	k_total_MET	2	0
pMET	1	0.0296803284597445	k_total_MET	2	0
pMET	2	0.0296803284597445	k_total_MET	2	0
pMET	3	0.0296803284597445	k_total_MET	2	0
pMET	4	0.0296803284597445	k_total_MET	2	0
pMET	5	0.0296803284597445	k_total_MET	2	0
pMET	6	0.0296803284597445	k_total_MET	2	0
pMET	7	0.0296803284597445	k_total_MET	2	0
pMET	8	0.0296803284597445	k_total_MET	2	0
pMET	9	0.0296803284597445	k_total_MET	2	0
pMET	10	0.0296803284597445	k_total_MET	2	0
pMET	11	0.0296803284597445	k_total_MET	2	0
pMET	12	0.0296803284597445	k_total_MET	2	0
pMET	13	0.0296803284597445	k_total_MET	2	0
pMET	14	0.0296803284597445	k_total_MET	2	0
pMET	15	0.0296803284597445	k_total_MET	2	0
pMET	16	0.0296803284597445	k_total_MET	2	0
pMET	17	0.0296803284597445	k_total_MET	2	0
pMET	18	0.0296803284597445	k_total_MET	2	0
pMET	19	0.0296803284597445	k_total_MET	2	0
pMET	20	0.0296803284597445	k_total_MET	2	0
pMET	21	0.0296803284597445	k_total_MET	2	0
pMET	22	0.0296803284597445	k_total_MET	2	0
pMET	23	0.0296803284597445	k_total_MET	2	0
pMET	24	0.0296803284597445	k_total_MET	2	0
pMET	25	0.0296803284597445	k_total_MET	2	0
pMET	26	0.0296803284597445	k_total_MET	2	0
pMET	27	0.0296803284597445	k_total_MET	2	0
pMET	28	0.0296803284597445	k_total_MET	2	0
pMET	29	0.0296803284597445	k_total_MET	2	0
pMET	30	0.0296803284597445	k_total_MET	2	0
pMET	31	0.0296803284597445	k_total_MET	2	0
pMET	32	0.0296803284597445	k_total_MET	2	0
pMET	33	0.0296803284597445	k_total_MET	2	0
pMET	34	0.0296803284597445	k_total_MET	2	0
pMET	35	0.0296803284597445	k_total_MET	2	0
pMET	36	0.0296803284597445	k_total_MET	2	0
pMET	37	0.0296803284597445	k_total_MET	2	0
pMET	38	0.0296803284597445	k_total_MET	2	0
pMET	39	0.0296803284597445	k_total_MET	2	0
pMET	40	0.0296803284597445	k_total_MET	2	0
pMET	41	0.0296803284597445	k_total_MET	2	0
pMET	42	0.0296803284597445	k_total_MET	2	0
pMET	43	0.0296803284597445	k_total_MET	2	0
pMET	44	0.0296803284597445	k_total_MET	2	0
pMET	45	0.0296803284597445	k_total_MET	2	0
pMET	46	0.0296803284597445	k_total_MET	2	0
pMET	47	0.0296803284597445	k_total_MET	2	0
pMET	48	0.0296803284597445	k_total_MET	2	0
pMET	49	0.0296803284597445	k_total_MET	2	0
pMET	50	0.0296803284597445	k_total_MET	2	0
pMET	51	0.0296803284597445	k_total_MET	2	0
pMET	52	0.0296803284597445	k_total_MET	2	0
pMET	53	0.0296803284597445	k_total_MET	2	0
pMET	54	0.0296803284597445	k_total_MET	2	0
pMET	55	0.0296803284597445	k_total_MET	2	0
pMET	56	0.0296803284597445	k_total_MET	2	0
pMET	57	0.0296803284597445	k_total_MET	2	0
pMET	58	0.0296803284597445	k_total_MET	2	0
pMET	59	0.0296803284597445	k_total_MET	2	0
pMET	60	0.0296803284597445	k_total_MET	2	0
pMET	61	0.0296803284597445	k_total_MET	2	0
pMET	62	0.0296803284597445	k_total_MET	2	0
pMET	63	0.0296803284597445	k_total_MET	2	0
pMET	64	0.0296803284597445	k_total_MET	2	0
pMET	65	0.0296803284597445	k_total_MET	2	0
pMET	66	0.0296803284597445	k_total_MET	2	0
pMET	67	0.0296803284597445	k_total_MET	2	0
pMET	68	0.0296803284597445	k_total_MET	2	0
pMET	69	0.0296803284597445	k_total_MET	2	0
pMET	70	0.0296803284597445	k_total_MET	2	0
pMET	71	0.0296803284597445	k_total_MET	2	0
pMET	72	0.0296803284597445	k_total_MET	2	0
pMET	73	0.0296803284597445	k_total_MET	2	0
pMET	74	0.0296803284597445	k_total_MET	2	0
pMET	75	0.0296803284597445	k_total_MET	2	0
pMET	76	0.0296803284597445	k_total_MET	2	0
pMET	77	0.0296803284597445	k_total_MET	2	0
pMET	78	0.0296803284597445	k_total_MET	2	0
pMET	79	0.0296803284597445	k_total_MET	2	0
pMET	80	0.0296803284597445	k_total_MET	2	0
pMET	81	0.0296803284597445	k_total_MET	2	0
pMET	82	0.0296803284597445	k_total_MET	2	0
pMET	83	0.0296803284597445	k_total_MET	2	0
pMET	84	0.0296803284597445	k_total_MET	2	0
pMET	85	0.0296803284597445	k_total_MET	2	0
pMET	86	0.0296803284597445	k_total_MET	2	0
pMET	87	0.0296803284597445	k_total_MET	2	0
pMET	88	0.0296803284597445	k_total_MET	2	0
pMET	89	0.0296803284597445	k_total_MET	2	0
pMET	90	0.0296803284597445	k_total_MET	2	0
pMET	91	0.0296803284597445	k_total_MET	2	0
pMET	92	0.0296803284597445	k_total_MET	2	0
pMET	93	0.0296803284597445	k_total_MET	2	0
pMET	94	0.0296803284597445	k_total_MET	2	0
pMET	95	0.0296803284597445	k_total_MET	2	0
pMET	96	0.0296803284597445	k_total_MET	2	0
pMET	97	0.0296803284597445	k_total_MET	2	0
pMET	98	0.0296803284597445	k_total_MET	2	0
pMET	99	0.0296803284597445	k_total_MET	2	0
pMET	100	0.0296803284597445	k_total_MET	2	0
pMET	101	0.0296803284597445	k_total_MET	2	0
pMET	102	0.0296803284597445	k_total_MET	2	0
pMET	103	0.0296803284597445	k_total_MET	2	0
pMET	104	0.0296803284597445	k_total_MET	2	0
pMET	105	0.0296803284597445	k_total_MET	2	0
pMET	106	0.0296803284597445	k_total_MET	2	0
pMET	107	0.0296803284597445	k_total_MET	2	0
pMET	108	0.0296803284597445	k_total_MET	2	0
pMET	109	0.0296803284597445	k_total_MET	2	0
pMET	110	0.0296803284597445	k_total_MET	2	0
pMET	111	0.0296803284597445	k_total_MET	2	0
pMET	112	0.0296803284597445	k_total_MET	2	0
pMET	113	0.0296803284597445	k_total_MET	2	0
pMET	114	0.0296803284597445	k_total_MET	2	0
pMET	115	0.0296803284597445	k_total_MET	2	0
pMET	116	0.0296803284597445	k_total_MET	2	0
pMET	117	0.0296803284597445	k_total_MET	2	0
pMET	118	0.0296803284597445	k_total_MET	2	0
pMET	119	0.0296803284597445	k_total_MET	2	0
pMET	120	0.0296803284597445	k_total_MET	2	0
pMET	121	0.0296803284597445	k_total_MET	2	0
pMET	122	0.0296803284597445	k_total_MET	2	0
pMET	123	0.0296803284597445	k_total_MET	2	0
pMET	124	0.0296803284597445	k_total_MET	2	0
pMET	125	0.0296803284597445	k_total_MET	2	0
pMET	126	0.0296803284597445	k_total_MET	2	0
pMET	127	0.0296803284597445	k_total_MET	2	0
pMET	128	0.0296803284597445	k_total_MET	2	0
pMET	129	0.0296803284597445	k_total_MET	2	0
pMET	130	0.0296803284597445	k_total_MET	2	0
pMET	131	0.0296803284597445	k_total_MET	2	0
pMET	132	0.0296803284597445	k_total_MET	2	0
pMET	133	0.0296803284597445	k_total_MET	2	0
pMET	134	0.0296803284597445	k_total_MET	2	0
pMET	135	0.0296803284597445	k_total_MET	2	0
pMET	136	0.0296803284597445	k_total_MET	2	0
pMET	137	0.0296803284597445	k_total_MET	2	0
pMET	138	0.0296803284597445	k_total_MET	2	0
pMET	139	0.0296803284597445	k_total_MET	2	0
pMET	140	0.0296803284597445	k_total_MET	2	0
pMET	141	0.0296803284597445	k_total_MET	2	0
pMET	142	0.0296803284597445	k_total_MET	2	0
pMET	143	0.0296803284597445	k_total_MET	2	0
pMET	144	0.0296803284597445	k_total_MET	2	0
pMET	145	0.0296803284597445	k_total_MET	2	0
pMET	146	0.0296803284597445	k_total_MET	2	0
pMET	147	0.0296803284597445	k_total_MET	2	0
pMET	148	0.0296803284597445	k_total_MET	2	0
pMET	149	0.0296803284597445	k_total_MET	2	0
pMET	150	0.0296803284597445	k_total_MET	2	0
pMET	151	0.0296803284597445	k_total_MET	2	0
pMET	152	0.0296803284597445	k_total_MET	2	0
pMET	153	0.0296803284597445	k_total_MET	2	0
pMET	154	0.0296803284597445	k_total_MET	2	0
pMET	155	0.0296803284597445	k_total_MET	2	0
pMET	156	0.0296803284597445	k_total_MET	2	0
pMET	157	0.0296803284597445	k_total_MET	2	0
pMET	158	0.0296803284597445	k_total_MET	2	0
pMET	159	0.0296803284597445	k_total_MET	2	0
pMET	160	0.0296803284597445	k_total_MET	2	0
pMET	161	0.0296803284597445	k_total_MET	2	0
pMET	162	0.0296803284597445	k_total_MET	2	0
pMET	163	0.0296803284597445	k_total_MET	2	0
pMET	164	0.0296803284597445	k_total_MET	2	0
pMET	165	0.0296803284597445	k_total_MET	2	0
pMET	166	0.0296803284597445	k_total_MET	2	0
pMET	167	0.0296803284597445	k_total_MET	2	0
pMET	168	0.0296803284597445	k_total_MET	2	0
pMET	169	0.0296803284597445	k_total_MET	2	0
pMET	170	0.0296803284597445	k_total_MET	2	0
pMET	171	0.0296803284597445	k_total_MET	2	0
pMET	172	0.0296803284597445	k_total_MET	2	0
pMET	173	0.0296803284597445	k_total_MET	2	0
pMET	174	0.0296803284597445	k_total_MET	2	0
pMET	175	0.0296803284597445	k_total_MET	2	0
pMET	176	0.0296803284597445	k_total_MET	2	0
pMET	177	0.0296803284597445	k_total_MET	2	0
pMET	178	0.0296803284597445	k_total_MET	2	0
pMET	179	0.0296803284597445	k_total_MET	2	0
pMET	180	0.0296803284597445	k_total_MET	2	0
pMET	181	0.0296803284597445	k_total_MET	2	0
pMET	182	0.0296803284597445	k_total_MET	2	0
pMET	183	0.0296803284597445	k_total_MET	2	0
pMET	184	0.0296803284597445	k_total_MET	2	0
pMET	185	0.0296803284597445	k_total_MET	2	0
pMET	186	0.0296803284597445	k_total_MET	2	0
pMET	187	0.0296803284597445	k_total_MET	2	0
pMET	188	0.0296803284597445	k_total_MET	2	0
pMET	189	0.0296803284597445	k_total_MET	2	0
pMET	190	0.0296803284597445	k_total_MET	2	0
pMET	191	0.0296803284597445	k_total_MET	2	0
pMET	192	0.0296803284597445	k_total_MET	2	0
pMET	193	0.0296803284597445	k_total_MET	2	0
pMET	194	0.0296803284597445	k_total_MET	2	0
pMET	195	0.0296803284597445	k_total_MET	2	0
pMET	196	0.0296803284597445	k_total_MET	2	0
pMET	197	0.0296803284597445	k_total_MET	2	0
pMET	198	0.0296803284597445	k_total_MET	2	0
pMET	199	0.0296803284597445	k_total_MET	2	0
pMET	200	0.0296803284597445	k_total_MET	2	0
pMET	201	0.0296803284597445	k_total_MET	2	0
pMET	202	0.0296803284597445	k_total_MET	2	0
pMET	203	0.0296803284597445	k_total_MET	2	0
pMET	204	0.0296803284597445	k_total_MET	2	0
pMET	205	0.0296803284597445	k_total_MET	2	0
pMET	206	0.0296803284597445	k_total_MET	2	0
pMET	207	0.0296803284597445	k_total_MET	2	0
pMET	208	0.0296803284597445	k_total_MET	2	0
pMET	209	0.0296803284597445	k_total_MET	2	0
pMET	210	0.0296803284597445	k_total_MET	2	0
pMET	211	0.0296803284597445	k_total_MET	2	0
pMET	212	0.0296803284597445	k_total_MET	2	0
pMET	213	0.0296803284597445	k_total_MET	2	0
pMET	214	0.0296803284597445	k_total_MET	2	0
pMET	215	0.0296803284597445	k_total_MET	2	0
pMET	216	0.0296803284597445	k_total_MET	2	0
pMET	217	0.0296803284597445	k_total_MET	2	0
pMET	218	0.0296803284597445	k_total_MET	2	0
pMET	219	0.0296803284597445	k_total_MET	2	0
pMET	220	0.0296803284597445	k_total_MET	2	0
pMET	221	0.0296803284597445	k_total_MET	2	0
pMET	222	0.0296803284597445	k_total_MET	2	0
pMET	223	0.0296803284597445	k_total_MET	2	0
pMET	224	0.0296803284597445	k_total_MET	2	0
pMET	225	0.0296803284597445	k_total_MET	2	0
pMET	226	0.0296803284597445	k_total_MET	2	0
pMET	227	0.0296803284597445	k_total_MET	2	0
pMET	228	0.0296803284597445	k_total_MET	2	0
pMET	229	0.0296803284597445	k_total_MET	2	0
pMET	230	0.0296803284597445	k_total_MET	2	0
pMET	231	0.0296803284597445	k_total_MET	2	0
pMET	232	0.0296803284597445	k_total_MET	2	0
pMET	233	0.0296803284597445	k_total_MET	2	0
pMET	234	0.0296803284597445	k_total_MET	2	0
pMET	235	0.0296803284597445	k_total_MET	2	0
pMET	236	0.0296803284597445	k_total_MET	2	0
pMET	237	0.0296803284597445	k_total_MET	2	0
pMET	238	0.0296803284597445	k_total_MET	2	0
pMET	239	0.0296803284597445	k_total_MET	2	0
pMET	240	0.0296803284597445	k_total_MET	2	0
pMET	241	0.0296803284597445	k_total_MET	2	0
pMET	242	0.0296803284597445	k_total_MET	2	0
pMET	243	0.0296803284597445	k_total_MET	2	0
pMET	244	0.0296803284597445	k_total_MET	2	0
pMET	245	0.0296803284597445	k_total_MET	2	0
pMET	246	0.0296803284597445	k_total_MET	2	0
pMET	247	0.0296803284597445	k_total_MET	2	0
pMET	248	0.0296803284597445	k_total_MET	2	0
pMET	249	0.0296803284597445	k_total_MET	2	0
pMET	250	0.0296803284597445	k_total_MET	2	0
pERK	0	0.0377664245932294	k_total_MET	2	0
pERK	1	0.0377664245932389	k_total_MET	2	0
pERK	2	0.0377664246125449	k_total_MET	2	0
pERK	3	0.0377664245932294	k_total_MET	2	0
pERK	4	0.0377664245932294	k_total_MET	2	0
pERK	5	0.0377664245932294	k_total_MET	2	0
pERK	6	0.0377664245932294	k_total_MET	2	0
pERK	7	0.0377664245932294	k_total_MET	2	0
pERK	8	0.0377664245932294	k_total_MET	2	0
pERK	9	0.0377664245932294	k_total_MET	2	0
pERK	10	0.0377664245932294	k_total_MET	2	0
pERK	11	0.0377664245932294	k_total_MET	2	0
pERK	12	0.0377664245932294	k_total_MET	2	0
pERK	13	0.0377664245932294	k_total_MET	2	0
pERK	14	0.0377664245932294	k_total_MET	2	0
pERK	15	0.0377664245932294	k_total_MET	2	0
pERK	16	0.0377664245932294	k_total_MET	2	0
pERK	17	0.0377664245932294	k_total_MET	2	0
pERK	18	0.0377664245932294	k_total_MET	2	0
pERK	19	0.0377664245932294	k_total_MET	2	0
pERK	20	0.0377664245932294	k_total_MET	2	0
pERK	21	0.0377664245932294	k_total_MET	2	0
pERK	22	0.0377664245932294	k_total_MET	2	0
pERK	23	0.0377664245932294	k_total_MET	2	0
pERK	24	0.0377664245932294	k_total_MET	2	0
pERK	25	0.0377664245932294	k_total_MET	2	0
pERK	26	0.0377664245932294	k_total_MET	2	0
pERK	27	0.0377664245932294	k_total_MET	2	0
pERK	28	0.0377664245932294	k_total_MET	2	0
pERK	29	0.0377664245932294	k_total_MET	2	0
pERK	30	0.0377664245932294	k_total_MET	2	0
pERK	31	0.0377664245932294	k_total_MET	2	0
pERK	32	0.0377664245932294	k_total_MET	2	0
pERK	33	0.0377664245932294	k_total_MET	2	0
pERK	34	0.0377664245932294	k_total_MET	2	0
pERK	35	0.0377664245932294	k_total_MET	2	0
pERK	36	0.0377664245932294	k_total_MET	2	0
pERK	37	0.0377664245932294	k_total_MET	2	0
pERK	38	0.0377664245932294	k_total_MET	2	0
pERK	39	0.0377664245932294	k_total_MET	2	0
pERK	40	0.0377664245932294	k_total_MET	2	0
pERK	41	0.0377664245932294	k_total_MET	2	0
pERK	42	0.0377664245932294	k_total_MET	2	0
pERK	43	0.0377664245932294	k_total_MET	2	0
pERK	44	0.0377664245932294	k_total_MET	2	0
pERK	45	0.0377664245932294	k_total_MET	2	0
pERK	46	0.0377664245932294	k_total_MET	2	0
pERK	47	0.0377664245932294	k_total_MET	2	0
pERK	48	0.0377664245932294	k_total_MET	2	0
pERK	49	0.0377664245932294	k_total_MET	2	0
pERK	50	0.0377664245932294	k_total_MET	2	0
pERK	51	0.0377664245932294	k_total_MET	2	0
pERK	52	0.0377664245932294	k_total_MET	2	0
pERK	53	0.0377664245932294	k_total_MET	2	0
pERK	54	0.0377664245932294	k_total_MET	2	0
pERK	55	0.0377664245932294	k_total_MET	2	0
pERK	56	0.0377664245932294	k_total_MET	2	0
pERK	57	0.0377664245932294	k_total_MET	2	0
pERK	58	0.0377664245932294	k_total_MET	2	0
pERK	59	0.0377664245932294	k_total_MET	2	0
pERK	60	0.0377664245932294	k_total_MET	2	0
pERK	61	0.0377664245932294	k_total_MET	2	0
pERK	62	0.0377664245932294	k_total_MET	2	0
pERK	63	0.0377664245932294	k_total_MET	2	0
pERK	64	0.0377664245932294	k_total_MET	2	0
pERK	65	0.0377664245932294	k_total_MET	2	0
pERK	66	0.0377664245932294	k_total_MET	2	0
pERK	67	0.0377664245932294	k_total_MET	2	0
pERK	68	0.0377664245932294	k_total_MET	2	0
pERK	69	0.0377664245932294	k_total_MET	2	0
pERK	70	0.0377664245932294	k_total_MET	2	0
pERK	71	0.0377664245932294	k_total_MET	2	0
pERK	72	0.0377664245932294	k_total_MET	2	0
pERK	73	0.0377664245932294	k_total_MET	2	0
pERK	74	0.0377664245932294	k_total_MET	2	0
pERK	75	0.0377664245932294	k_total_MET	2	0
pERK	76	0.0377664245932294	k_total_MET	2	0
pERK	77	0.0377664245932294	k_total_MET	2	0
pERK	78	0.0377664245932294	k_total_MET	2	0
pERK	79	0.0377664245932294	k_total_MET	2	0
pERK	80	0.0377664245932294	k_total_MET	2	0
pERK	81	0.0377664245932294	k_total_MET	2	0
pERK	82	0.0377664245932294	k_total_MET	2	0
pERK	83	0.0377664245932294	k_total_MET	2	0
pERK	84	0.0377664245932294	k_total_MET	2	0
pERK	85	0.0377664245932294	k_total_MET	2	0
pERK	86	0.0377664245932294	k_total_MET	2	0
pERK	87	0.0377664245932294	k_total_MET	2	0
pERK	88	0.0377664245932294	k_total_MET	2	0
pERK	89	0.0377664245932294	k_total_MET	2	0
pERK	90	0.0377664245932294	k_total_MET	2	0
pERK	91	0.0377664245932294	k_total_MET	2	0
pERK	92	0.0377664245932294	k_total_MET	2	0
pERK	93	0.0377664245932294	k_total_MET	2	0
pERK	94	0.0377664245932294	k_total_MET	2	0
pERK	95	0.0377664245932294	k_total_MET	2	0
pERK	96	0.0377664245932294	k_total_MET	2	0
pERK	97	0.0377664245932294	k_total_MET	2	0
pERK	98	0.0377664245932294	k_total_MET	2	0
pERK	99	0.0377664245932294	k_total_MET	2	0
pERK	100	0.0377664245932294	k_total_MET	2	0
pERK	101	0.0377664245932294	k_total_MET	2	0
pERK	102	0.0377664245932294	k_total_MET	2	0
pERK	103	0.0377664245932294	k_total_MET	2	0
pERK	104	0.0377664245932294	k_total_MET	2	0
pERK	105	0.0377664245932294	k_total_MET	2	0
pERK	106	0.0377664245932294	k_total_MET	2	0
pERK	107	0.0377664245932294	k_total_MET	2	0
pERK	108	0.0377664245932294	k_total_MET	2	0
pERK	109	0.0377664245932294	k_total_MET	2	0
pERK	110	0.0377664245932294	k_total_MET	2	0
pERK	111	0.0377664245932294	k_total_MET	2	0
pERK	112	0.0377664245932294	k_total_MET	2	0
pERK	113	0.0377664245932294	k_total_MET	2	0
pERK	114	0.0377664245932294	k_total_MET	2	0
pERK	115	0.0377664245932294	k_total_MET	2	0
pERK	116	0.0377664245932294	k_total_MET	2	0
pERK	117	0.0377664245932294	k_total_MET	2	0
pERK	118	0.0377664245932294	k_total_MET	2	0
pERK	119	0.0377664245932294	k_total_MET	2	0
pERK	120	0.0377664245932294	k_total_MET	2	0
pERK	121	0.0377664245932294	k_total_MET	2	0
pERK	122	0.0377664245932294	k_total_MET	2	0
pERK	123	0.0377664245932294	k_total_MET	2	0
pERK	124	0.0377664245932294	k_total_MET	2	0
pERK	125	0.0377664245932294	k_total_MET	2	0
pERK	126	0.0377664245932294	k_total_MET	2	0
pERK	127	0.0377664245932294	k_total_MET	2	0
pERK	128	0.0377664245932294	k_total_MET	2	0
pERK	129	0.0377664245932294	k_total_MET	2	0
pERK	130	0.0377664245932294	k_total_MET	2	0
pERK	131	0.0377664245932294	k_total_MET	2	0
pERK	132	0.0377664245932294	k_total_MET	2	0
pERK	133	0.0377664245932294	k_total_MET	2	0
pERK	134	0.0377664245932294	k_total_MET	2	0
pERK	135	0.0377664245932294	k_total_MET	2	0
pERK	136	0.0377664245932294	k_total_MET	2	0
pERK	137	0.0377664245932294	k_total_MET	2	0
pERK	138	0.0377664245932294	k_total_MET	2	0
pERK	139	0.0377664245932294	k_total_MET	2	0
pERK	140	0.0377664245932294	k_total_MET	2	0
pERK	141	0.0377664245932294	k_total_MET	2	0
pERK	142	0.0377664245932294	k_total_MET	2	0
pERK	143	0.0377664245932294	k_total_MET	2	0
pERK	144	0.0377664245932294	k_total_MET	2	0
pERK	145	0.0377664245932294	k_total_MET	2	0
pERK	146	0.0377664245932294	k_total_MET	2	0
pERK	147	0.0377664245932294	k_total_MET	2	0
pERK	148	0.0377664245932294	k_total_MET	2	0
pERK	149	0.0377664245932294	k_total_MET	2	0
pERK	150	0.0377664245932294	k_total_MET	2	0
pERK	151	0.0377664245932294	k_total_MET	2	0
pERK	152	0.0377664245932294	k_total_MET	2	0
pERK	153	0.0377664245932294	k_total_MET	2	0
pERK	154	0.0377664245932294	k_total_MET	2	0
pERK	155	0.0377664245932294	k_total_MET	2	0
pERK	156	0.0377664245932294	k_total_MET	2	0
pERK	157	0.0377664245932294	k_total_MET	2	0
pERK	158	0.0377664245932294	k_total_MET	2	0
pERK	159	0.0377664245932294	k_total_MET	2	0
pERK	160	0.0377664245932294	k_total_MET	2	0
pERK	161	0.0377664245932294	k_total_MET	2	0
pERK	162	0.0377664245932294	k_total_MET	2	0
pERK	163	0.0377664245932294	k_total_MET	2	0
pERK	164	0.0377664245932294	k_total_MET	2	0
pERK	165	0.0377664245932294	k_total_MET	2	0
pERK	166	0.0377664245932294	k_total_MET	2	0
pERK	167	0.0377664245932294	k_total_MET	2	0
pERK	168	0.0377664245932294	k_total_MET	2	0
pERK	169	0.0377664245932294	k_total_MET	2	0
pERK	170	0.0377664245932294	k_total_MET	2	0
pERK	171	0.0377664245932294	k_total_MET	2	0
pERK	172	0.0377664245932294	k_total_MET	2	0
pERK	173	0.0377664245932294	k_total_MET	2	0
pERK	174	0.0377664245932294	k_total_MET	2	0
pERK	175	0.0377664245932294	k_total_MET	2	0
pERK	176	0.0377664245932294	k_total_MET	2	0
pERK	177	0.0377664245932294	k_total_MET	2	0
pERK	178	0.0377664245932294	k_total_MET	2	0
pERK	179	0.0377664245932294	k_total_MET	2	0
pERK	180	0.0377664245932294	k_total_MET	2	0
pERK	181	0.0377664245932294	k_total_MET	2	0
pERK	182	0.0377664245932294	k_total_MET	2	0
pERK	183	0.0377664245932294	k_total_MET	2	0
pERK	184	0.0377664245932294	k_total_MET	2	0
pERK	185	0.0377664245932294	k_total_MET	2	0
pERK	186	0.0377664245932294	k_total_MET	2	0
pERK	187	0.0377664245932294	k_total_MET	2	0
pERK	188	0.0377664245932294	k_total_MET	2	0
pERK	189	0.0377664245932294	k_total_MET	2	0
pERK	190	0.0377664245932294	k_total_MET	2	0
pERK	191	0.0377664245932294	k_total_MET	2	0
pERK	192	0.0377664245932294	k_total_MET	2	0
pERK	193	0.0377664245932294	k_total_MET	2	0
pERK	194	0.0377664245932294	k_total_MET	2	0
pERK	195	0.0377664245932294	k_total_MET	2	0
pERK	196	0.0377664245932294	k_total_MET	2	0
pERK	197	0.0377664245932294	k_total_MET	2	0
pERK	198	0.0377664245932294	k_total_MET	2	0
pERK	199	0.0377664245932294	k_total_MET	2	0
pERK	200	0.0377664245932294	k_total_MET	2	0
pERK	201	0.0377664245932294	k_total_MET	2	0
pERK	202	0.0377664245932294	k_total_MET	2	0
pERK	203	0.0377664245932294	k_total_MET	2	0
pERK	204	0.0377664245932294	k_total_MET	2	0
pERK	205	0.0377664245932294	k_total_MET	2	0
pERK	206	0.0377664245932294	k_total_MET	2	0
pERK	207	0.0377664245932294	k_total_MET	2	0
pERK	208	0.0377664245932294	k_total_MET	2	0
pERK	209	0.0377664245932294	k_total_MET	2	0
pERK	210	0.0377664245932294	k_total_MET	2	0
pERK	211	0.0377664245932294	k_total_MET	2	0
pERK	212	0.0377664245932294	k_total_MET	2	0
pERK	213	0.0377664245932294	k_total_MET	2	0
pERK	214	0.0377664245932294	k_total_MET	2	0
pERK	215	0.0377664245932294	k_total_MET	2	0
pERK	216	0.0377664245932294	k_total_MET	2	0
pERK	217	0.0377664245932294	k_total_MET	2	0
pERK	218	0.0377664245932294	k_total_MET	2	0
pERK	219	0.0377664245932294	k_total_MET	2	0
pERK	220	0.0377664245932294	k_total_MET	2	0
pERK	221	0.0377664245932294	k_total_MET	2	0
pERK	222	0.0377664245932294	k_total_MET	2	0
pERK	223	0.0377664245932294	k_total_MET	2	0
pERK	224	0.0377664245932294	k_total_MET	2	0
pERK	225	0.0377664245932294	k_total_MET	2	0
pERK	226	0.0377664245932294	k_total_MET	2	0
pERK	227	0.0377664245932294	k_total_MET	2	0
pERK	228	0.0377664245932294	k_total_MET	2	0
pERK	229	0.0377664245932294	k_total_MET	2	0
pERK	230	0.0377664245932294	k_total_MET	2	0
pERK	231	0.0377664245932294	k_total_MET	2	0
pERK	232	0.0377664245932294	k_total_MET	2	0
pERK	233	0.0377664245932294	k_total_MET	2	0
pERK	234	0.0377664245932294	k_total_MET	2	0
pERK	235	0.0377664245932294	k_total_MET	2	0
pERK	236	0.0377664245932294	k_total_MET	2	0
pERK	237	0.0377664245932294	k_total_MET	2	0
pERK	238	0.0377664245932294	k_total_MET	2	0
pERK	239	0.0377664245932294	k_total_MET	2	0
pERK	240	0.0377664245932294	k_total_MET	2	0
pERK	241	0.0377664245932294	k_total_MET	2	0
pERK	242	0.0377664245932294	k_total_MET	2	0
pERK	243	0.0377664245932294	k_total_MET	2	0
pERK	244	0.0377664245932294	k_total_MET	2	0
pERK	245	0.0377664245932294	k_total_MET	2	0
pERK	246	0.0377664245932294	k_total_MET	2	0
pERK	247	0.0377664245932294	k_total_MET	2	0
pERK	248	0.0377664245932294	k_total_MET	2	0
pERK	249	0.0377664245932294	k_total_MET	2	0
pERK	250	0.0377664245932294	k_total_MET	2	0
pAKT_T308_S473	0	1.32898964226358	k_total_MET	2	0
pAKT_T308_S473	1	1.32898964226358	k_total_MET	2	0
pAKT_T308_S473	2	1.32898964226357	k_total_MET	2	0
pAKT_T308_S473	3	1.32898964226358	k_total_MET	2	0
pAKT_T308_S473	4	1.32898964226358	k_total_MET	2	0
pAKT_T308_S473	5	1.32898964226358	k_total_MET	2	0
pAKT_T308_S473	6	1.32898964226358	k_total_MET	2	0
pAKT_T308_S473	7	1.32898964226358	k_total_MET	2	0
pAKT_T308_S473	8	1.32898964226358	k_total_MET	2	0
pAKT_T308_S473	9	1.32898964226358	k_total_MET	2	0
pAKT_T308_S473	10	1.32898964226358	k_total_MET	2	0
pAKT_T308_S473	11	1.32898964226358	k_total_MET	2	0
pAKT_T308_S473	12	1.32898964226358	k_total_MET	2	0
pAKT_T308_S473	13	1.32898964226358	k_total_MET	2	0
pAKT_T308_S473	14	1.32898964226358	k_total_MET	2	0
pAKT_T308_S473	15	1.32898964226358	k_total_MET	2	0
pAKT_T308_S473	16	1.32898964226358	k_total_MET	2	0
pAKT_T308_S473	17	1.32898964226358	k_total_MET	2	0
pAKT_T308_S473	18	1.32898964226358	k_total_MET	2	0
pAKT_T308_S473	19	1.32898964226358	k_total_MET	2	0
pAKT_T308_S473	20	1.32898964226358	k_total_MET	2	0
pAKT_T308_S473	21	1.32898964226358	k_total_MET	2	0
pAKT_T308_S473	22	1.32898964226358	k_total_MET	2	0
pAKT_T308_S473	23	1.32898964226358	k_total_MET	2	0
pAKT_T308_S473	24	1.32898964226358	k_total_MET	2	0
pAKT_T308_S473	25	1.32898964226358	k_total_MET	2	0
pAKT_T308_S473	26	1.32898964226358	k_total_MET	2	0
pAKT_T308_S473	27	1.32898964226358	k_total_MET	2	0
pAKT_T308_S473	28	1.32898964226358	k_total_MET	2	0
pAKT_T308_S473	29	1.32898964226358	k_total_MET	2	0
pAKT_T308_S473	30	1.32898964226358	k_total_MET	2	0
pAKT_T308_S473	31	1.32898964226358	k_total_MET	2	0
pAKT_T308_S473	32	1.32898964226358	k_total_MET	2	0
pAKT_T308_S473	33	1.32898964226358	k_total_MET	2	0
pAKT_T308_S473	34	1.32898964226358	k_total_MET	2	0
pAKT_T308_S473	35	1.32898964226358	k_total_MET	2	0
pAKT_T308_S473	36	1.32898964226358	k_total_MET	2	0
pAKT_T308_S473	37	1.32898964226358	k_total_MET	2	0
pAKT_T308_S473	38	1.32898964226358	k_total_MET	2	0
pAKT_T308_S473	39	1.32898964226358	k_total_MET	2	0
pAKT_T308_S473	40	1.32898964226358	k_total_MET	2	0
pAKT_T308_S473	41	1.32898964226358	k_total_MET	2	0
pAKT_T308_S473	42	1.32898964226358	k_total_MET	2	0
pAKT_T308_S473	43	1.32898964226358	k_total_MET	2	0
pAKT_T308_S473	44	1.32898964226358	k_total_MET	2	0
pAKT_T308_S473	45	1.32898964226358	k_total_MET	2	0
pAKT_T308_S473	46	1.32898964226358	k_total_MET	2	0
pAKT_T308_S473	47	1.32898964226358	k_total_MET	2	0
pAKT_T308_S473	48	1.32898964226358	k_total_MET	2	0
pAKT_T308_S473	49	1.32898964226358	k_total_MET	2	0
pAKT_T308_S473	50	1.32898964226358	k_total_MET	2	0
pAKT_T308_S473	51	1.32898964226358	k_total_MET	2	0
pAKT_T308_S473	52	1.32898964226358	k_total_MET	2	0
pAKT_T308_S473	53	1.32898964226358	k_total_MET	2	0
pAKT_T308_S473	54	1.32898964226358	k_total_MET	2	0
pAKT_T308_S473	55	1.32898964226358	k_total_MET	2	0
pAKT_T308_S473	56	1.32898964226358	k_total_MET	2	0
pAKT_T308_S473	57	1.32898964226358	k_total_MET	2	0
pAKT_T308_S473	58	1.32898964226358	k_total_MET	2	0
pAKT_T308_S473	59	1.32898964226358	k_total_MET	2	0
pAKT_T308_S473	60	1.32898964226358	k_total_MET	2	0
pAKT_T308_S473	61	1.32898964226358	k_total_MET	2	0
pAKT_T308_S473	62	1.32898964226358	k_total_MET	2	0
pAKT_T308_S473	63	1.32898964226358	k_total_MET	2	0
pAKT_T308_S473	64	1.32898964226358	k_total_MET	2	0
pAKT_T308_S473	65	1.32898964226358	k_total_MET	2	0
pAKT_T308_S473	66	1.32898964226358	k_total_MET	2	0
pAKT_T308_S473	67	1.32898964226358	k_total_MET	2	0
pAKT_T308_S473	68	1.32898964226358	k_total_MET	2	0
pAKT_T308_S473	69	1.32898964226358	k_total_MET	2	0
pAKT_T308_S473	70	1.32898964226358	k_total_MET	2	0
pAKT_T308_S473	71	1.32898964226358	k_total_MET	2	0
pAKT_T308_S473	72	1.32898964226358	k_total_MET	2	0
pAKT_T308_S473	73	1.32898964226358	k_total_MET	2	0
pAKT_T308_S473	74	1.32898964226358	k_total_MET	2	0
pAKT_T308_S473	75	1.32898964226358	k_total_MET	2	0
pAKT_T308_S473	76	1.32898964226358	k_total_MET	2	0
pAKT_T308_S473	77	1.32898964226358	k_total_MET	2	0
pAKT_T308_S473	78	1.32898964226358	k_total_MET	2	0
pAKT_T308_S473	79	1.32898964226358	k_total_MET	2	0
pAKT_T308_S473	80	1.32898964226358	k_total_MET	2	0
pAKT_T308_S473	81	1.32898964226358	k_total_MET	2	0
pAKT_T308_S473	82	1.32898964226358	k_total_MET	2	0
pAKT_T308_S473	83	1.32898964226358	k_total_MET	2	0
pAKT_T308_S473	84	1.32898964226358	k_total_MET	2	0
pAKT_T308_S473	85	1.32898964226358	k_total_MET	2	0
pAKT_T308_S473	86	1.32898964226358	k_total_MET	2	0
pAKT_T308_S473	87	1.32898964226358	k_total_MET	2	0
pAKT_T308_S473	88	1.32898964226358	k_total_MET	2	0
pAKT_T308_S473	89	1.32898964226358	k_total_MET	2	0
pAKT_T308_S473	90	1.32898964226358	k_total_MET	2	0
pAKT_T308_S473	91	1.32898964226358	k_total_MET	2	0
pAKT_T308_S473	92	1.32898964226358	k_total_MET	2	0
pAKT_T308_S473	93	1.32898964226358	k_total_MET	2	0
pAKT_T308_S473	94	1.32898964226358	k_total_MET	2	0
pAKT_T308_S473	95	1.32898964226358	k_total_MET	2	0
pAKT_T308_S473	96	1.32898964226358	k_total_MET	2	0
pAKT_T308_S473	97	1.32898964226358	k_total_MET	2	0
pAKT_T308_S473	98	1.32898964226358	k_total_MET	2	0
pAKT_T308_S473	99	1.32898964226358	k_total_MET	2	0
pAKT_T308_S473	100	1.32898964226358	k_total_MET	2	0
pAKT_T308_S473	101	1.32898964226358	k_total_MET	2	0
pAKT_T308_S473	102	1.32898964226358	k_total_MET	2	0
pAKT_T308_S473	103	1.32898964226358	k_total_MET	2	0
pAKT_T308_S473	104	1.32898964226358	k_total_MET	2	0
pAKT_T308_S473	105	1.32898964226358	k_total_MET	2	0
pAKT_T308_S473	106	1.32898964226358	k_total_MET	2	0
pAKT_T308_S473	107	1.32898964226358	k_total_MET	2	0
pAKT_T308_S473	108	1.32898964226358	k_total_MET	2	0
pAKT_T308_S473	109	1.32898964226358	k_total_MET	2	0
pAKT_T308_S473	110	1.32898964226358	k_total_MET	2	0
pAKT_T308_S473	111	1.32898964226358	k_total_MET	2	0
pAKT_T308_S473	112	1.32898964226358	k_total_MET	2	0
pAKT_T308_S473	113	1.32898964226358	k_total_MET	2	0
pAKT_T308_S473	114	1.32898964226358	k_total_MET	2	0
pAKT_T308_S473	115	1.32898964226358	k_total_MET	2	0
pAKT_T308_S473	116	1.32898964226358	k_total_MET	2	0
pAKT_T308_S473	117	1.32898964226358	k_total_MET	2	0
pAKT_T308_S473	118	1.32898964226358	k_total_MET	2	0
pAKT_T308_S473	119	1.32898964226358	k_total_MET	2	0
pAKT_T308_S473	120	1.32898964226358	k_total_MET	2	0
pAKT_T308_S473	121	1.32898964226358	k_total_MET	2	0
pAKT_T308_S473	122	1.32898964226358	k_total_MET	2	0
pAKT_T308_S473	123	1.32898964226358	k_total_MET	2	0
pAKT_T308_S473	124	1.32898964226358	k_total_MET	2	0
pAKT_T308_S473	125	1.32898964226358	k_total_MET	2	0
pAKT_T308_S473	126	1.32898964226358	k_total_MET	2	0
pAKT_T308_S473	127	1.32898964226358	k_total_MET	2	0
pAKT_T308_S473	128	1.32898964226358	k_total_MET	2	0
pAKT_T308_S473	129	1.32898964226358	k_total_MET	2	0
pAKT_T308_S473	130	1.32898964226358	k_total_MET	2	0
pAKT_T308_S473	131	1.32898964226358	k_total_MET	2	0
pAKT_T308_S473	132	1.32898964226358	k_total_MET	2	0
pAKT_T308_S473	133	1.32898964226358	k_total_MET	2	0
pAKT_T308_S473	134	1.32898964226358	k_total_MET	2	0
pAKT_T308_S473	135	1.32898964226358	k_total_MET	2	0
pAKT_T308_S473	136	1.32898964226358	k_total_MET	2	0
pAKT_T308_S473	137	1.32898964226358	k_total_MET	2	0
pAKT_T308_S473	138	1.32898964226358	k_total_MET	2	0
pAKT_T308_S473	139	1.32898964226358	k_total_MET	2	0
pAKT_T308_S473	140	1.32898964226358	k_total_MET	2	0
pAKT_T308_S473	141	1.32898964226358	k_total_MET	2	0
pAKT_T308_S473	142	1.32898964226358	k_total_MET	2	0
pAKT_T308_S473	143	1.32898964226358	k_total_MET	2	0
pAKT_T308_S473	144	1.32898964226358	k_total_MET	2	0
pAKT_T308_S473	145	1.32898964226358	k_total_MET	2	0
pAKT_T308_S473	146	1.32898964226358	k_total_MET	2	0
pAKT_T308_S473	147	1.32898964226358	k_total_MET	2	0
pAKT_T308_S473	148	1.32898964226358	k_total_MET	2	0
pAKT_T308_S473	149	1.32898964226358	k_total_MET	2	0
pAKT_T308_S473	150	1.32898964226358	k_total_MET	2	0
pAKT_T308_S473	151	1.32898964226358	k_total_MET	2	0
pAKT_T308_S473	152	1.32898964226358	k_total_MET	2	0
pAKT_T308_S473	153	1.32898964226358	k_total_MET	2	0
pAKT_T308_S473	154	1.32898964226358	k_total_MET	2	0
pAKT_T308_S473	155	1.32898964226358	k_total_MET	2	0
pAKT_T308_S473	156	1.32898964226358	k_total_MET	2	0
pAKT_T308_S473	157	1.32898964226358	k_total_MET	2	0
pAKT_T308_S473	158	1.32898964226358	k_total_MET	2	0
pAKT_T308_S473	159	1.32898964226358	k_total_MET	2	0
pAKT_T308_S473	160	1.32898964226358	k_total_MET	2	0
pAKT_T308_S473	161	1.32898964226358	k_total_MET	2	0
pAKT_T308_S473	162	1.32898964226358	k_total_MET	2	0
pAKT_T308_S473	163	1.32898964226358	k_total_MET	2	0
pAKT_T308_S473	164	1.32898964226358	k_total_MET	2	0
pAKT_T308_S473	165	1.32898964226358	k_total_MET	2	0
pAKT_T308_S473	166	1.32898964226358	k_total_MET	2	0
pAKT_T308_S473	167	1.32898964226358	k_total_MET	2	0
pAKT_T308_S473	168	1.32898964226358	k_total_MET	2	0
pAKT_T308_S473	169	1.32898964226358	k_total_MET	2	0
pAKT_T308_S473	170	1.32898964226358	k_total_MET	2	0
pAKT_T308_S473	171	1.32898964226358	k_total_MET	2	0
pAKT_T308_S473	172	1.32898964226358	k_total_MET	2	0
pAKT_T308_S473	173	1.32898964226358	k_total_MET	2	0
pAKT_T308_S473	174	1.32898964226358	k_total_MET	2	0
pAKT_T308_S473	175	1.32898964226358	k_total_MET	2	0
pAKT_T308_S473	176	1.32898964226358	k_total_MET	2	0
pAKT_T308_S473	177	1.32898964226358	k_total_MET	2	0
pAKT_T308_S473	178	1.32898964226358	k_total_MET	2	0
pAKT_T308_S473	179	1.32898964226358	k_total_MET	2	0
pAKT_T308_S473	180	1.32898964226358	k_total_MET	2	0
pAKT_T308_S473	181	1.32898964226358	k_total_MET	2	0
pAKT_T308_S473	182	1.32898964226358	k_total_MET	2	0
pAKT_T308_S473	183	1.32898964226358	k_total_MET	2	0
pAKT_T308_S473	184	1.32898964226358	k_total_MET	2	0
pAKT_T308_S473	185	1.32898964226358	k_total_MET	2	0
pAKT_T308_S473	186	1.32898964226358	k_total_MET	2	0
pAKT_T308_S473	187	1.32898964226358	k_total_MET	2	0
pAKT_T308_S473	188	1.32898964226358	k_total_MET	2	0
pAKT_T308_S473	189	1.32898964226358	k_total_MET	2	0
pAKT_T308_S473	190	1.32898964226358	k_total_MET	2	0
pAKT_T308_S473	191	1.32898964226358	k_total_MET	2	0
pAKT_T308_S473	192	1.32898964226358	k_total_MET	2	0
pAKT_T308_S473	193	1.32898964226358	k_total_MET	2	0
pAKT_T308_S473	194	1.32898964226358	k_total_MET	2	0
pAKT_T308_S473	195	1.32898964226358	k_total_MET	2	0
pAKT_T308_S473	196	1.32898964226358	k_total_MET	2	0
pAKT_T308_S473	197	1.32898964226358	k_total_MET	2	0
pAKT_T308_S473	198	1.32898964226358	k_total_MET	2	0
pAKT_T308_S473	199	1.32898964226358	k_total_MET	2	0
pAKT_T308_S473	200	1.32898964226358	k_total_MET	2	0
pAKT_T308_S473	201	1.32898964226358	k_total_MET	2	0
pAKT_T308_S473	202	1.32898964226358	k_total_MET	2	0
pAKT_T308_S473	203	1.32898964226358	k_total_MET	2	0
pAKT_T308_S473	204	1.32898964226358	k_total_MET	2	0
pAKT_T308_S473	205	1.32898964226358	k_total_MET	2	0
pAKT_T308_S473	206	1.32898964226358	k_total_MET	2	0
pAKT_T308_S473	207	1.32898964226358	k_total_MET	2	0
pAKT_T308_S473	208	1.32898964226358	k_total_MET	2	0
pAKT_T308_S473	209	1.32898964226358	k_total_MET	2	0
pAKT_T308_S473	210	1.32898964226358	k_total_MET	2	0
pAKT_T308_S473	211	1.32898964226358	k_total_MET	2	0
pAKT_T308_S473	212	1.32898964226358	k_total_MET	2	0
pAKT_T308_S473	213	1.32898964226358	k_total_MET	2	0
pAKT_T308_S473	214	1.32898964226358	k_total_MET	2	0
pAKT_T308_S473	215	1.32898964226358	k_total_MET	2	0
pAKT_T308_S473	216	1.32898964226358	k_total_MET	2	0
pAKT_T308_S473	217	1.32898964226358	k_total_MET	2	0
pAKT_T308_S473	218	1.32898964226358	k_total_MET	2	0
pAKT_T308_S473	219	1.32898964226358	k_total_MET	2	0
pAKT_T308_S473	220	1.32898964226358	k_total_MET	2	0
pAKT_T308_S473	221	1.32898964226358	k_total_MET	2	0
pAKT_T308_S473	222	1.32898964226358	k_total_MET	2	0
pAKT_T308_S473	223	1.32898964226358	k_total_MET	2	0
pAKT_T308_S473	224	1.32898964226358	k_total_MET	2	0
pAKT_T308_S473	225	1.32898964226358	k_total_MET	2	0
pAKT_T308_S473	226	1.32898964226358	k_total_MET	2	0
pAKT_T308_S473	227	1.32898964226358	k_total_MET	2	0
pAKT_T308_S473	228	1.32898964226358	k_total_MET	2	0
pAKT_T308_S473	229	1.32898964226358	k_total_MET	2	0
pAKT_T308_S473	230	1.32898964226358	k_total_MET	2	0
pAKT_T308_S473	231	1.32898964226358	k_total_MET	2	0
pAKT_T308_S473	232	1.32898964226358	k_total_MET	2	0
pAKT_T308_S473	233	1.32898964226358	k_total_MET	2	0
pAKT_T308_S473	234	1.32898964226358	k_total_MET	2	0
pAKT_T308_S473	235	1.32898964226358	k_total_MET	2	0
pAKT_T308_S473	236	1.32898964226358	k_total_MET	2	0
pAKT_T308_S473	237	1.32898964226358	k_total_MET	2	0
pAKT_T308_S473	238	1.32898964226358	k_total_MET	2	0
pAKT_T308_S473	239	1.32898964226358	k_total_MET	2	0
pAKT_T308_S473	240	1.32898964226358	k_total_MET	2	0
pAKT_T308_S473	241	1.32898964226358	k_total_MET	2	0
pAKT_T308_S473	242	1.32898964226358	k_total_MET	2	0
pAKT_T308_S473	243	1.32898964226358	k_total_MET	2	0
pAKT_T308_S473	244	1.32898964226358	k_total_MET	2	0
pAKT_T308_S473	245	1.32898964226358	k_total_MET	2	0
pAKT_T308_S473	246	1.32898964226358	k_total_MET	2	0
pAKT_T308_S473	247	1.32898964226358	k_total_MET	2	0
pAKT_T308_S473	248	1.32898964226358	k_total_MET	2	0
pAKT_T308_S473	249	1.32898964226358	k_total_MET	2	0
pAKT_T308_S473	250	1.32898964226358	k_total_MET	2	0
pMET	0	0.0255924614545767	k_total_MET	3	0
pMET	1	0.0255924614545767	k_total_MET	3	0
pMET	2	0.0255924614545767	k_total_MET	3	0
pMET	3	0.0255924614545767	k_total_MET	3	0
pMET	4	0.0255924614545767	k_total_MET	3	0
pMET	5	0.0255924614545767	k_total_MET	3	0
pMET	6	0.0255924614545767	k_total_MET	3	0
pMET	7	0.0255924614545767	k_total_MET	3	0
pMET	8	0.0255924614545767	k_total_MET	3	0
pMET	9	0.0255924614545767	k_total_MET	3	0
pMET	10	0.0255924614545767	k_total_MET	3	0
pMET	11	0.0255924614545767	k_total_MET	3	0
pMET	12	0.0255924614545767	k_total_MET	3	0
pMET	13	0.0255924614545767	k_total_MET	3	0
pMET	14	0.0255924614545767	k_total_MET	3	0
pMET	15	0.0255924614545767	k_total_MET	3	0
pMET	16	0.0255924614545767	k_total_MET	3	0
pMET	17	0.0255924614545767	k_total_MET	3	0
pMET	18	0.0255924614545767	k_total_MET	3	0
pMET	19	0.0255924614545767	k_total_MET	3	0
pMET	20	0.0255924614545767	k_total_MET	3	0
pMET	21	0.0255924614545767	k_total_MET	3	0
pMET	22	0.0255924614545767	k_total_MET	3	0
pMET	23	0.0255924614545767	k_total_MET	3	0
pMET	24	0.0255924614545767	k_total_MET	3	0
pMET	25	0.0255924614545767	k_total_MET	3	0
pMET	26	0.0255924614545767	k_total_MET	3	0
pMET	27	0.0255924614545767	k_total_MET	3	0
pMET	28	0.0255924614545767	k_total_MET	3	0
pMET	29	0.0255924614545767	k_total_MET	3	0
pMET	30	0.0255924614545767	k_total_MET	3	0
pMET	31	0.0255924614545767	k_total_MET	3	0
pMET	32	0.0255924614545767	k_total_MET	3	0
pMET	33	0.0255924614545767	k_total_MET	3	0
pMET	34	0.0255924614545767	k_total_MET	3	0
pMET	35	0.0255924614545767	k_total_MET	3	0
pMET	36	0.0255924614545767	k_total_MET	3	0
pMET	37	0.0255924614545767	k_total_MET	3	0
pMET	38	0.0255924614545767	k_total_MET	3	0
pMET	39	0.0255924614545767	k_total_MET	3	0
pMET	40	0.0255924614545767	k_total_MET	3	0
pMET	41	0.0255924614545767	k_total_MET	3	0
pMET	42	0.0255924614545767	k_total_MET	3	0
pMET	43	0.0255924614545767	k_total_MET	3	0
pMET	44	0.0255924614545767	k_total_MET	3	0
pMET	45	0.0255924614545767	k_total_MET	3	0
pMET	46	0.0255924614545767	k_total_MET	3	0
pMET	47	0.0255924614545767	k_total_MET	3	0
pMET	48	0.0255924614545767	k_total_MET	3	0
pMET	49	0.0255924614545767	k_total_MET	3	0
pMET	50	0.0255924614545767	k_total_MET	3	0
pMET	51	0.0255924614545767	k_total_MET	3	0
pMET	52	0.0255924614545767	k_total_MET	3	0
pMET	53	0.0255924614545767	k_total_MET	3	0
pMET	54	0.0255924614545767	k_total_MET	3	0
pMET	55	0.0255924614545767	k_total_MET	3	0
pMET	56	0.0255924614545767	k_total_MET	3	0
pMET	57	0.0255924614545767	k_total_MET	3	0
pMET	58	0.0255924614545767	k_total_MET	3	0
pMET	59	0.0255924614545767	k_total_MET	3	0
pMET	60	0.0255924614545767	k_total_MET	3	0
pMET	61	0.0255924614545767	k_total_MET	3	0
pMET	62	0.0255924614545767	k_total_MET	3	0
pMET	63	0.0255924614545767	k_total_MET	3	0
pMET	64	0.0255924614545767	k_total_MET	3	0
pMET	65	0.0255924614545767	k_total_MET	3	0
pMET	66	0.0255924614545767	k_total_MET	3	0
pMET	67	0.0255924614545767	k_total_MET	3	0
pMET	68	0.0255924614545767	k_total_MET	3	0
pMET	69	0.0255924614545767	k_total_MET	3	0
pMET	70	0.0255924614545767	k_total_MET	3	0
pMET	71	0.0255924614545767	k_total_MET	3	0
pMET	72	0.0255924614545767	k_total_MET	3	0
pMET	73	0.0255924614545767	k_total_MET	3	0
pMET	74	0.0255924614545767	k_total_MET	3	0
pMET	75	0.0255924614545767	k_total_MET	3	0
pMET	76	0.0255924614545767	k_total_MET	3	0
pMET	77	0.0255924614545767	k_total_MET	3	0
pMET	78	0.0255924614545767	k_total_MET	3	0
pMET	79	0.0255924614545767	k_total_MET	3	0
pMET	80	0.0255924614545767	k_total_MET	3	0
pMET	81	0.0255924614545767	k_total_MET	3	0
pMET	82	0.0255924614545767	k_total_MET	3	0
pMET	83	0.0255924614545767	k_total_MET	3	0
pMET	84	0.0255924614545767	k_total_MET	3	0
pMET	85	0.0255924614545767	k_total_MET	3	0
pMET	86	0.0255924614545767	k_total_MET	3	0
pMET	87	0.0255924614545767	k_total_MET	3	0
pMET	88	0.0255924614545767	k_total_MET	3	0
pMET	89	0.0255924614545767	k_total_MET	3	0
pMET	90	0.0255924614545767	k_total_MET	3	0
pMET	91	0.0255924614545767	k_total_MET	3	0
pMET	92	0.0255924614545767	k_total_MET	3	0
pMET	93	0.0255924614545767	k_total_MET	3	0
pMET	94	0.0255924614545767	k_total_MET	3	0
pMET	95	0.0255924614545767	k_total_MET	3	0
pMET	96	0.0255924614545767	k_total_MET	3	0
pMET	97	0.0255924614545767	k_total_MET	3	0
pMET	98	0.0255924614545767	k_total_MET	3	0
pMET	99	0.0255924614545767	k_total_MET	3	0
pMET	100	0.0255924614545767	k_total_MET	3	0
pMET	101	0.0255924614545767	k_total_MET	3	0
pMET	102	0.0255924614545767	k_total_MET	3	0
pMET	103	0.0255924614545767	k_total_MET	3	0
pMET	104	0.0255924614545767	k_total_MET	3	0
pMET	105	0.0255924614545767	k_total_MET	3	0
pMET	106	0.0255924614545767	k_total_MET	3	0
pMET	107	0.0255924614545767	k_total_MET	3	0
pMET	108	0.0255924614545767	k_total_MET	3	0
pMET	109	0.0255924614545767	k_total_MET	3	0
pMET	110	0.0255924614545767	k_total_MET	3	0
pMET	111	0.0255924614545767	k_total_MET	3	0
pMET	112	0.0255924614545767	k_total_MET	3	0
pMET	113	0.0255924614545767	k_total_MET	3	0
pMET	114	0.0255924614545767	k_total_MET	3	0
pMET	115	0.0255924614545767	k_total_MET	3	0
pMET	116	0.0255924614545767	k_total_MET	3	0
pMET	117	0.0255924614545767	k_total_MET	3	0
pMET	118	0.0255924614545767	k_total_MET	3	0
pMET	119	0.0255924614545767	k_total_MET	3	0
pMET	120	0.0255924614545767	k_total_MET	3	0
pMET	121	0.0255924614545767	k_total_MET	3	0
pMET	122	0.0255924614545767	k_total_MET	3	0
pMET	123	0.0255924614545767	k_total_MET	3	0
pMET	124	0.0255924614545767	k_total_MET	3	0
pMET	125	0.0255924614545767	k_total_MET	3	0
pMET	126	0.0255924614545767	k_total_MET	3	0
pMET	127	0.0255924614545767	k_total_MET	3	0
pMET	128	0.0255924614545767	k_total_MET	3	0
pMET	129	0.0255924614545767	k_total_MET	3	0
pMET	130	0.0255924614545767	k_total_MET	3	0
pMET	131	0.0255924614545767	k_total_MET	3	0
pMET	132	0.0255924614545767	k_total_MET	3	0
pMET	133	0.0255924614545767	k_total_MET	3	0
pMET	134	0.0255924614545767	k_total_MET	3	0
pMET	135	0.0255924614545767	k_total_MET	3	0
pMET	136	0.0255924614545767	k_total_MET	3	0
pMET	137	0.0255924614545767	k_total_MET	3	0
pMET	138	0.0255924614545767	k_total_MET	3	0
pMET	139	0.0255924614545767	k_total_MET	3	0
pMET	140	0.0255924614545767	k_total_MET	3	0
pMET	141	0.0255924614545767	k_total_MET	3	0
pMET	142	0.0255924614545767	k_total_MET	3	0
pMET	143	0.0255924614545767	k_total_MET	3	0
pMET	144	0.0255924614545767	k_total_MET	3	0
pMET	145	0.0255924614545767	k_total_MET	3	0
pMET	146	0.0255924614545767	k_total_MET	3	0
pMET	147	0.0255924614545767	k_total_MET	3	0
pMET	148	0.0255924614545767	k_total_MET	3	0
pMET	149	0.0255924614545767	k_total_MET	3	0
pMET	150	0.0255924614545767	k_total_MET	3	0
pMET	151	0.0255924614545767	k_total_MET	3	0
pMET	152	0.0255924614545767	k_total_MET	3	0
pMET	153	0.0255924614545767	k_total_MET	3	0
pMET	154	0.0255924614545767	k_total_MET	3	0
pMET	155	0.0255924614545767	k_total_MET	3	0
pMET	156	0.0255924614545767	k_total_MET	3	0
pMET	157	0.0255924614545767	k_total_MET	3	0
pMET	158	0.0255924614545767	k_total_MET	3	0
pMET	159	0.0255924614545767	k_total_MET	3	0
pMET	160	0.0255924614545767	k_total_MET	3	0
pMET	161	0.0255924614545767	k_total_MET	3	0
pMET	162	0.0255924614545767	k_total_MET	3	0
pMET	163	0.0255924614545767	k_total_MET	3	0
pMET	164	0.0255924614545767	k_total_MET	3	0
pMET	165	0.0255924614545767	k_total_MET	3	0
pMET	166	0.0255924614545767	k_total_MET	3	0
pMET	167	0.0255924614545767	k_total_MET	3	0
pMET	168	0.0255924614545767	k_total_MET	3	0
pMET	169	0.0255924614545767	k_total_MET	3	0
pMET	170	0.0255924614545767	k_total_MET	3	0
pMET	171	0.0255924614545767	k_total_MET	3	0
pMET	172	0.0255924614545767	k_total_MET	3	0
pMET	173	0.0255924614545767	k_total_MET	3	0
pMET	174	0.0255924614545767	k_total_MET	3	0
pMET	175	0.0255924614545767	k_total_MET	3	0
pMET	176	0.0255924614545767	k_total_MET	3	0
pMET	177	0.0255924614545767	k_total_MET	3	0
pMET	178	0.0255924614545767	k_total_MET	3	0
pMET	179	0.0255924614545767	k_total_MET	3	0
pMET	180	0.0255924614545767	k_total_MET	3	0
pMET	181	0.0255924614545767	k_total_MET	3	0
pMET	182	0.0255924614545767	k_total_MET	3	0
pMET	183	0.0255924614545767	k_total_MET	3	0
pMET	184	0.0255924614545767	k_total_MET	3	0
pMET	185	0.0255924614545767	k_total_MET	3	0
pMET	186	0.0255924614545767	k_total_MET	3	0
pMET	187	0.0255924614545767	k_total_MET	3	0
pMET	188	0.0255924614545767	k_total_MET	3	0
pMET	189	0.0255924614545767	k_total_MET	3	0
pMET	190	0.0255924614545767	k_total_MET	3	0
pMET	191	0.0255924614545767	k_total_MET	3	0
pMET	192	0.0255924614545767	k_total_MET	3	0
pMET	193	0.0255924614545767	k_total_MET	3	0
pMET	194	0.0255924614545767	k_total_MET	3	0
pMET	195	0.0255924614545767	k_total_MET	3	0
pMET	196	0.0255924614545767	k_total_MET	3	0
pMET	197	0.0255924614545767	k_total_MET	3	0
pMET	198	0.0255924614545767	k_total_MET	3	0
pMET	199	0.0255924614545767	k_total_MET	3	0
pMET	200	0.0255924614545767	k_total_MET	3	0
pMET	201	0.0255924614545767	k_total_MET	3	0
pMET	202	0.0255924614545767	k_total_MET	3	0
pMET	203	0.0255924614545767	k_total_MET	3	0
pMET	204	0.0255924614545767	k_total_MET	3	0
pMET	205	0.0255924614545767	k_total_MET	3	0
pMET	206	0.0255924614545767	k_total_MET	3	0
pMET	207	0.0255924614545767	k_total_MET	3	0
pMET	208	0.0255924614545767	k_total_MET	3	0
pMET	209	0.0255924614545767	k_total_MET	3	0
pMET	210	0.0255924614545767	k_total_MET	3	0
pMET	211	0.0255924614545767	k_total_MET	3	0
pMET	212	0.0255924614545767	k_total_MET	3	0
pMET	213	0.0255924614545767	k_total_MET	3	0
pMET	214	0.0255924614545767	k_total_MET	3	0
pMET	215	0.0255924614545767	k_total_MET	3	0
pMET	216	0.0255924614545767	k_total_MET	3	0
pMET	217	0.0255924614545767	k_total_MET	3	0
pMET	218	0.0255924614545767	k_total_MET	3	0
pMET	219	0.0255924614545767	k_total_MET	3	0
pMET	220	0.0255924614545767	k_total_MET	3	0
pMET	221	0.0255924614545767	k_total_MET	3	0
pMET	222	0.0255924614545767	k_total_MET	3	0
pMET	223	0.0255924614545767	k_total_MET	3	0
pMET	224	0.0255924614545767	k_total_MET	3	0
pMET	225	0.0255924614545767	k_total_MET	3	0
pMET	226	0.0255924614545767	k_total_MET	3	0
pMET	227	0.0255924614545767	k_total_MET	3	0
pMET	228	0.0255924614545767	k_total_MET	3	0
pMET	229	0.0255924614545767	k_total_MET	3	0
pMET	230	0.0255924614545767	k_total_MET	3	0
pMET	231	0.0255924614545767	k_total_MET	3	0
pMET	232	0.0255924614545767	k_total_MET	3	0
pMET	233	0.0255924614545767	k_total_MET	3	0
pMET	234	0.0255924614545767	k_total_MET	3	0
pMET	235	0.0255924614545767	k_total_MET	3	0
pMET	236	0.0255924614545767	k_total_MET	3	0
pMET	237	0.0255924614545767	k_total_MET	3	0
pMET	238	0.0255924614545767	k_total_MET	3	0
pMET	239	0.0255924614545767	k_total_MET	3	0
pMET	240	0.0255924614545767	k_total_MET	3	0
pMET	241	0.0255924614545767	k_total_MET	3	0
pMET	242	0.0255924614545767	k_total_MET	3	0
pMET	243	0.0255924614545767	k_total_MET	3	0
pMET	244	0.0255924614545767	k_total_MET	3	0
pMET	245	0.0255924614545767	k_total_MET	3	0
pMET	246	0.0255924614545767	k_total_MET	3	0
pMET	247	0.0255924614545767	k_total_MET	3	0
pMET	248	0.0255924614545767	k_total_MET	3	0
pMET	249	0.0255924614545767	k_total_MET	3	0
pMET	250	0.0255924614545767	k_total_MET	3	0
pERK	0	0.0325648608299708	k_total_MET	3	0
pERK	1	0.03256486082998	k_total_MET	3	0
pERK	2	0.0325648608485713	k_total_MET	3	0
pERK	3	0.0325648608299708	k_total_MET	3	0
pERK	4	0.0325648608299708	k_total_MET	3	0
pERK	5	0.0325648608299707	k_total_MET	3	0
pERK	6	0.0325648608299707	k_total_MET	3	0
pERK	7	0.0325648608299707	k_total_MET	3	0
pERK	8	0.0325648608299707	k_total_MET	3	0
pERK	9	0.0325648608299707	k_total_MET	3	0
pERK	10	0.0325648608299707	k_total_MET	3	0
pERK	11	0.0325648608299707	k_total_MET	3	0
pERK	12	0.0325648608299707	k_total_MET	3	0
pERK	13	0.0325648608299707	k_total_MET	3	0
pERK	14	0.0325648608299707	k_total_MET	3	0
pERK	15	0.0325648608299707	k_total_MET	3	0
pERK	16	0.0325648608299707	k_total_MET	3	0
pERK	17	0.0325648608299707	k_total_MET	3	0
pERK	18	0.0325648608299707	k_total_MET	3	0
pERK	19	0.0325648608299707	k_total_MET	3	0
pERK	20	0.0325648608299707	k_total_MET	3	0
pERK	21	0.0325648608299707	k_total_MET	3	0
pERK	22	0.0325648608299707	k_total_MET	3	0
pERK	23	0.0325648608299707	k_total_MET	3	0
pERK	24	0.0325648608299707	k_total_MET	3	0
pERK	25	0.0325648608299707	k_total_MET	3	0
pERK	26	0.0325648608299707	k_total_MET	3	0
pERK	27	0.0325648608299707	k_total_MET	3	0
pERK	28	0.0325648608299707	k_total_MET	3	0
pERK	29	0.0325648608299707	k_total_MET	3	0
pERK	30	0.0325648608299707	k_total_MET	3	0
pERK	31	0.0325648608299707	k_total_MET	3	0
pERK	32	0.0325648608299707	k_total_MET	3	0
pERK	33	0.0325648608299707	k_total_MET	3	0
pERK	34	0.0325648608299707	k_total_MET	3	0
pERK	35	0.0325648608299707	k_total_MET	3	0
pERK	36	0.0325648608299707	k_total_MET	3	0
pERK	37	0.0325648608299707	k_total_MET	3	0
pERK	38	0.0325648608299707	k_total_MET	3	0
pERK	39	0.0325648608299707	k_total_MET	3	0
pERK	40	0.0325648608299707	k_total_MET	3	0
pERK	41	0.0325648608299707	k_total_MET	3	0
pERK	42	0.0325648608299707	k_total_MET	3	0
pERK	43	0.0325648608299707	k_total_MET	3	0
pERK	44	0.0325648608299707	k_total_MET	3	0
pERK	45	0.0325648608299707	k_total_MET	3	0
pERK	46	0.0325648608299707	k_total_MET	3	0
pERK	47	0.0325648608299707	k_total_MET	3	0
pERK	48	0.0325648608299707	k_total_MET	3	0
pERK	49	0.0325648608299707	k_total_MET	3	0
pERK	50	0.0325648608299707	k_total_MET	3	0
pERK	51	0.0325648608299707	k_total_MET	3	0
pERK	52	0.0325648608299707	k_total_MET	3	0
pERK	53	0.0325648608299707	k_total_MET	3	0
pERK	54	0.0325648608299707	k_total_MET	3	0
pERK	55	0.0325648608299707	k_total_MET	3	0
pERK	56	0.0325648608299707	k_total_MET	3	0
pERK	57	0.0325648608299707	k_total_MET	3	0
pERK	58	0.0325648608299707	k_total_MET	3	0
pERK	59	0.0325648608299707	k_total_MET	3	0
pERK	60	0.0325648608299707	k_total_MET	3	0
pERK	61	0.0325648608299707	k_total_MET	3	0
pERK	62	0.0325648608299707	k_total_MET	3	0
pERK	63	0.0325648608299707	k_total_MET	3	0
pERK	64	0.0325648608299707	k_total_MET	3	0
pERK	65	0.0325648608299707	k_total_MET	3	0
pERK	66	0.0325648608299707	k_total_MET	3	0
pERK	67	0.0325648608299707	k_total_MET	3	0
pERK	68	0.0325648608299707	k_total_MET	3	0
pERK	69	0.0325648608299707	k_total_MET	3	0
pERK	70	0.0325648608299707	k_total_MET	3	0
pERK	71	0.0325648608299707	k_total_MET	3	0
pERK	72	0.0325648608299707	k_total_MET	3	0
pERK	73	0.0325648608299707	k_total_MET	3	0
pERK	74	0.0325648608299707	k_total_MET	3	0
pERK	75	0.0325648608299707	k_total_MET	3	0
pERK	76	0.0325648608299707	k_total_MET	3	0
pERK	77	0.0325648608299707	k_total_MET	3	0
pERK	78	0.0325648608299707	k_total_MET	3	0
pERK	79	0.0325648608299707	k_total_MET	3	0
pERK	80	0.0325648608299707	k_total_MET	3	0
pERK	81	0.0325648608299707	k_total_MET	3	0
pERK	82	0.0325648608299707	k_total_MET	3	0
pERK	83	0.0325648608299707	k_total_MET	3	0
pERK	84	0.0325648608299707	k_total_MET	3	0
pERK	85	0.0325648608299707	k_total_MET	3	0
pERK	86	0.0325648608299707	k_total_MET	3	0
pERK	87	0.0325648608299707	k_total_MET	3	0
pERK	88	0.0325648608299707	k_total_MET	3	0
pERK	89	0.0325648608299707	k_total_MET	3	0
pERK	90	0.0325648608299707	k_total_MET	3	0
pERK	91	0.0325648608299707	k_total_MET	3	0
pERK	92	0.0325648608299707	k_total_MET	3	0
pERK	93	0.0325648608299707	k_total_MET	3	0
pERK	94	0.0325648608299707	k_total_MET	3	0
pERK	95	0.0325648608299707	k_total_MET	3	0
pERK	96	0.0325648608299707	k_total_MET	3	0
pERK	97	0.0325648608299707	k_total_MET	3	0
pERK	98	0.0325648608299707	k_total_MET	3	0
pERK	99	0.0325648608299707	k_total_MET	3	0
pERK	100	0.0325648608299707	k_total_MET	3	0
pERK	101	0.0325648608299707	k_total_MET	3	0
pERK	102	0.0325648608299707	k_total_MET	3	0
pERK	103	0.0325648608299707	k_total_MET	3	0
pERK	104	0.0325648608299707	k_total_MET	3	0
pERK	105	0.0325648608299707	k_total_MET	3	0
pERK	106	0.0325648608299707	k_total_MET	3	0
pERK	107	0.0325648608299707	k_total_MET	3	0
pERK	108	0.0325648608299707	k_total_MET	3	0
pERK	109	0.0325648608299707	k_total_MET	3	0
pERK	110	0.0325648608299707	k_total_MET	3	0
pERK	111	0.0325648608299707	k_total_MET	3	0
pERK	112	0.0325648608299707	k_total_MET	3	0
pERK	113	0.0325648608299707	k_total_MET	3	0
pERK	114	0.0325648608299707	k_total_MET	3	0
pERK	115	0.0325648608299707	k_total_MET	3	0
pERK	116	0.0325648608299707	k_total_MET	3	0
pERK	117	0.0325648608299707	k_total_MET	3	0
pERK	118	0.0325648608299707	k_total_MET	3	0
pERK	119	0.0325648608299707	k_total_MET	3	0
pERK	120	0.0325648608299707	k_total_MET	3	0
pERK	121	0.0325648608299707	k_total_MET	3	0
pERK	122	0.0325648608299707	k_total_MET	3	0
pERK	123	0.0325648608299707	k_total_MET	3	0
pERK	124	0.0325648608299707	k_total_MET	3	0
pERK	125	0.0325648608299707	k_total_MET	3	0
pERK	126	0.0325648608299707	k_total_MET	3	0
pERK	127	0.0325648608299707	k_total_MET	3	0
pERK	128	0.0325648608299707	k_total_MET	3	0
pERK	129	0.0325648608299707	k_total_MET	3	0
pERK	130	0.0325648608299707	k_total_MET	3	0
pERK	131	0.0325648608299707	k_total_MET	3	0
pERK	132	0.0325648608299707	k_total_MET	3	0
pERK	133	0.0325648608299707	k_total_MET	3	0
pERK	134	0.0325648608299707	k_total_MET	3	0
pERK	135	0.0325648608299707	k_total_MET	3	0
pERK	136	0.0325648608299707	k_total_MET	3	0
pERK	137	0.0325648608299707	k_total_MET	3	0
pERK	138	0.0325648608299707	k_total_MET	3	0
pERK	139	0.0325648608299707	k_total_MET	3	0
pERK	140	0.0325648608299707	k_total_MET	3	0
pERK	141	0.0325648608299707	k_total_MET	3	0
pERK	142	0.0325648608299707	k_total_MET	3	0
pERK	143	0.0325648608299707	k_total_MET	3	0
pERK	144	0.0325648608299707	k_total_MET	3	0
pERK	145	0.0325648608299707	k_total_MET	3	0
pERK	146	0.0325648608299707	k_total_MET	3	0
pERK	147	0.0325648608299707	k_total_MET	3	0
pERK	148	0.0325648608299707	k_total_MET	3	0
pERK	149	0.0325648608299707	k_total_MET	3	0
pERK	150	0.0325648608299707	k_total_MET	3	0
pERK	151	0.0325648608299707	k_total_MET	3	0
pERK	152	0.0325648608299707	k_total_MET	3	0
pERK	153	0.0325648608299707	k_total_MET	3	0
pERK	154	0.0325648608299707	k_total_MET	3	0
pERK	155	0.0325648608299707	k_total_MET	3	0
pERK	156	0.0325648608299707	k_total_MET	3	0
pERK	157	0.0325648608299707	k_total_MET	3	0
pERK	158	0.0325648608299707	k_total_MET	3	0
pERK	159	0.0325648608299707	k_total_MET	3	0
pERK	160	0.0325648608299707	k_total_MET	3	0
pERK	161	0.0325648608299707	k_total_MET	3	0
pERK	162	0.0325648608299707	k_total_MET	3	0
pERK	163	0.0325648608299707	k_total_MET	3	0
pERK	164	0.0325648608299707	k_total_MET	3	0
pERK	165	0.0325648608299707	k_total_MET	3	0
pERK	166	0.0325648608299707	k_total_MET	3	0
pERK	167	0.0325648608299707	k_total_MET	3	0
pERK	168	0.0325648608299707	k_total_MET	3	0
pERK	169	0.0325648608299707	k_total_MET	3	0
pERK	170	0.0325648608299707	k_total_MET	3	0
pERK	171	0.0325648608299707	k_total_MET	3	0
pERK	172	0.0325648608299707	k_total_MET	3	0
pERK	173	0.0325648608299707	k_total_MET	3	0
pERK	174	0.0325648608299707	k_total_MET	3	0
pERK	175	0.0325648608299707	k_total_MET	3	0
pERK	176	0.0325648608299707	k_total_MET	3	0
pERK	177	0.0325648608299707	k_total_MET	3	0
pERK	178	0.0325648608299707	k_total_MET	3	0
pERK	179	0.0325648608299707	k_total_MET	3	0
pERK	180	0.0325648608299707	k_total_MET	3	0
pERK	181	0.0325648608299707	k_total_MET	3	0
pERK	182	0.0325648608299707	k_total_MET	3	0
pERK	183	0.0325648608299707	k_total_MET	3	0
pERK	184	0.0325648608299707	k_total_MET	3	0
pERK	185	0.0325648608299707	k_total_MET	3	0
pERK	186	0.0325648608299707	k_total_MET	3	0
pERK	187	0.0325648608299707	k_total_MET	3	0
pERK	188	0.0325648608299707	k_total_MET	3	0
pERK	189	0.0325648608299707	k_total_MET	3	0
pERK	190	0.0325648608299707	k_total_MET	3	0
pERK	191	0.0325648608299707	k_total_MET	3	0
pERK	192	0.0325648608299707	k_total_MET	3	0
pERK	193	0.0325648608299707	k_total_MET	3	0
pERK	194	0.0325648608299707	k_total_MET	3	0
pERK	195	0.0325648608299707	k_total_MET	3	0
pERK	196	0.0325648608299707	k_total_MET	3	0
pERK	197	0.0325648608299707	k_total_MET	3	0
pERK	198	0.0325648608299707	k_total_MET	3	0
pERK	199	0.0325648608299707	k_total_MET	3	0
pERK	200	0.0325648608299707	k_total_MET	3	0
pERK	201	0.0325648608299707	k_total_MET	3	0
pERK	202	0.0325648608299707	k_total_MET	3	0
pERK	203	0.0325648608299707	k_total_MET	3	0
pERK	204	0.0325648608299707	k_total_MET	3	0
pERK	205	0.0325648608299707	k_total_MET	3	0
pERK	206	0.0325648608299707	k_total_MET	3	0
pERK	207	0.0325648608299707	k_total_MET	3	0
pERK	208	0.0325648608299707	k_total_MET	3	0
pERK	209	0.0325648608299707	k_total_MET	3	0
pERK	210	0.0325648608299707	k_total_MET	3	0
pERK	211	0.0325648608299707	k_total_MET	3	0
pERK	212	0.0325648608299707	k_total_MET	3	0
pERK	213	0.0325648608299707	k_total_MET	3	0
pERK	214	0.0325648608299707	k_total_MET	3	0
pERK	215	0.0325648608299707	k_total_MET	3	0
pERK	216	0.0325648608299707	k_total_MET	3	0
pERK	217	0.0325648608299707	k_total_MET	3	0
pERK	218	0.0325648608299707	k_total_MET	3	0
pERK	219	0.0325648608299707	k_total_MET	3	0
pERK	220	0.0325648608299707	k_total_MET	3	0
pERK	221	0.0325648608299707	k_total_MET	3	0
pERK	222	0.0325648608299707	k_total_MET	3	0
pERK	223	0.0325648608299707	k_total_MET	3	0
pERK	224	0.0325648608299707	k_total_MET	3	0
pERK	225	0.0325648608299707	k_total_MET	3	0
pERK	226	0.0325648608299707	k_total_MET	3	0
pERK	227	0.0325648608299707	k_total_MET	3	0
pERK	228	0.0325648608299707	k_total_MET	3	0
pERK	229	0.0325648608299707	k_total_MET	3	0
pERK	230	0.0325648608299707	k_total_MET	3	0
pERK	231	0.0325648608299707	k_total_MET	3	0
pERK	232	0.0325648608299707	k_total_MET	3	0
pERK	233	0.0325648608299707	k_total_MET	3	0
pERK	234	0.0325648608299707	k_total_MET	3	0
pERK	235	0.0325648608299707	k_total_MET	3	0
pERK	236	0.0325648608299707	k_total_MET	3	0
pERK	237	0.0325648608299707	k_total_MET	3	0
pERK	238	0.0325648608299707	k_total_MET	3	0
pERK	239	0.0325648608299707	k_total_MET	3	0
pERK	240	0.0325648608299707	k_total_MET	3	0
pERK	241	0.0325648608299707	k_total_MET	3	0
[truncated: 106,433 more rows]
