# Supplementary material for: Basal MET phosphorylation is an indicator of hepatocyte dysregulation in liver disease
Source: Mol Syst Biol. 2024 Jan 12;20(3):187–216. doi: 10.1038/s44320-023-00007-4 (PMC10912216; doi:10.1038/s44320-023-00007-4)
Supplement: Supplementary file 10 — Source Data Fig. 4 [file 44320_2023_7_MOESM10_ESM.zip › Figure 4/4B/README_Figure4B.txt]

Numerical data: model simulations for parameter screen

name: protein of interest for which dynamics were simulated
time: time of the simulation in min
value: simulated concentration of the protein of interest in molecules/cell x 10^5
screened_parameter: dysregulated parameter that was shifted from the SD value to the WD value
tuning_step: amount that the dysregulated parameter was shifted from the SD to the WD estimate (1 = 0%, 2 = 20%, 3 = 40%, 4 = 60%, 5 = 80%, 6 = 100%)
HGF: HGF concentration in ng/ml used for the simulation (administered at t = 0 min)
