# Supplementary material for: Basal MET phosphorylation is an indicator of hepatocyte dysregulation in liver disease
Source: Mol Syst Biol. 2024 Jan 12;20(3):187–216. doi: 10.1038/s44320-023-00007-4 (PMC10912216; doi:10.1038/s44320-023-00007-4)
Supplement: Supplementary file 10 — Source Data Fig. 4 [file 44320_2023_7_MOESM10_ESM.zip › Figure 4/4C/Dataset_Figure4C.csv]

feature	parameter	value
basal_pMET	k_total_MEK	1
basal_pMET	k_total_MET	0.47666885368304
basal_pMET	k_total_S6K	1
basal_pMET	k_basal_p-rate_MET	6.35330791033067
basal_pMET	SD	1
basal_pMET	WD	6.84670068707555
basal_pERK	k_total_MEK	1
basal_pERK	k_total_MET	0.476668853681246
basal_pERK	k_total_S6K	1.00000000000044
basal_pERK	k_basal_p-rate_MET	6.35330791033494
basal_pERK	SD	1
basal_pERK	WD	4.98966637601587
AUC_pAKT_T308_S473	k_total_MEK	1
AUC_pAKT_T308_S473	k_total_MET	0.675479332880582
AUC_pAKT_T308_S473	k_total_S6K	0.322486425713251
AUC_pAKT_T308_S473	k_basal_p-rate_MET	0.226178096310027
AUC_pAKT_T308_S473	SD	1
AUC_pAKT_T308_S473	WD	0.222691140868107
