# Supplementary material for: Basal MET phosphorylation is an indicator of hepatocyte dysregulation in liver disease
Source: Mol Syst Biol. 2024 Jan 12;20(3):187–216. doi: 10.1038/s44320-023-00007-4 (PMC10912216; doi:10.1038/s44320-023-00007-4)
Supplement: Supplementary file 10 — Source Data Fig. 4 [file 44320_2023_7_MOESM10_ESM.zip › Figure 4/4C/README_Figure4C.txt]

Numerical data: model simulations for optimized values of dysregulated parameters

feature: dynamic feature that is analyzed
parameter: dysregulated parameter optimized to fit best all three features plus the given standard diet (SD) and western diet (WD) configurations
value: optimized value for the respective feature normalized to SD
