# Supplementary material for: Basal MET phosphorylation is an indicator of hepatocyte dysregulation in liver disease
Source: Mol Syst Biol. 2024 Jan 12;20(3):187–216. doi: 10.1038/s44320-023-00007-4 (PMC10912216; doi:10.1038/s44320-023-00007-4)
Supplement: Supplementary file 11 — Source Data Fig. 5 [file 44320_2023_7_MOESM11_ESM.zip]

Archive with 5 entries (3 files):
- Figure 5/
- Figure 5/5D/
- Figure 5/5D/Dataset_Figure5D_SybrGreen_FC.csv
- Figure 5/5D/Dataset_Figure5D_SybrGreen_raw.csv
- Figure 5/5D/README_Figure5D.txt
