# Supplementary material for: Basal MET phosphorylation is an indicator of hepatocyte dysregulation in liver disease
Source: Mol Syst Biol. 2024 Jan 12;20(3):187–216. doi: 10.1038/s44320-023-00007-4 (PMC10912216; doi:10.1038/s44320-023-00007-4)
Supplement: Supplementary file 11 — Source Data Fig. 5 [file 44320_2023_7_MOESM11_ESM.zip › Figure 5/5D/Dataset_Figure5D_SybrGreen_FC.csv]

names	V2	mouse_ID	Experiment	Mouse	Diet
FC_HGF_48	1.35192856800488	Exp20_M1	Exp20	M1	WD
FC_unstim_48	1.29090460897967	Exp20_M1	Exp20	M1	WD
FC_HGF_24	1.0631055662451	Exp20_M1	Exp20	M1	WD
FC_unstim_24	1.14839668312323	Exp20_M1	Exp20	M1	WD
FC_HGF_48	1.13699135396665	Exp20_M2	Exp20	M2	WD
FC_unstim_48	1.050943252948	Exp20_M2	Exp20	M2	WD
FC_HGF_24	0.60317202026448	Exp20_M2	Exp20	M2	WD
FC_unstim_24	0.591325761274015	Exp20_M2	Exp20	M2	WD
FC_HGF_48	1.14497831643643	Exp20_M3	Exp20	M3	WD
FC_unstim_48	1.31247307504523	Exp20_M3	Exp20	M3	WD
FC_HGF_24	0.941066659008013	Exp20_M3	Exp20	M3	WD
FC_unstim_24	0.936050240768929	Exp20_M3	Exp20	M3	WD
FC_HGF_48	1.33138178164213	Exp21_M2	Exp21	M2	SD
FC_unstim_48	0.819792886386474	Exp21_M2	Exp21	M2	SD
FC_HGF_24	1.25391763621416	Exp21_M2	Exp21	M2	SD
FC_unstim_24	0.876495843610122	Exp21_M2	Exp21	M2	SD
FC_HGF_48	1.21589045737555	Exp21_M3	Exp21	M3	SD
FC_unstim_48	0.690928123241503	Exp21_M3	Exp21	M3	SD
FC_HGF_24	1.08216906981951	Exp21_M3	Exp21	M3	SD
FC_unstim_24	0.85543568364303	Exp21_M3	Exp21	M3	SD
FC_HGF_48	NA	Exp21_M1	Exp21	M1	SD
FC_unstim_48	NA	Exp21_M1	Exp21	M1	SD
FC_HGF_24	0.827710565583006	Exp21_M1	Exp21	M1	SD
FC_unstim_24	0.552040510029626	Exp21_M1	Exp21	M1	SD
FC_HGF_48	1.13059825238015	Exp23_M1	Exp23	M1	SD
FC_unstim_48	0.644543811599873	Exp23_M1	Exp23	M1	SD
FC_HGF_24	1.0246529912619	Exp23_M1	Exp23	M1	SD
FC_unstim_24	0.897661766623814	Exp23_M1	Exp23	M1	SD
FC_HGF_48	1.27766471946083	Exp23_M2	Exp23	M2	SD
FC_unstim_48	0.948816303822673	Exp23_M2	Exp23	M2	SD
FC_HGF_24	1.18332040076327	Exp23_M2	Exp23	M2	SD
FC_unstim_24	1.02096540415502	Exp23_M2	Exp23	M2	SD
FC_HGF_48	1.50953728545702	Exp23_M3	Exp23	M3	SD
FC_unstim_48	1.13721930243669	Exp23_M3	Exp23	M3	SD
FC_HGF_24	1.23304053805726	Exp23_M3	Exp23	M3	SD
FC_unstim_24	1.20519680987908	Exp23_M3	Exp23	M3	SD
FC_HGF_48	1.24559778986411	Exp24_M2	Exp24	M2	SD
FC_unstim_48	0.819749782496985	Exp24_M2	Exp24	M2	SD
FC_HGF_24	1.4211875918982	Exp24_M2	Exp24	M2	SD
FC_unstim_24	1.41298607471928	Exp24_M2	Exp24	M2	SD
FC_HGF_48	1.49235050251967	Exp24_M1	Exp24	M1	SD
FC_unstim_48	1.11223410572991	Exp24_M1	Exp24	M1	SD
FC_HGF_24	1.06001956913958	Exp24_M1	Exp24	M1	SD
FC_unstim_24	0.913805292717	Exp24_M1	Exp24	M1	SD
FC_HGF_48	1.43290590252022	Exp24_M3	Exp24	M3	SD
FC_unstim_48	0.94260383800455	Exp24_M3	Exp24	M3	SD
FC_HGF_24	1.11621196687973	Exp24_M3	Exp24	M3	SD
FC_unstim_24	0.824674103229333	Exp24_M3	Exp24	M3	SD
FC_HGF_48	1.21381267081781	Exp26_M1	Exp26	M1	WD
FC_unstim_48	1.20700600445212	Exp26_M1	Exp26	M1	WD
FC_HGF_24	1.26079255989693	Exp26_M1	Exp26	M1	WD
FC_unstim_24	1.2261063437436	Exp26_M1	Exp26	M1	WD
FC_HGF_48	1.44303753391094	Exp26_M2	Exp26	M2	WD
FC_unstim_48	1.22203158584493	Exp26_M2	Exp26	M2	WD
FC_HGF_24	1.17701748332547	Exp26_M2	Exp26	M2	WD
FC_unstim_24	1.14742593407428	Exp26_M2	Exp26	M2	WD
FC_HGF_48	1.33683458661535	Exp26_M3	Exp26	M3	WD
FC_unstim_48	1.26120116664352	Exp26_M3	Exp26	M3	WD
FC_HGF_24	0.853383861431321	Exp26_M3	Exp26	M3	WD
FC_unstim_24	0.999841272990615	Exp26_M3	Exp26	M3	WD
FC_HGF_48	1.34414338884443	Exp26_M4	Exp26	M4	SD
FC_unstim_48	1.1433888444292	Exp26_M4	Exp26	M4	SD
FC_HGF_24	1.05860210273152	Exp26_M4	Exp26	M4	SD
FC_unstim_24	1.08404151264561	Exp26_M4	Exp26	M4	SD
