# Supplementary material for: Basal MET phosphorylation is an indicator of hepatocyte dysregulation in liver disease
Source: Mol Syst Biol. 2024 Jan 12;20(3):187–216. doi: 10.1038/s44320-023-00007-4 (PMC10912216; doi:10.1038/s44320-023-00007-4)
Supplement: Supplementary file 11 — Source Data Fig. 5 [file 44320_2023_7_MOESM11_ESM.zip › Figure 5/5D/Dataset_Figure5D_SybrGreen_raw.csv]

Well_row	Mean	Plate	ID	Experiment	Mouse	Diet	Hours	Stimulation	mouse_ID
A	16107.3333333333	1	1_A	Exp20	M1	WD	48	unstimulated	Exp20_M1
B	16850	1	1_B	Exp20	M1	WD	48	HGF	Exp20_M1
A	8470	2	2_A	Exp20	M2	WD	48	unstimulated	Exp20_M2
B	9131	2	2_B	Exp20	M2	WD	48	HGF	Exp20_M2
A	11821.6666666667	3	3_A	Exp20	M3	WD	48	unstimulated	Exp20_M3
B	10363.6666666667	3	3_B	Exp20	M3	WD	48	HGF	Exp20_M3
A	14373	4	4_A	Exp20	M1	WD	24	unstimulated	Exp20_M1
B	13335	4	4_B	Exp20	M1	WD	24	HGF	Exp20_M1
A	4939.33333333333	5	5_A	Exp20	M2	WD	24	unstimulated	Exp20_M2
B	5030.33333333333	5	5_B	Exp20	M2	WD	24	HGF	Exp20_M2
A	8545	6	6_A	Exp20	M3	WD	24	unstimulated	Exp20_M3
B	8588.66666666667	6	6_B	Exp20	M3	WD	24	HGF	Exp20_M3
A	12567	7	7_A	Exp20	M1	WD	0	unstimulated	Exp20_M1
B	8078.66666666667	7	7_B	Exp20	M2	WD	0	unstimulated	Exp20_M2
A	9101.66666666667	8	8_A	Exp20	M3	WD	0	unstimulated	Exp20_M3
B	346.666666666667	8	8_B	Exp20	empty	empty	empty	empty	Exp20_empty
A	8623.33333333333	9	9_A	Exp21	M2	SD	48	unstimulated	Exp21_M2
B	13757	9	9_B	Exp21	M2	SD	48	HGF	Exp21_M2
A	9912.66666666667	10	10_A	Exp21	M3	SD	48	unstimulated	Exp21_M3
B	17142.6666666667	10	10_B	Exp21	M3	SD	48	HGF	Exp21_M3
A	10971.6666666667	11	11_A	Exp21	M1	SD	24	unstimulated	Exp21_M1
B	16252.3333333333	11	11_B	Exp21	M1	SD	24	HGF	Exp21_M1
A	9192.33333333333	12	12_A	Exp21	M2	SD	24	unstimulated	Exp21_M2
B	12979.6666666667	12	12_B	Exp21	M2	SD	24	HGF	Exp21_M2
A	12178.3333333333	13	13_A	Exp21	M3	SD	24	unstimulated	Exp21_M3
B	15301	13	13_B	Exp21	M3	SD	24	HGF	Exp21_M3
A	19552.6666666667	14	14_A	Exp21	M1	SD	0	unstimulated	Exp21_M1
B	10431.6666666667	14	14_B	Exp21	M2	SD	0	unstimulated	Exp21_M2
A	14169.3333333333	15	15_A	Exp21	M3	SD	0	unstimulated	Exp21_M3
B	418.333333333333	15	15_B	Exp21	empty	empty	empty	empty	Exp21_empty
A	25681.3333333333	16	16_A	Exp23	M1	SD	48	HGF	Exp23_M1
B	14811.3333333333	16	16_B	Exp23	M1	SD	48	unstimulated	Exp23_M1
A	22214	17	17_A	Exp23	M2	SD	48	HGF	Exp23_M2
B	16598.6666666667	17	17_B	Exp23	M2	SD	48	unstimulated	Exp23_M2
A	17510.6666666667	18	18_A	Exp23	M3	SD	48	HGF	Exp23_M3
B	13289.6666666667	18	18_B	Exp23	M3	SD	48	unstimulated	Exp23_M3
A	23312	19	19_A	Exp23	M1	SD	24	HGF	Exp23_M1
B	20472	19	19_B	Exp23	M1	SD	24	unstimulated	Exp23_M1
A	20603	20	20_A	Exp23	M2	SD	24	HGF	Exp23_M2
B	17830.6666666667	20	20_B	Exp23	M2	SD	24	unstimulated	Exp23_M2
A	14376	21	21_A	Exp23	M3	SD	24	HGF	Exp23_M3
B	14060.3333333333	21	21_B	Exp23	M3	SD	24	unstimulated	Exp23_M3
A	22760.6666666667	22	22_A	Exp23	M1	SD	0	unstimulated	Exp23_M1
B	17472.6666666667	22	22_B	Exp23	M2	SD	0	unstimulated	Exp23_M2
A	11734	23	23_A	Exp23	M3	SD	0	unstimulated	Exp23_M3
B	388	23	23_B	Exp23	empty	empty	empty	empty	Exp23_empty
A	20798.6666666667	24	24_A	Exp24	M2	SD	48	HGF	Exp24_M2
B	13823.6666666667	24	24_B	Exp24	M2	SD	48	unstimulated	Exp24_M2
A	22385.3333333333	25	25_A	Exp24	M1	SD	48	HGF	Exp24_M1
B	16784.6666666667	25	25_B	Exp24	M1	SD	48	unstimulated	Exp24_M1
A	34041.6666666667	26	26_A	Exp24	M3	SD	48	HGF	Exp24_M3
B	22529.3333333333	26	26_B	Exp24	M3	SD	48	unstimulated	Exp24_M3
A	16015.3333333333	27	27_A	Exp24	M1	SD	24	HGF	Exp24_M1
B	13861	27	27_B	Exp24	M1	SD	24	unstimulated	Exp24_M1
A	23674.6666666667	28	28_A	Exp24	M2	SD	24	HGF	Exp24_M2
B	23540.3333333333	28	28_B	Exp24	M2	SD	24	unstimulated	Exp24_M2
A	26605.6666666667	29	29_A	Exp24	M3	SD	24	HGF	Exp24_M3
B	19760.3333333333	29	29_B	Exp24	M3	SD	24	unstimulated	Exp24_M3
A	15131	30	30_A	Exp24	M1	SD	0	unstimulated	Exp24_M1
B	16776	30	30_B	Exp24	M2	SD	0	unstimulated	Exp24_M2
A	23877	31	31_A	Exp24	M3	SD	0	unstimulated	Exp24_M3
B	434.666666666667	31	31_B	Exp24	empty	empty	empty	empty	Exp24_empty
A	29523.6666666667	1	batch2_1_A	Exp26	M1	WD	48	HGF	Exp26_M1
B	29360.3333333333	1	batch2_1_B	Exp26	M1	WD	48	unstimulated	Exp26_M1
A	38385	2	batch2_2_A	Exp26	M2	WD	48	HGF	Exp26_M2
B	32567	2	batch2_2_B	Exp26	M2	WD	48	unstimulated	Exp26_M2
A	28471	3	batch2_3_A	Exp26	M3	WD	48	HGF	Exp26_M3
B	26882.6666666667	3	batch2_3_B	Exp26	M3	WD	48	unstimulated	Exp26_M3
A	26850.6666666667	4	batch2_4_A	Exp26	M4	SD	48	HGF	Exp26_M4
B	22899.6666666667	4	batch2_4_B	Exp26	M4	SD	48	unstimulated	Exp26_M4
A	30651	5	batch2_5_A	Exp26	M1	WD	24	HGF	Exp26_M1
B	29818.6666666667	5	batch2_5_B	Exp26	M1	WD	24	unstimulated	Exp26_M1
A	31382	6	batch2_6_A	Exp26	M2	WD	24	HGF	Exp26_M2
B	30603	6	batch2_6_B	Exp26	M2	WD	24	unstimulated	Exp26_M2
A	18318.3333333333	7	batch2_7_A	Exp26	M3	WD	24	HGF	Exp26_M3
B	21394	7	batch2_7_B	Exp26	M3	WD	24	unstimulated	Exp26_M3
A	21231	8	batch2_8_A	Exp26	M4	SD	24	HGF	Exp26_M4
B	21731.6666666667	8	batch2_8_B	Exp26	M4	SD	24	unstimulated	Exp26_M4
A	24393	9	batch2_9_A	Exp26	M1	WD	0	unstimulated	Exp26_M1
B	26722	9	batch2_9_B	Exp26	M2	WD	0	unstimulated	Exp26_M2
A	21397.3333333333	10	batch2_10_A	Exp26	M3	WD	0	unstimulated	Exp26_M3
B	20077.6666666667	10	batch2_10_B	Exp26	M4	SD	0	unstimulated	Exp26_M4
