# Supplementary material for: Basal MET phosphorylation is an indicator of hepatocyte dysregulation in liver disease
Source: Mol Syst Biol. 2024 Jan 12;20(3):187–216. doi: 10.1038/s44320-023-00007-4 (PMC10912216; doi:10.1038/s44320-023-00007-4)
Supplement: Supplementary file 11 — Source Data Fig. 5 [file 44320_2023_7_MOESM11_ESM.zip › Figure 5/5D/README_Figure5D.txt]

SybrGreen_raw: Raw data from SybrGreen measurements

Well_row: Row in 6-well plate
Mean: value from plate reader measurements
Plate: Plate number
ID: based on Plate number and well row
Experiment: Experiment number
Mouse: mouse number in batch/experiment
Diet: SD or WD
Hours: time point of measurement
Stimulation: 40 ng/ml HGF or unstimulated
Mouse ID: based on Experiment number and mouse number

SybrGreen_FC: Fold change to 0 h time point

names: name of condition
V2: fold change of 48 h or 24 h (see names) to 0 h time point per mouse
Mouse ID: see above
Experiment: see above
Mouse: see above
Diet: see above
