# Supplementary material for: Basal MET phosphorylation is an indicator of hepatocyte dysregulation in liver disease
Source: Mol Syst Biol. 2024 Jan 12;20(3):187–216. doi: 10.1038/s44320-023-00007-4 (PMC10912216; doi:10.1038/s44320-023-00007-4)
Supplement: Supplementary file 12 — Source Data Fig. 6 [file 44320_2023_7_MOESM12_ESM.zip]

Archive with 13 entries (9 files):
- Figure 6/
- Figure 6/6A/
- Figure 6/6A/Dataset_Figure6A.csv
- Figure 6/6A/PHH_Western Blots_pAkt_pERK_tAkt_tERK.pdf
- Figure 6/6A/PHH_Western Blots_pMet_tMet.pdf
- Figure 6/6A/PHH_Western Blots_pS6K_tS6K.pdf
- Figure 6/6A/README_Figure6A.txt
- Figure 6/6B/
- Figure 6/6B/Dataset_Figure6B.csv
- Figure 6/6B/README_Figure6B.txt
- Figure 6/6C/
- Figure 6/6C/Dataset_Figure6C.csv
- Figure 6/6C/README_Figure6C.txt
