# Supplementary material for: Basal MET phosphorylation is an indicator of hepatocyte dysregulation in liver disease
Source: Mol Syst Biol. 2024 Jan 12;20(3):187–216. doi: 10.1038/s44320-023-00007-4 (PMC10912216; doi:10.1038/s44320-023-00007-4)
Supplement: Supplementary file 12 — Source Data Fig. 6 [file 44320_2023_7_MOESM12_ESM.zip › Figure 6/6A/Dataset_Figure6A.csv]

name	time	time_unit	dose	dose_unit	patient	replicate	value	membrane	file
pAKT_Ser473	0	min	40	ng/ml	5	1	5159130.8	Gel1	PHH_Western Blots_pAkt_pERK_tAkt_tERK
pAKT_Ser473	5	min	40	ng/ml	5	1	41329587.8	Gel1	PHH_Western Blots_pAkt_pERK_tAkt_tERK
pAKT_Ser473	10	min	40	ng/ml	5	1	49335125	Gel1	PHH_Western Blots_pAkt_pERK_tAkt_tERK
pAKT_Ser473	20	min	40	ng/ml	5	1	60116481.24	Gel1	PHH_Western Blots_pAkt_pERK_tAkt_tERK
pAKT_Ser473	40	min	40	ng/ml	5	1	35440825.67	Gel1	PHH_Western Blots_pAkt_pERK_tAkt_tERK
pAKT_Ser473	60	min	40	ng/ml	5	1	34446935.5	Gel1	PHH_Western Blots_pAkt_pERK_tAkt_tERK
pAKT_Ser473	120	min	40	ng/ml	5	1	23799858.74	Gel1	PHH_Western Blots_pAkt_pERK_tAkt_tERK
pAKT_Ser473	0	min	0	ng/ml	5	1	5159130.8	Gel1	PHH_Western Blots_pAkt_pERK_tAkt_tERK
pAKT_Ser473	5	min	0	ng/ml	5	1	8518540.05	Gel1	PHH_Western Blots_pAkt_pERK_tAkt_tERK
pAKT_Ser473	10	min	0	ng/ml	5	1	19459325.87	Gel1	PHH_Western Blots_pAkt_pERK_tAkt_tERK
pAKT_Ser473	20	min	0	ng/ml	5	1	11144034.97	Gel1	PHH_Western Blots_pAkt_pERK_tAkt_tERK
pAKT_Ser473	40	min	0	ng/ml	5	1	9573313.2	Gel1	PHH_Western Blots_pAkt_pERK_tAkt_tERK
pAKT_Ser473	60	min	0	ng/ml	5	1	8146232	Gel1	PHH_Western Blots_pAkt_pERK_tAkt_tERK
pAKT_Ser473	120	min	0	ng/ml	5	1	8711530.07	Gel1	PHH_Western Blots_pAkt_pERK_tAkt_tERK
pAKT_Ser473	0	min	40	ng/ml	6	1	649518.32	Gel3	PHH_Western Blots_pAkt_pERK_tAkt_tERK
pAKT_Ser473	5	min	40	ng/ml	6	1	7520096.64	Gel3	PHH_Western Blots_pAkt_pERK_tAkt_tERK
pAKT_Ser473	10	min	40	ng/ml	6	1	9817745	Gel3	PHH_Western Blots_pAkt_pERK_tAkt_tERK
pAKT_Ser473	20	min	40	ng/ml	6	1	15037892	Gel3	PHH_Western Blots_pAkt_pERK_tAkt_tERK
pAKT_Ser473	40	min	40	ng/ml	6	1	8378009.76	Gel3	PHH_Western Blots_pAkt_pERK_tAkt_tERK
pAKT_Ser473	60	min	40	ng/ml	6	1	10032111	Gel3	PHH_Western Blots_pAkt_pERK_tAkt_tERK
pAKT_Ser473	120	min	40	ng/ml	6	1	5608680.57	Gel3	PHH_Western Blots_pAkt_pERK_tAkt_tERK
pAKT_Ser473	0	min	0	ng/ml	6	1	649518.32	Gel3	PHH_Western Blots_pAkt_pERK_tAkt_tERK
pAKT_Ser473	5	min	0	ng/ml	6	1	318831.16	Gel3	PHH_Western Blots_pAkt_pERK_tAkt_tERK
pAKT_Ser473	10	min	0	ng/ml	6	1	562727.17	Gel3	PHH_Western Blots_pAkt_pERK_tAkt_tERK
pAKT_Ser473	20	min	0	ng/ml	6	1	589215.35	Gel3	PHH_Western Blots_pAkt_pERK_tAkt_tERK
pAKT_Ser473	40	min	0	ng/ml	6	1	200692.87	Gel3	PHH_Western Blots_pAkt_pERK_tAkt_tERK
pAKT_Ser473	60	min	0	ng/ml	6	1	175133.89	Gel3	PHH_Western Blots_pAkt_pERK_tAkt_tERK
pAKT_Ser473	120	min	0	ng/ml	6	1	459558.6	Gel3	PHH_Western Blots_pAkt_pERK_tAkt_tERK
pAKT_Ser473	0	min	40	ng/ml	7	1	1899681	Gel4	PHH_Western Blots_pAkt_pERK_tAkt_tERK
pAKT_Ser473	5	min	40	ng/ml	7	1	42879945	Gel4	PHH_Western Blots_pAkt_pERK_tAkt_tERK
pAKT_Ser473	10	min	40	ng/ml	7	1	22473465	Gel4	PHH_Western Blots_pAkt_pERK_tAkt_tERK
pAKT_Ser473	20	min	40	ng/ml	7	1	23726987	Gel4	PHH_Western Blots_pAkt_pERK_tAkt_tERK
pAKT_Ser473	40	min	40	ng/ml	7	1	23285227	Gel4	PHH_Western Blots_pAkt_pERK_tAkt_tERK
pAKT_Ser473	60	min	40	ng/ml	7	1	28313221	Gel4	PHH_Western Blots_pAkt_pERK_tAkt_tERK
pAKT_Ser473	120	min	40	ng/ml	7	1	22801217	Gel4	PHH_Western Blots_pAkt_pERK_tAkt_tERK
pAKT_Ser473	0	min	0	ng/ml	7	1	1899681	Gel4	PHH_Western Blots_pAkt_pERK_tAkt_tERK
pAKT_Ser473	5	min	0	ng/ml	7	1	5072376	Gel4	PHH_Western Blots_pAkt_pERK_tAkt_tERK
pAKT_Ser473	10	min	0	ng/ml	7	1	5377646	Gel4	PHH_Western Blots_pAkt_pERK_tAkt_tERK
pAKT_Ser473	20	min	0	ng/ml	7	1	4195721	Gel4	PHH_Western Blots_pAkt_pERK_tAkt_tERK
pAKT_Ser473	40	min	0	ng/ml	7	1	3319620	Gel4	PHH_Western Blots_pAkt_pERK_tAkt_tERK
pAKT_Ser473	60	min	0	ng/ml	7	1	4325306	Gel4	PHH_Western Blots_pAkt_pERK_tAkt_tERK
pAKT_Ser473	120	min	0	ng/ml	7	1	2683980	Gel4	PHH_Western Blots_pAkt_pERK_tAkt_tERK
pAKT_Ser473	0	min	40	ng/ml	1	1	94012.19	Gel10	PHH_Western Blots_pAkt_pERK_tAkt_tERK
pAKT_Ser473	1	min	40	ng/ml	1	1	2652799.24	Gel10	PHH_Western Blots_pAkt_pERK_tAkt_tERK
pAKT_Ser473	3	min	40	ng/ml	1	1	3909250	Gel10	PHH_Western Blots_pAkt_pERK_tAkt_tERK
pAKT_Ser473	5	min	40	ng/ml	1	1	5099886	Gel10	PHH_Western Blots_pAkt_pERK_tAkt_tERK
pAKT_Ser473	10	min	40	ng/ml	1	1	3881750.7	Gel10	PHH_Western Blots_pAkt_pERK_tAkt_tERK
pAKT_Ser473	20	min	40	ng/ml	1	1	3099425	Gel10	PHH_Western Blots_pAkt_pERK_tAkt_tERK
pAKT_Ser473	40	min	40	ng/ml	1	1	3765533.33	Gel10	PHH_Western Blots_pAkt_pERK_tAkt_tERK
pAKT_Ser473	60	min	40	ng/ml	1	1	2734069	Gel10	PHH_Western Blots_pAkt_pERK_tAkt_tERK
pAKT_Ser473	120	min	40	ng/ml	1	1	4045547.83	Gel10	PHH_Western Blots_pAkt_pERK_tAkt_tERK
pAKT_Ser473	0	min	0	ng/ml	1	1	94012.19	Gel10	PHH_Western Blots_pAkt_pERK_tAkt_tERK
pAKT_Ser473	1	min	0	ng/ml	1	1	113800.82	Gel10	PHH_Western Blots_pAkt_pERK_tAkt_tERK
pAKT_Ser473	3	min	0	ng/ml	1	1	94129.95	Gel10	PHH_Western Blots_pAkt_pERK_tAkt_tERK
pAKT_Ser473	5	min	0	ng/ml	1	1	107949.27	Gel10	PHH_Western Blots_pAkt_pERK_tAkt_tERK
pAKT_Ser473	10	min	0	ng/ml	1	1	151385.5	Gel10	PHH_Western Blots_pAkt_pERK_tAkt_tERK
pAKT_Ser473	20	min	0	ng/ml	1	1	95270.25	Gel10	PHH_Western Blots_pAkt_pERK_tAkt_tERK
pAKT_Ser473	40	min	0	ng/ml	1	1	79813.45	Gel10	PHH_Western Blots_pAkt_pERK_tAkt_tERK
pAKT_Ser473	60	min	0	ng/ml	1	1	289365.94	Gel10	PHH_Western Blots_pAkt_pERK_tAkt_tERK
pAKT_Ser473	120	min	0	ng/ml	1	1	194198.37	Gel10	PHH_Western Blots_pAkt_pERK_tAkt_tERK
pAKT_Ser473	0	min	40	ng/ml	1	2	119534.61	Gel11	PHH_Western Blots_pAkt_pERK_tAkt_tERK
pAKT_Ser473	1	min	40	ng/ml	1	2	4796340.5	Gel11	PHH_Western Blots_pAkt_pERK_tAkt_tERK
pAKT_Ser473	3	min	40	ng/ml	1	2	15255244	Gel11	PHH_Western Blots_pAkt_pERK_tAkt_tERK
pAKT_Ser473	5	min	40	ng/ml	1	2	11425448.5	Gel11	PHH_Western Blots_pAkt_pERK_tAkt_tERK
pAKT_Ser473	10	min	40	ng/ml	1	2	9745043.67	Gel11	PHH_Western Blots_pAkt_pERK_tAkt_tERK
pAKT_Ser473	20	min	40	ng/ml	1	2	8274777.17	Gel11	PHH_Western Blots_pAkt_pERK_tAkt_tERK
pAKT_Ser473	40	min	40	ng/ml	1	2	3335409.75	Gel11	PHH_Western Blots_pAkt_pERK_tAkt_tERK
pAKT_Ser473	60	min	40	ng/ml	1	2	7552529.5	Gel11	PHH_Western Blots_pAkt_pERK_tAkt_tERK
pAKT_Ser473	120	min	40	ng/ml	1	2	5141920.7	Gel11	PHH_Western Blots_pAkt_pERK_tAkt_tERK
pAKT_Ser473	0	min	0	ng/ml	1	2	119534.61	Gel11	PHH_Western Blots_pAkt_pERK_tAkt_tERK
pAKT_Ser473	1	min	0	ng/ml	1	2	96279.77	Gel11	PHH_Western Blots_pAkt_pERK_tAkt_tERK
pAKT_Ser473	3	min	0	ng/ml	1	2	284350.79	Gel11	PHH_Western Blots_pAkt_pERK_tAkt_tERK
pAKT_Ser473	5	min	0	ng/ml	1	2	57558.4	Gel11	PHH_Western Blots_pAkt_pERK_tAkt_tERK
pAKT_Ser473	10	min	0	ng/ml	1	2	111827.58	Gel11	PHH_Western Blots_pAkt_pERK_tAkt_tERK
pAKT_Ser473	20	min	0	ng/ml	1	2	96225.96	Gel11	PHH_Western Blots_pAkt_pERK_tAkt_tERK
pAKT_Ser473	40	min	0	ng/ml	1	2	120769.98	Gel11	PHH_Western Blots_pAkt_pERK_tAkt_tERK
pAKT_Ser473	60	min	0	ng/ml	1	2	275316.48	Gel11	PHH_Western Blots_pAkt_pERK_tAkt_tERK
pAKT_Ser473	120	min	0	ng/ml	1	2	157101.29	Gel11	PHH_Western Blots_pAkt_pERK_tAkt_tERK
pAKT_Ser473	0	min	40	ng/ml	1	3	380778	Gel12	PHH_Western Blots_pAkt_pERK_tAkt_tERK
pAKT_Ser473	1	min	40	ng/ml	1	3	4405694.25	Gel12	PHH_Western Blots_pAkt_pERK_tAkt_tERK
pAKT_Ser473	3	min	40	ng/ml	1	3	13068576	Gel12	PHH_Western Blots_pAkt_pERK_tAkt_tERK
pAKT_Ser473	5	min	40	ng/ml	1	3	7589302.21	Gel12	PHH_Western Blots_pAkt_pERK_tAkt_tERK
pAKT_Ser473	10	min	40	ng/ml	1	3	6629738.5	Gel12	PHH_Western Blots_pAkt_pERK_tAkt_tERK
pAKT_Ser473	20	min	40	ng/ml	1	3	6140019.07	Gel12	PHH_Western Blots_pAkt_pERK_tAkt_tERK
pAKT_Ser473	40	min	40	ng/ml	1	3	9687294.95	Gel12	PHH_Western Blots_pAkt_pERK_tAkt_tERK
pAKT_Ser473	60	min	40	ng/ml	1	3	8462798	Gel12	PHH_Western Blots_pAkt_pERK_tAkt_tERK
pAKT_Ser473	120	min	40	ng/ml	1	3	5769549	Gel12	PHH_Western Blots_pAkt_pERK_tAkt_tERK
pAKT_Ser473	0	min	0	ng/ml	1	3	380778	Gel12	PHH_Western Blots_pAkt_pERK_tAkt_tERK
pAKT_Ser473	1	min	0	ng/ml	1	3	407297.46	Gel12	PHH_Western Blots_pAkt_pERK_tAkt_tERK
pAKT_Ser473	3	min	0	ng/ml	1	3	372307.24	Gel12	PHH_Western Blots_pAkt_pERK_tAkt_tERK
pAKT_Ser473	5	min	0	ng/ml	1	3	446250.67	Gel12	PHH_Western Blots_pAkt_pERK_tAkt_tERK
pAKT_Ser473	10	min	0	ng/ml	1	3	252937.43	Gel12	PHH_Western Blots_pAkt_pERK_tAkt_tERK
pAKT_Ser473	20	min	0	ng/ml	1	3	521690.6	Gel12	PHH_Western Blots_pAkt_pERK_tAkt_tERK
pAKT_Ser473	40	min	0	ng/ml	1	3	571135.16	Gel12	PHH_Western Blots_pAkt_pERK_tAkt_tERK
pAKT_Ser473	60	min	0	ng/ml	1	3	372313.31	Gel12	PHH_Western Blots_pAkt_pERK_tAkt_tERK
pAKT_Ser473	120	min	0	ng/ml	1	3	251801.98	Gel12	PHH_Western Blots_pAkt_pERK_tAkt_tERK
pAKT_Ser473	0	min	40	ng/ml	1	4	81237.93	Gel13	PHH_Western Blots_pAkt_pERK_tAkt_tERK
pAKT_Ser473	1	min	40	ng/ml	1	4	1997824.25	Gel13	PHH_Western Blots_pAkt_pERK_tAkt_tERK
pAKT_Ser473	3	min	40	ng/ml	1	4	1602520.5	Gel13	PHH_Western Blots_pAkt_pERK_tAkt_tERK
pAKT_Ser473	5	min	40	ng/ml	1	4	2611447	Gel13	PHH_Western Blots_pAkt_pERK_tAkt_tERK
pAKT_Ser473	20	min	40	ng/ml	1	4	2832890.25	Gel13	PHH_Western Blots_pAkt_pERK_tAkt_tERK
pAKT_Ser473	60	min	40	ng/ml	1	4	2363868	Gel13	PHH_Western Blots_pAkt_pERK_tAkt_tERK
pAKT_Ser473	120	min	40	ng/ml	1	4	1883866.5	Gel13	PHH_Western Blots_pAkt_pERK_tAkt_tERK
pAKT_Ser473	0	min	40	ng/ml	1	5	28839.51	Gel13	PHH_Western Blots_pAkt_pERK_tAkt_tERK
pAKT_Ser473	1	min	40	ng/ml	1	5	1334723.4	Gel13	PHH_Western Blots_pAkt_pERK_tAkt_tERK
pAKT_Ser473	3	min	40	ng/ml	1	5	2344371.5	Gel13	PHH_Western Blots_pAkt_pERK_tAkt_tERK
pAKT_Ser473	5	min	40	ng/ml	1	5	61995.14	Gel13	PHH_Western Blots_pAkt_pERK_tAkt_tERK
pAKT_Ser473	20	min	40	ng/ml	1	5	1745490.5	Gel13	PHH_Western Blots_pAkt_pERK_tAkt_tERK
pAKT_Ser473	60	min	40	ng/ml	1	5	2725653	Gel13	PHH_Western Blots_pAkt_pERK_tAkt_tERK
pAKT_Ser473	120	min	40	ng/ml	1	5	1289806.5	Gel13	PHH_Western Blots_pAkt_pERK_tAkt_tERK
pAKT_Ser473	0	min	40	ng/ml	1	6	54436.55	Gel13	PHH_Western Blots_pAkt_pERK_tAkt_tERK
pAKT_Ser473	1	min	40	ng/ml	1	6	1226874	Gel13	PHH_Western Blots_pAkt_pERK_tAkt_tERK
pAKT_Ser473	3	min	40	ng/ml	1	6	3800058	Gel13	PHH_Western Blots_pAkt_pERK_tAkt_tERK
pAKT_Ser473	5	min	40	ng/ml	1	6	4604190.25	Gel13	PHH_Western Blots_pAkt_pERK_tAkt_tERK
pAKT_Ser473	20	min	40	ng/ml	1	6	1478225.69	Gel13	PHH_Western Blots_pAkt_pERK_tAkt_tERK
pAKT_Ser473	60	min	40	ng/ml	1	6	2745306.5	Gel13	PHH_Western Blots_pAkt_pERK_tAkt_tERK
pAKT_Ser473	120	min	40	ng/ml	1	6	1362586	Gel13	PHH_Western Blots_pAkt_pERK_tAkt_tERK
pAKT_Ser473	0	min	40	ng/ml	2	1	237769.43	Gel14	PHH_Western Blots_pAkt_pERK_tAkt_tERK
pAKT_Ser473	5	min	40	ng/ml	2	1	14759605.5	Gel14	PHH_Western Blots_pAkt_pERK_tAkt_tERK
pAKT_Ser473	10	min	40	ng/ml	2	1	15906005	Gel14	PHH_Western Blots_pAkt_pERK_tAkt_tERK
pAKT_Ser473	20	min	40	ng/ml	2	1	15576167.5	Gel14	PHH_Western Blots_pAkt_pERK_tAkt_tERK
pAKT_Ser473	40	min	40	ng/ml	2	1	8485588.5	Gel14	PHH_Western Blots_pAkt_pERK_tAkt_tERK
pAKT_Ser473	60	min	40	ng/ml	2	1	10755151.5	Gel14	PHH_Western Blots_pAkt_pERK_tAkt_tERK
pAKT_Ser473	120	min	40	ng/ml	2	1	4531133	Gel14	PHH_Western Blots_pAkt_pERK_tAkt_tERK
pAKT_Ser473	0	min	0	ng/ml	2	1	237769.43	Gel14	PHH_Western Blots_pAkt_pERK_tAkt_tERK
pAKT_Ser473	5	min	0	ng/ml	2	1	241097.81	Gel14	PHH_Western Blots_pAkt_pERK_tAkt_tERK
pAKT_Ser473	10	min	0	ng/ml	2	1	163037.66	Gel14	PHH_Western Blots_pAkt_pERK_tAkt_tERK
pAKT_Ser473	20	min	0	ng/ml	2	1	408287.78	Gel14	PHH_Western Blots_pAkt_pERK_tAkt_tERK
pAKT_Ser473	40	min	0	ng/ml	2	1	200454.86	Gel14	PHH_Western Blots_pAkt_pERK_tAkt_tERK
pAKT_Ser473	60	min	0	ng/ml	2	1	131285.67	Gel14	PHH_Western Blots_pAkt_pERK_tAkt_tERK
pAKT_Ser473	120	min	0	ng/ml	2	1	189113.83	Gel14	PHH_Western Blots_pAkt_pERK_tAkt_tERK
pAKT_Ser473	0	min	40	ng/ml	2	2	748822.73	Gel15	PHH_Western Blots_pAkt_pERK_tAkt_tERK
pAKT_Ser473	5	min	40	ng/ml	2	2	17550316.5	Gel15	PHH_Western Blots_pAkt_pERK_tAkt_tERK
pAKT_Ser473	10	min	40	ng/ml	2	2	18531512	Gel15	PHH_Western Blots_pAkt_pERK_tAkt_tERK
pAKT_Ser473	20	min	40	ng/ml	2	2	14708719	Gel15	PHH_Western Blots_pAkt_pERK_tAkt_tERK
pAKT_Ser473	40	min	40	ng/ml	2	2	10628987	Gel15	PHH_Western Blots_pAkt_pERK_tAkt_tERK
pAKT_Ser473	60	min	40	ng/ml	2	2	8957366	Gel15	PHH_Western Blots_pAkt_pERK_tAkt_tERK
pAKT_Ser473	120	min	40	ng/ml	2	2	5173698.06	Gel15	PHH_Western Blots_pAkt_pERK_tAkt_tERK
pAKT_Ser473	0	min	0	ng/ml	2	2	748822.73	Gel15	PHH_Western Blots_pAkt_pERK_tAkt_tERK
pAKT_Ser473	5	min	0	ng/ml	2	2	1232074	Gel15	PHH_Western Blots_pAkt_pERK_tAkt_tERK
pAKT_Ser473	10	min	0	ng/ml	2	2	399597.77	Gel15	PHH_Western Blots_pAkt_pERK_tAkt_tERK
pAKT_Ser473	20	min	0	ng/ml	2	2	572531.46	Gel15	PHH_Western Blots_pAkt_pERK_tAkt_tERK
pAKT_Ser473	40	min	0	ng/ml	2	2	305003.55	Gel15	PHH_Western Blots_pAkt_pERK_tAkt_tERK
pAKT_Ser473	60	min	0	ng/ml	2	2	371620	Gel15	PHH_Western Blots_pAkt_pERK_tAkt_tERK
pAKT_Ser473	120	min	0	ng/ml	2	2	764111.11	Gel15	PHH_Western Blots_pAkt_pERK_tAkt_tERK
pAKT_Ser473	0	min	40	ng/ml	2	3	553077.08	Gel16	PHH_Western Blots_pAkt_pERK_tAkt_tERK
pAKT_Ser473	5	min	40	ng/ml	2	3	16568915	Gel16	PHH_Western Blots_pAkt_pERK_tAkt_tERK
pAKT_Ser473	10	min	40	ng/ml	2	3	17774727.83	Gel16	PHH_Western Blots_pAkt_pERK_tAkt_tERK
pAKT_Ser473	20	min	40	ng/ml	2	3	17208185	Gel16	PHH_Western Blots_pAkt_pERK_tAkt_tERK
pAKT_Ser473	40	min	40	ng/ml	2	3	2817352	Gel16	PHH_Western Blots_pAkt_pERK_tAkt_tERK
pAKT_Ser473	60	min	40	ng/ml	2	3	15705398.5	Gel16	PHH_Western Blots_pAkt_pERK_tAkt_tERK
pAKT_Ser473	120	min	40	ng/ml	2	3	12613086.5	Gel16	PHH_Western Blots_pAkt_pERK_tAkt_tERK
pAKT_Ser473	0	min	0	ng/ml	2	3	553077.08	Gel16	PHH_Western Blots_pAkt_pERK_tAkt_tERK
pAKT_Ser473	5	min	0	ng/ml	2	3	665018.95	Gel16	PHH_Western Blots_pAkt_pERK_tAkt_tERK
pAKT_Ser473	10	min	0	ng/ml	2	3	1891374.5	Gel16	PHH_Western Blots_pAkt_pERK_tAkt_tERK
pAKT_Ser473	20	min	0	ng/ml	2	3	647708.63	Gel16	PHH_Western Blots_pAkt_pERK_tAkt_tERK
pAKT_Ser473	40	min	0	ng/ml	2	3	613480	Gel16	PHH_Western Blots_pAkt_pERK_tAkt_tERK
pAKT_Ser473	60	min	0	ng/ml	2	3	1136866.25	Gel16	PHH_Western Blots_pAkt_pERK_tAkt_tERK
pAKT_Ser473	120	min	0	ng/ml	2	3	1245615.6	Gel16	PHH_Western Blots_pAkt_pERK_tAkt_tERK
pAKT_Ser473	0	min	40	ng/ml	3	1	1295072.57	Gel17	PHH_Western Blots_pAkt_pERK_tAkt_tERK
pAKT_Ser473	1	min	40	ng/ml	3	1	5154220.67	Gel17	PHH_Western Blots_pAkt_pERK_tAkt_tERK
pAKT_Ser473	3	min	40	ng/ml	3	1	9564141	Gel17	PHH_Western Blots_pAkt_pERK_tAkt_tERK
pAKT_Ser473	5	min	40	ng/ml	3	1	9378660.44	Gel17	PHH_Western Blots_pAkt_pERK_tAkt_tERK
pAKT_Ser473	10	min	40	ng/ml	3	1	10300744.64	Gel17	PHH_Western Blots_pAkt_pERK_tAkt_tERK
pAKT_Ser473	20	min	40	ng/ml	3	1	8152624	Gel17	PHH_Western Blots_pAkt_pERK_tAkt_tERK
pAKT_Ser473	40	min	40	ng/ml	3	1	11343354.5	Gel17	PHH_Western Blots_pAkt_pERK_tAkt_tERK
pAKT_Ser473	60	min	40	ng/ml	3	1	12465977.5	Gel17	PHH_Western Blots_pAkt_pERK_tAkt_tERK
pAKT_Ser473	120	min	40	ng/ml	3	1	5619228.27	Gel17	PHH_Western Blots_pAkt_pERK_tAkt_tERK
pAKT_Ser473	0	min	0	ng/ml	3	1	1295072.57	Gel17	PHH_Western Blots_pAkt_pERK_tAkt_tERK
pAKT_Ser473	1	min	0	ng/ml	3	1	475951.42	Gel17	PHH_Western Blots_pAkt_pERK_tAkt_tERK
pAKT_Ser473	3	min	0	ng/ml	3	1	955111.35	Gel17	PHH_Western Blots_pAkt_pERK_tAkt_tERK
pAKT_Ser473	5	min	0	ng/ml	3	1	1370329.53	Gel17	PHH_Western Blots_pAkt_pERK_tAkt_tERK
pAKT_Ser473	10	min	0	ng/ml	3	1	413809.55	Gel17	PHH_Western Blots_pAkt_pERK_tAkt_tERK
pAKT_Ser473	20	min	0	ng/ml	3	1	1143031.05	Gel17	PHH_Western Blots_pAkt_pERK_tAkt_tERK
pAKT_Ser473	40	min	0	ng/ml	3	1	642436.83	Gel17	PHH_Western Blots_pAkt_pERK_tAkt_tERK
pAKT_Ser473	60	min	0	ng/ml	3	1	848255.39	Gel17	PHH_Western Blots_pAkt_pERK_tAkt_tERK
pAKT_Ser473	120	min	0	ng/ml	3	1	1227449.94	Gel17	PHH_Western Blots_pAkt_pERK_tAkt_tERK
pAKT_Ser473	0	min	40	ng/ml	3	2	1224368.53	Gel18	PHH_Western Blots_pAkt_pERK_tAkt_tERK
pAKT_Ser473	1	min	40	ng/ml	3	2	5089138.95	Gel18	PHH_Western Blots_pAkt_pERK_tAkt_tERK
pAKT_Ser473	3	min	40	ng/ml	3	2	16870268	Gel18	PHH_Western Blots_pAkt_pERK_tAkt_tERK
pAKT_Ser473	5	min	40	ng/ml	3	2	17493847.43	Gel18	PHH_Western Blots_pAkt_pERK_tAkt_tERK
pAKT_Ser473	10	min	40	ng/ml	3	2	20593832.5	Gel18	PHH_Western Blots_pAkt_pERK_tAkt_tERK
pAKT_Ser473	20	min	40	ng/ml	3	2	10783564.37	Gel18	PHH_Western Blots_pAkt_pERK_tAkt_tERK
pAKT_Ser473	40	min	40	ng/ml	3	2	12298264	Gel18	PHH_Western Blots_pAkt_pERK_tAkt_tERK
pAKT_Ser473	60	min	40	ng/ml	3	2	14964679.21	Gel18	PHH_Western Blots_pAkt_pERK_tAkt_tERK
pAKT_Ser473	120	min	40	ng/ml	3	2	9553834.5	Gel18	PHH_Western Blots_pAkt_pERK_tAkt_tERK
pAKT_Ser473	0	min	0	ng/ml	3	2	1224368.53	Gel18	PHH_Western Blots_pAkt_pERK_tAkt_tERK
pAKT_Ser473	1	min	0	ng/ml	3	2	1644815.09	Gel18	PHH_Western Blots_pAkt_pERK_tAkt_tERK
pAKT_Ser473	3	min	0	ng/ml	3	2	1681058.29	Gel18	PHH_Western Blots_pAkt_pERK_tAkt_tERK
pAKT_Ser473	5	min	0	ng/ml	3	2	768158	Gel18	PHH_Western Blots_pAkt_pERK_tAkt_tERK
pAKT_Ser473	10	min	0	ng/ml	3	2	1217316.9	Gel18	PHH_Western Blots_pAkt_pERK_tAkt_tERK
pAKT_Ser473	20	min	0	ng/ml	3	2	1767076.26	Gel18	PHH_Western Blots_pAkt_pERK_tAkt_tERK
pAKT_Ser473	40	min	0	ng/ml	3	2	970095	Gel18	PHH_Western Blots_pAkt_pERK_tAkt_tERK
pAKT_Ser473	60	min	0	ng/ml	3	2	1175466	Gel18	PHH_Western Blots_pAkt_pERK_tAkt_tERK
pAKT_Ser473	120	min	0	ng/ml	3	2	3013142.86	Gel18	PHH_Western Blots_pAkt_pERK_tAkt_tERK
pAKT_Ser473	0	min	40	ng/ml	3	3	728714.82	Gel19	PHH_Western Blots_pAkt_pERK_tAkt_tERK
pAKT_Ser473	1	min	40	ng/ml	3	3	10655771.33	Gel19	PHH_Western Blots_pAkt_pERK_tAkt_tERK
pAKT_Ser473	3	min	40	ng/ml	3	3	13137888	Gel19	PHH_Western Blots_pAkt_pERK_tAkt_tERK
pAKT_Ser473	5	min	40	ng/ml	3	3	9749864.5	Gel19	PHH_Western Blots_pAkt_pERK_tAkt_tERK
pAKT_Ser473	10	min	40	ng/ml	3	3	8986070.64	Gel19	PHH_Western Blots_pAkt_pERK_tAkt_tERK
pAKT_Ser473	20	min	40	ng/ml	3	3	7953500.5	Gel19	PHH_Western Blots_pAkt_pERK_tAkt_tERK
pAKT_Ser473	40	min	40	ng/ml	3	3	9787649	Gel19	PHH_Western Blots_pAkt_pERK_tAkt_tERK
pAKT_Ser473	60	min	40	ng/ml	3	3	14416746.5	Gel19	PHH_Western Blots_pAkt_pERK_tAkt_tERK
pAKT_Ser473	120	min	40	ng/ml	3	3	6435440.5	Gel19	PHH_Western Blots_pAkt_pERK_tAkt_tERK
pAKT_Ser473	0	min	0	ng/ml	3	3	728714.82	Gel19	PHH_Western Blots_pAkt_pERK_tAkt_tERK
pAKT_Ser473	1	min	0	ng/ml	3	3	741907.5	Gel19	PHH_Western Blots_pAkt_pERK_tAkt_tERK
pAKT_Ser473	3	min	0	ng/ml	3	3	1063301.88	Gel19	PHH_Western Blots_pAkt_pERK_tAkt_tERK
pAKT_Ser473	5	min	0	ng/ml	3	3	970926.65	Gel19	PHH_Western Blots_pAkt_pERK_tAkt_tERK
pAKT_Ser473	10	min	0	ng/ml	3	3	1457644.5	Gel19	PHH_Western Blots_pAkt_pERK_tAkt_tERK
pAKT_Ser473	20	min	0	ng/ml	3	3	2337196.5	Gel19	PHH_Western Blots_pAkt_pERK_tAkt_tERK
pAKT_Ser473	40	min	0	ng/ml	3	3	1578522.91	Gel19	PHH_Western Blots_pAkt_pERK_tAkt_tERK
pAKT_Ser473	60	min	0	ng/ml	3	3	1765099.2	Gel19	PHH_Western Blots_pAkt_pERK_tAkt_tERK
pAKT_Ser473	120	min	0	ng/ml	3	3	713813	Gel19	PHH_Western Blots_pAkt_pERK_tAkt_tERK
pAKT_Ser473	0	min	40	ng/ml	4	1	348429	Gel20	PHH_Western Blots_pAkt_pERK_tAkt_tERK
pAKT_Ser473	3	min	40	ng/ml	4	1	4382076.92	Gel20	PHH_Western Blots_pAkt_pERK_tAkt_tERK
pAKT_Ser473	5	min	40	ng/ml	4	1	5019861	Gel20	PHH_Western Blots_pAkt_pERK_tAkt_tERK
pAKT_Ser473	10	min	40	ng/ml	4	1	6492822.75	Gel20	PHH_Western Blots_pAkt_pERK_tAkt_tERK
pAKT_Ser473	20	min	40	ng/ml	4	1	7881967.5	Gel20	PHH_Western Blots_pAkt_pERK_tAkt_tERK
pAKT_Ser473	40	min	40	ng/ml	4	1	7007353.33	Gel20	PHH_Western Blots_pAkt_pERK_tAkt_tERK
pAKT_Ser473	60	min	40	ng/ml	4	1	2060221.95	Gel20	PHH_Western Blots_pAkt_pERK_tAkt_tERK
pAKT_Ser473	120	min	40	ng/ml	4	1	3384569.83	Gel20	PHH_Western Blots_pAkt_pERK_tAkt_tERK
pAKT_Ser473	0	min	0	ng/ml	4	1	348429	Gel20	PHH_Western Blots_pAkt_pERK_tAkt_tERK
pAKT_Ser473	3	min	0	ng/ml	4	1	127214.7	Gel20	PHH_Western Blots_pAkt_pERK_tAkt_tERK
pAKT_Ser473	5	min	0	ng/ml	4	1	281843.6	Gel20	PHH_Western Blots_pAkt_pERK_tAkt_tERK
pAKT_Ser473	10	min	0	ng/ml	4	1	33403.65	Gel20	PHH_Western Blots_pAkt_pERK_tAkt_tERK
pAKT_Ser473	20	min	0	ng/ml	4	1	77488.56	Gel20	PHH_Western Blots_pAkt_pERK_tAkt_tERK
pAKT_Ser473	60	min	0	ng/ml	4	1	100737.58	Gel20	PHH_Western Blots_pAkt_pERK_tAkt_tERK
pAKT_Ser473	120	min	0	ng/ml	4	1	206813.08	Gel20	PHH_Western Blots_pAkt_pERK_tAkt_tERK
pAKT_Ser473	0	min	40	ng/ml	4	2	88426.46	Gel21	PHH_Western Blots_pAkt_pERK_tAkt_tERK
pAKT_Ser473	3	min	40	ng/ml	4	2	5123785.5	Gel21	PHH_Western Blots_pAkt_pERK_tAkt_tERK
pAKT_Ser473	5	min	40	ng/ml	4	2	8409463.5	Gel21	PHH_Western Blots_pAkt_pERK_tAkt_tERK
pAKT_Ser473	10	min	40	ng/ml	4	2	7355981	Gel21	PHH_Western Blots_pAkt_pERK_tAkt_tERK
pAKT_Ser473	20	min	40	ng/ml	4	2	3942951.4	Gel21	PHH_Western Blots_pAkt_pERK_tAkt_tERK
pAKT_Ser473	40	min	40	ng/ml	4	2	2176377.25	Gel21	PHH_Western Blots_pAkt_pERK_tAkt_tERK
pAKT_Ser473	60	min	40	ng/ml	4	2	2151231	Gel21	PHH_Western Blots_pAkt_pERK_tAkt_tERK
pAKT_Ser473	120	min	40	ng/ml	4	2	2230068.57	Gel21	PHH_Western Blots_pAkt_pERK_tAkt_tERK
pAKT_Ser473	0	min	0	ng/ml	4	2	88426.46	Gel21	PHH_Western Blots_pAkt_pERK_tAkt_tERK
pAKT_Ser473	3	min	0	ng/ml	4	2	876629.67	Gel21	PHH_Western Blots_pAkt_pERK_tAkt_tERK
pAKT_Ser473	5	min	0	ng/ml	4	2	73033.71	Gel21	PHH_Western Blots_pAkt_pERK_tAkt_tERK
pAKT_Ser473	10	min	0	ng/ml	4	2	260411.2	Gel21	PHH_Western Blots_pAkt_pERK_tAkt_tERK
pAKT_Ser473	20	min	0	ng/ml	4	2	1116098.79	Gel21	PHH_Western Blots_pAkt_pERK_tAkt_tERK
pAKT_Ser473	60	min	0	ng/ml	4	2	92252.4	Gel21	PHH_Western Blots_pAkt_pERK_tAkt_tERK
pAKT_Ser473	120	min	0	ng/ml	4	2	66432.24	Gel21	PHH_Western Blots_pAkt_pERK_tAkt_tERK
pAKT_Ser473	5	min	40	ng/ml	5	2	2261084.45	Gel22	PHH_Western Blots_pAkt_pERK_tAkt_tERK
pAKT_Ser473	20	min	40	ng/ml	5	2	34218294	Gel22	PHH_Western Blots_pAkt_pERK_tAkt_tERK
pAKT_Ser473	40	min	40	ng/ml	5	2	16354211.14	Gel22	PHH_Western Blots_pAkt_pERK_tAkt_tERK
pAKT_Ser473	5	min	40	ng/ml	6	2	4417657.06	Gel22	PHH_Western Blots_pAkt_pERK_tAkt_tERK
pAKT_Ser473	20	min	40	ng/ml	6	2	6157511	Gel22	PHH_Western Blots_pAkt_pERK_tAkt_tERK
pAKT_Ser473	40	min	40	ng/ml	6	2	3441667.94	Gel22	PHH_Western Blots_pAkt_pERK_tAkt_tERK
pAKT_Ser473	5	min	40	ng/ml	7	2	7068241.01	Gel22	PHH_Western Blots_pAkt_pERK_tAkt_tERK
pAKT_Ser473	20	min	40	ng/ml	7	2	5062159.21	Gel22	PHH_Western Blots_pAkt_pERK_tAkt_tERK
pAKT_Ser473	40	min	40	ng/ml	7	2	4525913.53	Gel22	PHH_Western Blots_pAkt_pERK_tAkt_tERK
pAKT_Ser473	5	min	40	ng/ml	1	7	10586090	Gel22	PHH_Western Blots_pAkt_pERK_tAkt_tERK
pAKT_Ser473	20	min	40	ng/ml	1	7	4664407.63	Gel22	PHH_Western Blots_pAkt_pERK_tAkt_tERK
pAKT_Ser473	40	min	40	ng/ml	1	4	7040414	Gel22	PHH_Western Blots_pAkt_pERK_tAkt_tERK
pAKT_Ser473	5	min	40	ng/ml	1	8	13323493.98	Gel23	PHH_Western Blots_pAkt_pERK_tAkt_tERK
pAKT_Ser473	20	min	40	ng/ml	1	8	6106897.06	Gel23	PHH_Western Blots_pAkt_pERK_tAkt_tERK
pAKT_Ser473	40	min	40	ng/ml	1	5	6422438	Gel23	PHH_Western Blots_pAkt_pERK_tAkt_tERK
pAKT_Ser473	5	min	40	ng/ml	2	4	15334077	Gel23	PHH_Western Blots_pAkt_pERK_tAkt_tERK
pAKT_Ser473	20	min	40	ng/ml	2	4	19638288	Gel23	PHH_Western Blots_pAkt_pERK_tAkt_tERK
pAKT_Ser473	40	min	40	ng/ml	2	4	14714164.26	Gel23	PHH_Western Blots_pAkt_pERK_tAkt_tERK
pAKT_Ser473	5	min	40	ng/ml	3	4	13694360.92	Gel23	PHH_Western Blots_pAkt_pERK_tAkt_tERK
pAKT_Ser473	20	min	40	ng/ml	3	4	9138122.5	Gel23	PHH_Western Blots_pAkt_pERK_tAkt_tERK
pAKT_Ser473	40	min	40	ng/ml	3	4	13414578.21	Gel23	PHH_Western Blots_pAkt_pERK_tAkt_tERK
pAKT_Ser473	5	min	40	ng/ml	4	3	25340053.75	Gel23	PHH_Western Blots_pAkt_pERK_tAkt_tERK
pAKT_Ser473	20	min	40	ng/ml	4	3	13792282.5	Gel23	PHH_Western Blots_pAkt_pERK_tAkt_tERK
pAKT_Ser473	40	min	40	ng/ml	4	3	17823245	Gel23	PHH_Western Blots_pAkt_pERK_tAkt_tERK
tAkt	0	min	40	ng/ml	5	1	68359193.91	Gel1	PHH_Western Blots_pAkt_pERK_tAkt_tERK
tAkt	5	min	40	ng/ml	5	1	43362054.58	Gel1	PHH_Western Blots_pAkt_pERK_tAkt_tERK
tAkt	10	min	40	ng/ml	5	1	39973435.31	Gel1	PHH_Western Blots_pAkt_pERK_tAkt_tERK
tAkt	20	min	40	ng/ml	5	1	36835302.69	Gel1	PHH_Western Blots_pAkt_pERK_tAkt_tERK
tAkt	40	min	40	ng/ml	5	1	38435818.88	Gel1	PHH_Western Blots_pAkt_pERK_tAkt_tERK
tAkt	60	min	40	ng/ml	5	1	46967687.34	Gel1	PHH_Western Blots_pAkt_pERK_tAkt_tERK
tAkt	120	min	40	ng/ml	5	1	49340276.57	Gel1	PHH_Western Blots_pAkt_pERK_tAkt_tERK
tAkt	0	min	0	ng/ml	5	1	68359193.91	Gel1	PHH_Western Blots_pAkt_pERK_tAkt_tERK
tAkt	5	min	0	ng/ml	5	1	54199066.83	Gel1	PHH_Western Blots_pAkt_pERK_tAkt_tERK
tAkt	10	min	0	ng/ml	5	1	47743796.9	Gel1	PHH_Western Blots_pAkt_pERK_tAkt_tERK
tAkt	20	min	0	ng/ml	5	1	54682484.2	Gel1	PHH_Western Blots_pAkt_pERK_tAkt_tERK
tAkt	40	min	0	ng/ml	5	1	54925994.03	Gel1	PHH_Western Blots_pAkt_pERK_tAkt_tERK
tAkt	60	min	0	ng/ml	5	1	66935245.67	Gel1	PHH_Western Blots_pAkt_pERK_tAkt_tERK
tAkt	120	min	0	ng/ml	5	1	54907563.58	Gel1	PHH_Western Blots_pAkt_pERK_tAkt_tERK
tAkt	0	min	40	ng/ml	6	1	33876229	Gel3	PHH_Western Blots_pAkt_pERK_tAkt_tERK
tAkt	5	min	40	ng/ml	6	1	6557503	Gel3	PHH_Western Blots_pAkt_pERK_tAkt_tERK
tAkt	10	min	40	ng/ml	6	1	6974591	Gel3	PHH_Western Blots_pAkt_pERK_tAkt_tERK
tAkt	20	min	40	ng/ml	6	1	4737867	Gel3	PHH_Western Blots_pAkt_pERK_tAkt_tERK
tAkt	40	min	40	ng/ml	6	1	6607481	Gel3	PHH_Western Blots_pAkt_pERK_tAkt_tERK
tAkt	60	min	40	ng/ml	6	1	5666857	Gel3	PHH_Western Blots_pAkt_pERK_tAkt_tERK
tAkt	120	min	40	ng/ml	6	1	8214654	Gel3	PHH_Western Blots_pAkt_pERK_tAkt_tERK
tAkt	0	min	0	ng/ml	6	1	33876229	Gel3	PHH_Western Blots_pAkt_pERK_tAkt_tERK
tAkt	5	min	0	ng/ml	6	1	28253185	Gel3	PHH_Western Blots_pAkt_pERK_tAkt_tERK
tAkt	10	min	0	ng/ml	6	1	16743967	Gel3	PHH_Western Blots_pAkt_pERK_tAkt_tERK
tAkt	20	min	0	ng/ml	6	1	26675582	Gel3	PHH_Western Blots_pAkt_pERK_tAkt_tERK
tAkt	40	min	0	ng/ml	6	1	16215236	Gel3	PHH_Western Blots_pAkt_pERK_tAkt_tERK
tAkt	60	min	0	ng/ml	6	1	18806153	Gel3	PHH_Western Blots_pAkt_pERK_tAkt_tERK
tAkt	120	min	0	ng/ml	6	1	20812610	Gel3	PHH_Western Blots_pAkt_pERK_tAkt_tERK
tAkt	0	min	40	ng/ml	7	1	10910652.12	Gel4	PHH_Western Blots_pAkt_pERK_tAkt_tERK
tAkt	5	min	40	ng/ml	7	1	7907863.65	Gel4	PHH_Western Blots_pAkt_pERK_tAkt_tERK
tAkt	10	min	40	ng/ml	7	1	6226710.6	Gel4	PHH_Western Blots_pAkt_pERK_tAkt_tERK
tAkt	20	min	40	ng/ml	7	1	6935740.53	Gel4	PHH_Western Blots_pAkt_pERK_tAkt_tERK
tAkt	40	min	40	ng/ml	7	1	2951851.16	Gel4	PHH_Western Blots_pAkt_pERK_tAkt_tERK
tAkt	60	min	40	ng/ml	7	1	5399584.47	Gel4	PHH_Western Blots_pAkt_pERK_tAkt_tERK
tAkt	120	min	40	ng/ml	7	1	4224613.91	Gel4	PHH_Western Blots_pAkt_pERK_tAkt_tERK
tAkt	0	min	0	ng/ml	7	1	10910652.12	Gel4	PHH_Western Blots_pAkt_pERK_tAkt_tERK
tAkt	5	min	0	ng/ml	7	1	16072858.31	Gel4	PHH_Western Blots_pAkt_pERK_tAkt_tERK
tAkt	10	min	0	ng/ml	7	1	17484914.12	Gel4	PHH_Western Blots_pAkt_pERK_tAkt_tERK
tAkt	20	min	0	ng/ml	7	1	10352945.5	Gel4	PHH_Western Blots_pAkt_pERK_tAkt_tERK
tAkt	40	min	0	ng/ml	7	1	9520275.84	Gel4	PHH_Western Blots_pAkt_pERK_tAkt_tERK
tAkt	60	min	0	ng/ml	7	1	6652383	Gel4	PHH_Western Blots_pAkt_pERK_tAkt_tERK
tAkt	120	min	0	ng/ml	7	1	4185595.01	Gel4	PHH_Western Blots_pAkt_pERK_tAkt_tERK
tAkt	0	min	40	ng/ml	1	1	4324601	Gel10	PHH_Western Blots_pAkt_pERK_tAkt_tERK
tAkt	1	min	40	ng/ml	1	1	12128521.5	Gel10	PHH_Western Blots_pAkt_pERK_tAkt_tERK
tAkt	3	min	40	ng/ml	1	1	4287953	Gel10	PHH_Western Blots_pAkt_pERK_tAkt_tERK
tAkt	5	min	40	ng/ml	1	1	1416422.03	Gel10	PHH_Western Blots_pAkt_pERK_tAkt_tERK
tAkt	10	min	40	ng/ml	1	1	9287162	Gel10	PHH_Western Blots_pAkt_pERK_tAkt_tERK
tAkt	20	min	40	ng/ml	1	1	4159702	Gel10	PHH_Western Blots_pAkt_pERK_tAkt_tERK
tAkt	40	min	40	ng/ml	1	1	5139740.5	Gel10	PHH_Western Blots_pAkt_pERK_tAkt_tERK
tAkt	60	min	40	ng/ml	1	1	4207991.88	Gel10	PHH_Western Blots_pAkt_pERK_tAkt_tERK
tAkt	120	min	40	ng/ml	1	1	6796971	Gel10	PHH_Western Blots_pAkt_pERK_tAkt_tERK
tAkt	0	min	0	ng/ml	1	1	4324601	Gel10	PHH_Western Blots_pAkt_pERK_tAkt_tERK
tAkt	1	min	0	ng/ml	1	1	4124246.25	Gel10	PHH_Western Blots_pAkt_pERK_tAkt_tERK
tAkt	3	min	0	ng/ml	1	1	12520042.5	Gel10	PHH_Western Blots_pAkt_pERK_tAkt_tERK
tAkt	5	min	0	ng/ml	1	1	18507886.5	Gel10	PHH_Western Blots_pAkt_pERK_tAkt_tERK
tAkt	10	min	0	ng/ml	1	1	14484423.63	Gel10	PHH_Western Blots_pAkt_pERK_tAkt_tERK
tAkt	20	min	0	ng/ml	1	1	5685353.5	Gel10	PHH_Western Blots_pAkt_pERK_tAkt_tERK
tAkt	40	min	0	ng/ml	1	1	11394052.5	Gel10	PHH_Western Blots_pAkt_pERK_tAkt_tERK
tAkt	60	min	0	ng/ml	1	1	7131367.6	Gel10	PHH_Western Blots_pAkt_pERK_tAkt_tERK
tAkt	120	min	0	ng/ml	1	1	25271947	Gel10	PHH_Western Blots_pAkt_pERK_tAkt_tERK
tAkt	0	min	40	ng/ml	1	2	25398380	Gel11	PHH_Western Blots_pAkt_pERK_tAkt_tERK
tAkt	1	min	40	ng/ml	1	2	14898028	Gel11	PHH_Western Blots_pAkt_pERK_tAkt_tERK
tAkt	3	min	40	ng/ml	1	2	15918999.86	Gel11	PHH_Western Blots_pAkt_pERK_tAkt_tERK
tAkt	5	min	40	ng/ml	1	2	13924853.5	Gel11	PHH_Western Blots_pAkt_pERK_tAkt_tERK
tAkt	10	min	40	ng/ml	1	2	16897560.7	Gel11	PHH_Western Blots_pAkt_pERK_tAkt_tERK
tAkt	20	min	40	ng/ml	1	2	16366202.5	Gel11	PHH_Western Blots_pAkt_pERK_tAkt_tERK
tAkt	40	min	40	ng/ml	1	2	11258130.18	Gel11	PHH_Western Blots_pAkt_pERK_tAkt_tERK
tAkt	60	min	40	ng/ml	1	2	15892026.5	Gel11	PHH_Western Blots_pAkt_pERK_tAkt_tERK
tAkt	120	min	40	ng/ml	1	2	13611341	Gel11	PHH_Western Blots_pAkt_pERK_tAkt_tERK
tAkt	0	min	0	ng/ml	1	2	25398380	Gel11	PHH_Western Blots_pAkt_pERK_tAkt_tERK
tAkt	1	min	0	ng/ml	1	2	19561736	Gel11	PHH_Western Blots_pAkt_pERK_tAkt_tERK
tAkt	3	min	0	ng/ml	1	2	22313720.75	Gel11	PHH_Western Blots_pAkt_pERK_tAkt_tERK
tAkt	5	min	0	ng/ml	1	2	15614037.51	Gel11	PHH_Western Blots_pAkt_pERK_tAkt_tERK
tAkt	10	min	0	ng/ml	1	2	18593413.5	Gel11	PHH_Western Blots_pAkt_pERK_tAkt_tERK
tAkt	20	min	0	ng/ml	1	2	16156527.27	Gel11	PHH_Western Blots_pAkt_pERK_tAkt_tERK
tAkt	40	min	0	ng/ml	1	2	17824294.7	Gel11	PHH_Western Blots_pAkt_pERK_tAkt_tERK
tAkt	60	min	0	ng/ml	1	2	17265169	Gel11	PHH_Western Blots_pAkt_pERK_tAkt_tERK
tAkt	120	min	0	ng/ml	1	2	21503354	Gel11	PHH_Western Blots_pAkt_pERK_tAkt_tERK
tAkt	0	min	40	ng/ml	1	3	20657673.5	Gel12	PHH_Western Blots_pAkt_pERK_tAkt_tERK
tAkt	1	min	40	ng/ml	1	3	10637918	Gel12	PHH_Western Blots_pAkt_pERK_tAkt_tERK
tAkt	3	min	40	ng/ml	1	3	6418672.01	Gel12	PHH_Western Blots_pAkt_pERK_tAkt_tERK
tAkt	5	min	40	ng/ml	1	3	5256693.79	Gel12	PHH_Western Blots_pAkt_pERK_tAkt_tERK
tAkt	10	min	40	ng/ml	1	3	8149629.84	Gel12	PHH_Western Blots_pAkt_pERK_tAkt_tERK
tAkt	20	min	40	ng/ml	1	3	7358786.5	Gel12	PHH_Western Blots_pAkt_pERK_tAkt_tERK
tAkt	40	min	40	ng/ml	1	3	7274603.18	Gel12	PHH_Western Blots_pAkt_pERK_tAkt_tERK
tAkt	60	min	40	ng/ml	1	3	4543030.9	Gel12	PHH_Western Blots_pAkt_pERK_tAkt_tERK
tAkt	120	min	40	ng/ml	1	3	8606158.95	Gel12	PHH_Western Blots_pAkt_pERK_tAkt_tERK
tAkt	0	min	0	ng/ml	1	3	20657673.5	Gel12	PHH_Western Blots_pAkt_pERK_tAkt_tERK
tAkt	1	min	0	ng/ml	1	3	14034630	Gel12	PHH_Western Blots_pAkt_pERK_tAkt_tERK
tAkt	3	min	0	ng/ml	1	3	12726957	Gel12	PHH_Western Blots_pAkt_pERK_tAkt_tERK
tAkt	5	min	0	ng/ml	1	3	18027431	Gel12	PHH_Western Blots_pAkt_pERK_tAkt_tERK
tAkt	10	min	0	ng/ml	1	3	18193643.5	Gel12	PHH_Western Blots_pAkt_pERK_tAkt_tERK
tAkt	20	min	0	ng/ml	1	3	19119240	Gel12	PHH_Western Blots_pAkt_pERK_tAkt_tERK
tAkt	40	min	0	ng/ml	1	3	18556417.4	Gel12	PHH_Western Blots_pAkt_pERK_tAkt_tERK
tAkt	60	min	0	ng/ml	1	3	19441083.5	Gel12	PHH_Western Blots_pAkt_pERK_tAkt_tERK
tAkt	120	min	0	ng/ml	1	3	13592732.1	Gel12	PHH_Western Blots_pAkt_pERK_tAkt_tERK
tAkt	0	min	40	ng/ml	1	4	23094193.11	Gel13	PHH_Western Blots_pAkt_pERK_tAkt_tERK
tAkt	1	min	40	ng/ml	1	4	23813218.97	Gel13	PHH_Western Blots_pAkt_pERK_tAkt_tERK
tAkt	3	min	40	ng/ml	1	4	16500952.5	Gel13	PHH_Western Blots_pAkt_pERK_tAkt_tERK
tAkt	5	min	40	ng/ml	1	4	20835278.23	Gel13	PHH_Western Blots_pAkt_pERK_tAkt_tERK
tAkt	20	min	40	ng/ml	1	4	13455830	Gel13	PHH_Western Blots_pAkt_pERK_tAkt_tERK
tAkt	60	min	40	ng/ml	1	4	10600457	Gel13	PHH_Western Blots_pAkt_pERK_tAkt_tERK
tAkt	120	min	40	ng/ml	1	4	13922162.85	Gel13	PHH_Western Blots_pAkt_pERK_tAkt_tERK
tAkt	0	min	40	ng/ml	1	5	22589275.5	Gel13	PHH_Western Blots_pAkt_pERK_tAkt_tERK
tAkt	1	min	40	ng/ml	1	5	15768010	Gel13	PHH_Western Blots_pAkt_pERK_tAkt_tERK
tAkt	3	min	40	ng/ml	1	5	9521682.06	Gel13	PHH_Western Blots_pAkt_pERK_tAkt_tERK
tAkt	5	min	40	ng/ml	1	5	15443710.5	Gel13	PHH_Western Blots_pAkt_pERK_tAkt_tERK
tAkt	20	min	40	ng/ml	1	5	14407751	Gel13	PHH_Western Blots_pAkt_pERK_tAkt_tERK
tAkt	60	min	40	ng/ml	1	5	8095620.04	Gel13	PHH_Western Blots_pAkt_pERK_tAkt_tERK
tAkt	120	min	40	ng/ml	1	5	11762529.15	Gel13	PHH_Western Blots_pAkt_pERK_tAkt_tERK
tAkt	0	min	40	ng/ml	1	6	30047623	Gel13	PHH_Western Blots_pAkt_pERK_tAkt_tERK
tAkt	1	min	40	ng/ml	1	6	19638772.92	Gel13	PHH_Western Blots_pAkt_pERK_tAkt_tERK
tAkt	3	min	40	ng/ml	1	6	12275575.61	Gel13	PHH_Western Blots_pAkt_pERK_tAkt_tERK
tAkt	5	min	40	ng/ml	1	6	8926628	Gel13	PHH_Western Blots_pAkt_pERK_tAkt_tERK
tAkt	20	min	40	ng/ml	1	6	11129711.27	Gel13	PHH_Western Blots_pAkt_pERK_tAkt_tERK
tAkt	60	min	40	ng/ml	1	6	8327498.5	Gel13	PHH_Western Blots_pAkt_pERK_tAkt_tERK
tAkt	120	min	40	ng/ml	1	6	22084247	Gel13	PHH_Western Blots_pAkt_pERK_tAkt_tERK
tAkt	0	min	40	ng/ml	2	1	23080483	Gel14	PHH_Western Blots_pAkt_pERK_tAkt_tERK
tAkt	5	min	40	ng/ml	2	1	17371217	Gel14	PHH_Western Blots_pAkt_pERK_tAkt_tERK
tAkt	10	min	40	ng/ml	2	1	15558187.48	Gel14	PHH_Western Blots_pAkt_pERK_tAkt_tERK
tAkt	20	min	40	ng/ml	2	1	34845212	Gel14	PHH_Western Blots_pAkt_pERK_tAkt_tERK
tAkt	40	min	40	ng/ml	2	1	24470132.28	Gel14	PHH_Western Blots_pAkt_pERK_tAkt_tERK
tAkt	60	min	40	ng/ml	2	1	10686725.14	Gel14	PHH_Western Blots_pAkt_pERK_tAkt_tERK
tAkt	120	min	40	ng/ml	2	1	10058049	Gel14	PHH_Western Blots_pAkt_pERK_tAkt_tERK
tAkt	0	min	0	ng/ml	2	1	23080483	Gel14	PHH_Western Blots_pAkt_pERK_tAkt_tERK
tAkt	5	min	0	ng/ml	2	1	31825458.5	Gel14	PHH_Western Blots_pAkt_pERK_tAkt_tERK
tAkt	10	min	0	ng/ml	2	1	32713161	Gel14	PHH_Western Blots_pAkt_pERK_tAkt_tERK
tAkt	20	min	0	ng/ml	2	1	39534358.5	Gel14	PHH_Western Blots_pAkt_pERK_tAkt_tERK
tAkt	40	min	0	ng/ml	2	1	21268519.35	Gel14	PHH_Western Blots_pAkt_pERK_tAkt_tERK
tAkt	60	min	0	ng/ml	2	1	15731840	Gel14	PHH_Western Blots_pAkt_pERK_tAkt_tERK
tAkt	120	min	0	ng/ml	2	1	9775901.5	Gel14	PHH_Western Blots_pAkt_pERK_tAkt_tERK
tAkt	0	min	40	ng/ml	2	2	17737731.23	Gel15	PHH_Western Blots_pAkt_pERK_tAkt_tERK
tAkt	5	min	40	ng/ml	2	2	5719612.43	Gel15	PHH_Western Blots_pAkt_pERK_tAkt_tERK
tAkt	10	min	40	ng/ml	2	2	8472886.32	Gel15	PHH_Western Blots_pAkt_pERK_tAkt_tERK
tAkt	20	min	40	ng/ml	2	2	5626663.89	Gel15	PHH_Western Blots_pAkt_pERK_tAkt_tERK
tAkt	40	min	40	ng/ml	2	2	7284125.22	Gel15	PHH_Western Blots_pAkt_pERK_tAkt_tERK
tAkt	60	min	40	ng/ml	2	2	4302989.69	Gel15	PHH_Western Blots_pAkt_pERK_tAkt_tERK
tAkt	120	min	40	ng/ml	2	2	8728217	Gel15	PHH_Western Blots_pAkt_pERK_tAkt_tERK
tAkt	0	min	0	ng/ml	2	2	17737731.23	Gel15	PHH_Western Blots_pAkt_pERK_tAkt_tERK
tAkt	5	min	0	ng/ml	2	2	40337579	Gel15	PHH_Western Blots_pAkt_pERK_tAkt_tERK
tAkt	10	min	0	ng/ml	2	2	16846993.6	Gel15	PHH_Western Blots_pAkt_pERK_tAkt_tERK
tAkt	20	min	0	ng/ml	2	2	5300738.74	Gel15	PHH_Western Blots_pAkt_pERK_tAkt_tERK
tAkt	40	min	0	ng/ml	2	2	9684419.45	Gel15	PHH_Western Blots_pAkt_pERK_tAkt_tERK
tAkt	60	min	0	ng/ml	2	2	8135623	Gel15	PHH_Western Blots_pAkt_pERK_tAkt_tERK
tAkt	120	min	0	ng/ml	2	2	17243702.39	Gel15	PHH_Western Blots_pAkt_pERK_tAkt_tERK
tAkt	0	min	40	ng/ml	2	3	43209519	Gel16	PHH_Western Blots_pAkt_pERK_tAkt_tERK
tAkt	5	min	40	ng/ml	2	3	13291050	Gel16	PHH_Western Blots_pAkt_pERK_tAkt_tERK
tAkt	10	min	40	ng/ml	2	3	14731146.95	Gel16	PHH_Western Blots_pAkt_pERK_tAkt_tERK
tAkt	20	min	40	ng/ml	2	3	18243424	Gel16	PHH_Western Blots_pAkt_pERK_tAkt_tERK
tAkt	40	min	40	ng/ml	2	3	16046588.48	Gel16	PHH_Western Blots_pAkt_pERK_tAkt_tERK
tAkt	60	min	40	ng/ml	2	3	16101627.93	Gel16	PHH_Western Blots_pAkt_pERK_tAkt_tERK
tAkt	120	min	40	ng/ml	2	3	17399861.5	Gel16	PHH_Western Blots_pAkt_pERK_tAkt_tERK
tAkt	0	min	0	ng/ml	2	3	43209519	Gel16	PHH_Western Blots_pAkt_pERK_tAkt_tERK
tAkt	5	min	0	ng/ml	2	3	19695829.21	Gel16	PHH_Western Blots_pAkt_pERK_tAkt_tERK
tAkt	10	min	0	ng/ml	2	3	17203036.38	Gel16	PHH_Western Blots_pAkt_pERK_tAkt_tERK
tAkt	20	min	0	ng/ml	2	3	9043183.16	Gel16	PHH_Western Blots_pAkt_pERK_tAkt_tERK
tAkt	40	min	0	ng/ml	2	3	32692654.07	Gel16	PHH_Western Blots_pAkt_pERK_tAkt_tERK
tAkt	60	min	0	ng/ml	2	3	43371522.26	Gel16	PHH_Western Blots_pAkt_pERK_tAkt_tERK
tAkt	120	min	0	ng/ml	2	3	39528348	Gel16	PHH_Western Blots_pAkt_pERK_tAkt_tERK
tAkt	0	min	40	ng/ml	3	1	25301418.17	Gel17	PHH_Western Blots_pAkt_pERK_tAkt_tERK
tAkt	1	min	40	ng/ml	3	1	17771507.82	Gel17	PHH_Western Blots_pAkt_pERK_tAkt_tERK
tAkt	3	min	40	ng/ml	3	1	10977267.47	Gel17	PHH_Western Blots_pAkt_pERK_tAkt_tERK
tAkt	5	min	40	ng/ml	3	1	14383289.06	Gel17	PHH_Western Blots_pAkt_pERK_tAkt_tERK
tAkt	10	min	40	ng/ml	3	1	13063603	Gel17	PHH_Western Blots_pAkt_pERK_tAkt_tERK
tAkt	20	min	40	ng/ml	3	1	14106235.15	Gel17	PHH_Western Blots_pAkt_pERK_tAkt_tERK
tAkt	40	min	40	ng/ml	3	1	15244583.37	Gel17	PHH_Western Blots_pAkt_pERK_tAkt_tERK
tAkt	60	min	40	ng/ml	3	1	19648151	Gel17	PHH_Western Blots_pAkt_pERK_tAkt_tERK
tAkt	120	min	40	ng/ml	3	1	14612568.5	Gel17	PHH_Western Blots_pAkt_pERK_tAkt_tERK
tAkt	0	min	0	ng/ml	3	1	25301418.17	Gel17	PHH_Western Blots_pAkt_pERK_tAkt_tERK
tAkt	1	min	0	ng/ml	3	1	14535989.62	Gel17	PHH_Western Blots_pAkt_pERK_tAkt_tERK
tAkt	3	min	0	ng/ml	3	1	22390643.61	Gel17	PHH_Western Blots_pAkt_pERK_tAkt_tERK
tAkt	5	min	0	ng/ml	3	1	29321373	Gel17	PHH_Western Blots_pAkt_pERK_tAkt_tERK
tAkt	10	min	0	ng/ml	3	1	23151287.5	Gel17	PHH_Western Blots_pAkt_pERK_tAkt_tERK
tAkt	20	min	0	ng/ml	3	1	16961778	Gel17	PHH_Western Blots_pAkt_pERK_tAkt_tERK
tAkt	40	min	0	ng/ml	3	1	10964889.95	Gel17	PHH_Western Blots_pAkt_pERK_tAkt_tERK
tAkt	60	min	0	ng/ml	3	1	21000130	Gel17	PHH_Western Blots_pAkt_pERK_tAkt_tERK
tAkt	120	min	0	ng/ml	3	1	19084451.74	Gel17	PHH_Western Blots_pAkt_pERK_tAkt_tERK
tAkt	0	min	40	ng/ml	3	2	17662624.07	Gel18	PHH_Western Blots_pAkt_pERK_tAkt_tERK
tAkt	1	min	40	ng/ml	3	2	7864858.33	Gel18	PHH_Western Blots_pAkt_pERK_tAkt_tERK
tAkt	3	min	40	ng/ml	3	2	6334706.18	Gel18	PHH_Western Blots_pAkt_pERK_tAkt_tERK
tAkt	5	min	40	ng/ml	3	2	15372051	Gel18	PHH_Western Blots_pAkt_pERK_tAkt_tERK
tAkt	10	min	40	ng/ml	3	2	9921724.9	Gel18	PHH_Western Blots_pAkt_pERK_tAkt_tERK
tAkt	20	min	40	ng/ml	3	2	15175995	Gel18	PHH_Western Blots_pAkt_pERK_tAkt_tERK
tAkt	40	min	40	ng/ml	3	2	12281157.53	Gel18	PHH_Western Blots_pAkt_pERK_tAkt_tERK
tAkt	60	min	40	ng/ml	3	2	4636739.52	Gel18	PHH_Western Blots_pAkt_pERK_tAkt_tERK
tAkt	120	min	40	ng/ml	3	2	7244419.71	Gel18	PHH_Western Blots_pAkt_pERK_tAkt_tERK
tAkt	0	min	0	ng/ml	3	2	17662624.07	Gel18	PHH_Western Blots_pAkt_pERK_tAkt_tERK
tAkt	1	min	0	ng/ml	3	2	31394254.62	Gel18	PHH_Western Blots_pAkt_pERK_tAkt_tERK
tAkt	3	min	0	ng/ml	3	2	20195063	Gel18	PHH_Western Blots_pAkt_pERK_tAkt_tERK
tAkt	5	min	0	ng/ml	3	2	13653584	Gel18	PHH_Western Blots_pAkt_pERK_tAkt_tERK
tAkt	10	min	0	ng/ml	3	2	16270403.53	Gel18	PHH_Western Blots_pAkt_pERK_tAkt_tERK
tAkt	20	min	0	ng/ml	3	2	21975586.98	Gel18	PHH_Western Blots_pAkt_pERK_tAkt_tERK
tAkt	40	min	0	ng/ml	3	2	2415114.85	Gel18	PHH_Western Blots_pAkt_pERK_tAkt_tERK
tAkt	60	min	0	ng/ml	3	2	27080356	Gel18	PHH_Western Blots_pAkt_pERK_tAkt_tERK
tAkt	120	min	0	ng/ml	3	2	19048282.5	Gel18	PHH_Western Blots_pAkt_pERK_tAkt_tERK
tAkt	0	min	40	ng/ml	3	3	44166899	Gel19	PHH_Western Blots_pAkt_pERK_tAkt_tERK
tAkt	1	min	40	ng/ml	3	3	16710105.2	Gel19	PHH_Western Blots_pAkt_pERK_tAkt_tERK
tAkt	3	min	40	ng/ml	3	3	10850284	Gel19	PHH_Western Blots_pAkt_pERK_tAkt_tERK
tAkt	5	min	40	ng/ml	3	3	18259425.29	Gel19	PHH_Western Blots_pAkt_pERK_tAkt_tERK
tAkt	10	min	40	ng/ml	3	3	10627601.87	Gel19	PHH_Western Blots_pAkt_pERK_tAkt_tERK
tAkt	20	min	40	ng/ml	3	3	9553614	Gel19	PHH_Western Blots_pAkt_pERK_tAkt_tERK
tAkt	40	min	40	ng/ml	3	3	12454448	Gel19	PHH_Western Blots_pAkt_pERK_tAkt_tERK
tAkt	60	min	40	ng/ml	3	3	13563731	Gel19	PHH_Western Blots_pAkt_pERK_tAkt_tERK
tAkt	120	min	40	ng/ml	3	3	14146934.5	Gel19	PHH_Western Blots_pAkt_pERK_tAkt_tERK
tAkt	0	min	0	ng/ml	3	3	44166899	Gel19	PHH_Western Blots_pAkt_pERK_tAkt_tERK
tAkt	1	min	0	ng/ml	3	3	22389248.94	Gel19	PHH_Western Blots_pAkt_pERK_tAkt_tERK
tAkt	3	min	0	ng/ml	3	3	36120805.5	Gel19	PHH_Western Blots_pAkt_pERK_tAkt_tERK
tAkt	5	min	0	ng/ml	3	3	25212570	Gel19	PHH_Western Blots_pAkt_pERK_tAkt_tERK
tAkt	10	min	0	ng/ml	3	3	25186578.83	Gel19	PHH_Western Blots_pAkt_pERK_tAkt_tERK
tAkt	20	min	0	ng/ml	3	3	19742853.88	Gel19	PHH_Western Blots_pAkt_pERK_tAkt_tERK
tAkt	40	min	0	ng/ml	3	3	29304441	Gel19	PHH_Western Blots_pAkt_pERK_tAkt_tERK
tAkt	60	min	0	ng/ml	3	3	21178614	Gel19	PHH_Western Blots_pAkt_pERK_tAkt_tERK
tAkt	120	min	0	ng/ml	3	3	24126570.83	Gel19	PHH_Western Blots_pAkt_pERK_tAkt_tERK
tAkt	0	min	40	ng/ml	4	1	40511235.6	Gel20	PHH_Western Blots_pAkt_pERK_tAkt_tERK
tAkt	3	min	40	ng/ml	4	1	16086351	Gel20	PHH_Western Blots_pAkt_pERK_tAkt_tERK
tAkt	5	min	40	ng/ml	4	1	22177486.02	Gel20	PHH_Western Blots_pAkt_pERK_tAkt_tERK
tAkt	10	min	40	ng/ml	4	1	26127661.35	Gel20	PHH_Western Blots_pAkt_pERK_tAkt_tERK
tAkt	20	min	40	ng/ml	4	1	17638098	Gel20	PHH_Western Blots_pAkt_pERK_tAkt_tERK
tAkt	40	min	40	ng/ml	4	1	14891305.06	Gel20	PHH_Western Blots_pAkt_pERK_tAkt_tERK
tAkt	60	min	40	ng/ml	4	1	15346923.83	Gel20	PHH_Western Blots_pAkt_pERK_tAkt_tERK
tAkt	120	min	40	ng/ml	4	1	29907012.4	Gel20	PHH_Western Blots_pAkt_pERK_tAkt_tERK
tAkt	0	min	0	ng/ml	4	1	40511235.6	Gel20	PHH_Western Blots_pAkt_pERK_tAkt_tERK
tAkt	3	min	0	ng/ml	4	1	29549783.06	Gel20	PHH_Western Blots_pAkt_pERK_tAkt_tERK
tAkt	5	min	0	ng/ml	4	1	31893645.26	Gel20	PHH_Western Blots_pAkt_pERK_tAkt_tERK
tAkt	10	min	0	ng/ml	4	1	6610450.5	Gel20	PHH_Western Blots_pAkt_pERK_tAkt_tERK
tAkt	20	min	0	ng/ml	4	1	16470783.35	Gel20	PHH_Western Blots_pAkt_pERK_tAkt_tERK
tAkt	60	min	0	ng/ml	4	1	19648902	Gel20	PHH_Western Blots_pAkt_pERK_tAkt_tERK
tAkt	120	min	0	ng/ml	4	1	32763655	Gel20	PHH_Western Blots_pAkt_pERK_tAkt_tERK
tAkt	0	min	40	ng/ml	4	2	30281429.68	Gel21	PHH_Western Blots_pAkt_pERK_tAkt_tERK
tAkt	3	min	40	ng/ml	4	2	13512940.43	Gel21	PHH_Western Blots_pAkt_pERK_tAkt_tERK
tAkt	5	min	40	ng/ml	4	2	11582375.46	Gel21	PHH_Western Blots_pAkt_pERK_tAkt_tERK
tAkt	10	min	40	ng/ml	4	2	12942116.67	Gel21	PHH_Western Blots_pAkt_pERK_tAkt_tERK
tAkt	20	min	40	ng/ml	4	2	13395930.82	Gel21	PHH_Western Blots_pAkt_pERK_tAkt_tERK
tAkt	40	min	40	ng/ml	4	2	9759883.33	Gel21	PHH_Western Blots_pAkt_pERK_tAkt_tERK
tAkt	60	min	40	ng/ml	4	2	13146373.19	Gel21	PHH_Western Blots_pAkt_pERK_tAkt_tERK
tAkt	120	min	40	ng/ml	4	2	12064524.75	Gel21	PHH_Western Blots_pAkt_pERK_tAkt_tERK
tAkt	0	min	0	ng/ml	4	2	30281429.68	Gel21	PHH_Western Blots_pAkt_pERK_tAkt_tERK
tAkt	3	min	0	ng/ml	4	2	38797961.09	Gel21	PHH_Western Blots_pAkt_pERK_tAkt_tERK
tAkt	5	min	0	ng/ml	4	2	13179752.52	Gel21	PHH_Western Blots_pAkt_pERK_tAkt_tERK
tAkt	10	min	0	ng/ml	4	2	15826033.58	Gel21	PHH_Western Blots_pAkt_pERK_tAkt_tERK
tAkt	20	min	0	ng/ml	4	2	9325425.5	Gel21	PHH_Western Blots_pAkt_pERK_tAkt_tERK
tAkt	60	min	0	ng/ml	4	2	5335842.83	Gel21	PHH_Western Blots_pAkt_pERK_tAkt_tERK
tAkt	120	min	0	ng/ml	4	2	7787709.68	Gel21	PHH_Western Blots_pAkt_pERK_tAkt_tERK
tAkt	5	min	40	ng/ml	5	2	22500925	Gel22	PHH_Western Blots_pAkt_pERK_tAkt_tERK
tAkt	20	min	40	ng/ml	5	2	10353310.06	Gel22	PHH_Western Blots_pAkt_pERK_tAkt_tERK
tAkt	40	min	40	ng/ml	5	2	12487177.76	Gel22	PHH_Western Blots_pAkt_pERK_tAkt_tERK
tAkt	5	min	40	ng/ml	6	2	24252556.46	Gel22	PHH_Western Blots_pAkt_pERK_tAkt_tERK
tAkt	20	min	40	ng/ml	6	2	19428143.21	Gel22	PHH_Western Blots_pAkt_pERK_tAkt_tERK
tAkt	40	min	40	ng/ml	6	2	24691400.02	Gel22	PHH_Western Blots_pAkt_pERK_tAkt_tERK
tAkt	5	min	40	ng/ml	7	2	12774490.5	Gel22	PHH_Western Blots_pAkt_pERK_tAkt_tERK
tAkt	20	min	40	ng/ml	7	2	7405887.75	Gel22	PHH_Western Blots_pAkt_pERK_tAkt_tERK
tAkt	40	min	40	ng/ml	7	2	9329270.81	Gel22	PHH_Western Blots_pAkt_pERK_tAkt_tERK
tAkt	5	min	40	ng/ml	1	7	43390853.69	Gel22	PHH_Western Blots_pAkt_pERK_tAkt_tERK
tAkt	20	min	40	ng/ml	1	7	24245289.44	Gel22	PHH_Western Blots_pAkt_pERK_tAkt_tERK
tAkt	40	min	40	ng/ml	1	4	15908644.6	Gel22	PHH_Western Blots_pAkt_pERK_tAkt_tERK
tAkt	5	min	40	ng/ml	1	8	25651611.5	Gel23	PHH_Western Blots_pAkt_pERK_tAkt_tERK
tAkt	20	min	40	ng/ml	1	8	17409121	Gel23	PHH_Western Blots_pAkt_pERK_tAkt_tERK
tAkt	40	min	40	ng/ml	1	5	14739469.94	Gel23	PHH_Western Blots_pAkt_pERK_tAkt_tERK
tAkt	5	min	40	ng/ml	2	4	27199103.59	Gel23	PHH_Western Blots_pAkt_pERK_tAkt_tERK
tAkt	20	min	40	ng/ml	2	4	26678142.62	Gel23	PHH_Western Blots_pAkt_pERK_tAkt_tERK
tAkt	40	min	40	ng/ml	2	4	22959761	Gel23	PHH_Western Blots_pAkt_pERK_tAkt_tERK
tAkt	5	min	40	ng/ml	3	4	23793994	Gel23	PHH_Western Blots_pAkt_pERK_tAkt_tERK
tAkt	20	min	40	ng/ml	3	4	23225308.49	Gel23	PHH_Western Blots_pAkt_pERK_tAkt_tERK
tAkt	40	min	40	ng/ml	3	4	18854702.75	Gel23	PHH_Western Blots_pAkt_pERK_tAkt_tERK
tAkt	5	min	40	ng/ml	4	3	19979067.18	Gel23	PHH_Western Blots_pAkt_pERK_tAkt_tERK
tAkt	20	min	40	ng/ml	4	3	16567337.7	Gel23	PHH_Western Blots_pAkt_pERK_tAkt_tERK
tAkt	40	min	40	ng/ml	4	3	12947360.32	Gel23	PHH_Western Blots_pAkt_pERK_tAkt_tERK
pERK	0	min	40	ng/ml	5	1	1223280.24	Gel1	PHH_Western Blots_pAkt_pERK_tAkt_tERK
pERK	5	min	40	ng/ml	5	1	21397943.71	Gel1	PHH_Western Blots_pAkt_pERK_tAkt_tERK
pERK	10	min	40	ng/ml	5	1	23038644	Gel1	PHH_Western Blots_pAkt_pERK_tAkt_tERK
pERK	20	min	40	ng/ml	5	1	19864893	Gel1	PHH_Western Blots_pAkt_pERK_tAkt_tERK
pERK	40	min	40	ng/ml	5	1	9241032.64	Gel1	PHH_Western Blots_pAkt_pERK_tAkt_tERK
pERK	60	min	40	ng/ml	5	1	12578398.08	Gel1	PHH_Western Blots_pAkt_pERK_tAkt_tERK
pERK	120	min	40	ng/ml	5	1	17036746.5	Gel1	PHH_Western Blots_pAkt_pERK_tAkt_tERK
pERK	0	min	0	ng/ml	5	1	1223280.24	Gel1	PHH_Western Blots_pAkt_pERK_tAkt_tERK
pERK	5	min	0	ng/ml	5	1	4080449.77	Gel1	PHH_Western Blots_pAkt_pERK_tAkt_tERK
pERK	10	min	0	ng/ml	5	1	4263003.33	Gel1	PHH_Western Blots_pAkt_pERK_tAkt_tERK
pERK	20	min	0	ng/ml	5	1	1839131.93	Gel1	PHH_Western Blots_pAkt_pERK_tAkt_tERK
pERK	40	min	0	ng/ml	5	1	1130275.56	Gel1	PHH_Western Blots_pAkt_pERK_tAkt_tERK
pERK	60	min	0	ng/ml	5	1	4061892.84	Gel1	PHH_Western Blots_pAkt_pERK_tAkt_tERK
pERK	120	min	0	ng/ml	5	1	2689700.29	Gel1	PHH_Western Blots_pAkt_pERK_tAkt_tERK
pERK	0	min	40	ng/ml	6	1	2935820.31	Gel3	PHH_Western Blots_pAkt_pERK_tAkt_tERK
pERK	5	min	40	ng/ml	6	1	32960444.75	Gel3	PHH_Western Blots_pAkt_pERK_tAkt_tERK
pERK	10	min	40	ng/ml	6	1	33047515.17	Gel3	PHH_Western Blots_pAkt_pERK_tAkt_tERK
pERK	20	min	40	ng/ml	6	1	31752470.58	Gel3	PHH_Western Blots_pAkt_pERK_tAkt_tERK
pERK	40	min	40	ng/ml	6	1	27495253.21	Gel3	PHH_Western Blots_pAkt_pERK_tAkt_tERK
pERK	60	min	40	ng/ml	6	1	28091531.75	Gel3	PHH_Western Blots_pAkt_pERK_tAkt_tERK
pERK	120	min	40	ng/ml	6	1	20675914.29	Gel3	PHH_Western Blots_pAkt_pERK_tAkt_tERK
pERK	0	min	0	ng/ml	6	1	2935820.31	Gel3	PHH_Western Blots_pAkt_pERK_tAkt_tERK
pERK	5	min	0	ng/ml	6	1	2775550.76	Gel3	PHH_Western Blots_pAkt_pERK_tAkt_tERK
pERK	10	min	0	ng/ml	6	1	4147370.58	Gel3	PHH_Western Blots_pAkt_pERK_tAkt_tERK
pERK	20	min	0	ng/ml	6	1	2979014.47	Gel3	PHH_Western Blots_pAkt_pERK_tAkt_tERK
pERK	40	min	0	ng/ml	6	1	3414658.29	Gel3	PHH_Western Blots_pAkt_pERK_tAkt_tERK
pERK	60	min	0	ng/ml	6	1	2047712.42	Gel3	PHH_Western Blots_pAkt_pERK_tAkt_tERK
pERK	120	min	0	ng/ml	6	1	2884793.89	Gel3	PHH_Western Blots_pAkt_pERK_tAkt_tERK
pERK	0	min	40	ng/ml	7	1	3563711	Gel4	PHH_Western Blots_pAkt_pERK_tAkt_tERK
pERK	5	min	40	ng/ml	7	1	32886352	Gel4	PHH_Western Blots_pAkt_pERK_tAkt_tERK
pERK	10	min	40	ng/ml	7	1	24600799	Gel4	PHH_Western Blots_pAkt_pERK_tAkt_tERK
pERK	20	min	40	ng/ml	7	1	27150001	Gel4	PHH_Western Blots_pAkt_pERK_tAkt_tERK
pERK	40	min	40	ng/ml	7	1	28148330	Gel4	PHH_Western Blots_pAkt_pERK_tAkt_tERK
pERK	60	min	40	ng/ml	7	1	22974981	Gel4	PHH_Western Blots_pAkt_pERK_tAkt_tERK
pERK	120	min	40	ng/ml	7	1	26580593	Gel4	PHH_Western Blots_pAkt_pERK_tAkt_tERK
pERK	0	min	0	ng/ml	7	1	3563711	Gel4	PHH_Western Blots_pAkt_pERK_tAkt_tERK
pERK	5	min	0	ng/ml	7	1	4165419	Gel4	PHH_Western Blots_pAkt_pERK_tAkt_tERK
pERK	10	min	0	ng/ml	7	1	6652485	Gel4	PHH_Western Blots_pAkt_pERK_tAkt_tERK
pERK	20	min	0	ng/ml	7	1	4377695	Gel4	PHH_Western Blots_pAkt_pERK_tAkt_tERK
pERK	40	min	0	ng/ml	7	1	4162701	Gel4	PHH_Western Blots_pAkt_pERK_tAkt_tERK
pERK	60	min	0	ng/ml	7	1	3710929	Gel4	PHH_Western Blots_pAkt_pERK_tAkt_tERK
pERK	120	min	0	ng/ml	7	1	2548231	Gel4	PHH_Western Blots_pAkt_pERK_tAkt_tERK
pERK	0	min	40	ng/ml	1	1	2549078.73	Gel10	PHH_Western Blots_pAkt_pERK_tAkt_tERK
pERK	1	min	40	ng/ml	1	1	8100870.18	Gel10	PHH_Western Blots_pAkt_pERK_tAkt_tERK
pERK	3	min	40	ng/ml	1	1	20266455	Gel10	PHH_Western Blots_pAkt_pERK_tAkt_tERK
pERK	5	min	40	ng/ml	1	1	25878539.4	Gel10	PHH_Western Blots_pAkt_pERK_tAkt_tERK
pERK	10	min	40	ng/ml	1	1	23093834	Gel10	PHH_Western Blots_pAkt_pERK_tAkt_tERK
pERK	20	min	40	ng/ml	1	1	25400082.13	Gel10	PHH_Western Blots_pAkt_pERK_tAkt_tERK
pERK	40	min	40	ng/ml	1	1	27348577	Gel10	PHH_Western Blots_pAkt_pERK_tAkt_tERK
pERK	60	min	40	ng/ml	1	1	18936933.5	Gel10	PHH_Western Blots_pAkt_pERK_tAkt_tERK
pERK	120	min	40	ng/ml	1	1	23790723	Gel10	PHH_Western Blots_pAkt_pERK_tAkt_tERK
pERK	0	min	0	ng/ml	1	1	2549078.73	Gel10	PHH_Western Blots_pAkt_pERK_tAkt_tERK
pERK	1	min	0	ng/ml	1	1	2502692.8	Gel10	PHH_Western Blots_pAkt_pERK_tAkt_tERK
pERK	3	min	0	ng/ml	1	1	2552451.8	Gel10	PHH_Western Blots_pAkt_pERK_tAkt_tERK
pERK	5	min	0	ng/ml	1	1	4481839.9	Gel10	PHH_Western Blots_pAkt_pERK_tAkt_tERK
pERK	10	min	0	ng/ml	1	1	3748261.2	Gel10	PHH_Western Blots_pAkt_pERK_tAkt_tERK
pERK	20	min	0	ng/ml	1	1	1680751.64	Gel10	PHH_Western Blots_pAkt_pERK_tAkt_tERK
pERK	40	min	0	ng/ml	1	1	2136795.68	Gel10	PHH_Western Blots_pAkt_pERK_tAkt_tERK
pERK	60	min	0	ng/ml	1	1	2842972	Gel10	PHH_Western Blots_pAkt_pERK_tAkt_tERK
pERK	120	min	0	ng/ml	1	1	3035807.69	Gel10	PHH_Western Blots_pAkt_pERK_tAkt_tERK
pERK	0	min	40	ng/ml	1	2	2512840.28	Gel11	PHH_Western Blots_pAkt_pERK_tAkt_tERK
pERK	1	min	40	ng/ml	1	2	4969814	Gel11	PHH_Western Blots_pAkt_pERK_tAkt_tERK
pERK	3	min	40	ng/ml	1	2	25449324.5	Gel11	PHH_Western Blots_pAkt_pERK_tAkt_tERK
pERK	5	min	40	ng/ml	1	2	25566014	Gel11	PHH_Western Blots_pAkt_pERK_tAkt_tERK
pERK	10	min	40	ng/ml	1	2	21690128	Gel11	PHH_Western Blots_pAkt_pERK_tAkt_tERK
pERK	20	min	40	ng/ml	1	2	28294734.5	Gel11	PHH_Western Blots_pAkt_pERK_tAkt_tERK
pERK	40	min	40	ng/ml	1	2	25738271	Gel11	PHH_Western Blots_pAkt_pERK_tAkt_tERK
pERK	60	min	40	ng/ml	1	2	20038491.67	Gel11	PHH_Western Blots_pAkt_pERK_tAkt_tERK
pERK	120	min	40	ng/ml	1	2	15019718.5	Gel11	PHH_Western Blots_pAkt_pERK_tAkt_tERK
pERK	0	min	0	ng/ml	1	2	2512840.28	Gel11	PHH_Western Blots_pAkt_pERK_tAkt_tERK
pERK	1	min	0	ng/ml	1	2	1797584.92	Gel11	PHH_Western Blots_pAkt_pERK_tAkt_tERK
pERK	3	min	0	ng/ml	1	2	1920707.57	Gel11	PHH_Western Blots_pAkt_pERK_tAkt_tERK
pERK	5	min	0	ng/ml	1	2	2853080.63	Gel11	PHH_Western Blots_pAkt_pERK_tAkt_tERK
pERK	10	min	0	ng/ml	1	2	1922425	Gel11	PHH_Western Blots_pAkt_pERK_tAkt_tERK
pERK	20	min	0	ng/ml	1	2	1394849.7	Gel11	PHH_Western Blots_pAkt_pERK_tAkt_tERK
pERK	40	min	0	ng/ml	1	2	1545076.75	Gel11	PHH_Western Blots_pAkt_pERK_tAkt_tERK
pERK	60	min	0	ng/ml	1	2	2213051.43	Gel11	PHH_Western Blots_pAkt_pERK_tAkt_tERK
pERK	120	min	0	ng/ml	1	2	1643398.89	Gel11	PHH_Western Blots_pAkt_pERK_tAkt_tERK
pERK	0	min	40	ng/ml	1	3	3594903.88	Gel12	PHH_Western Blots_pAkt_pERK_tAkt_tERK
pERK	1	min	40	ng/ml	1	3	7538125.55	Gel12	PHH_Western Blots_pAkt_pERK_tAkt_tERK
pERK	3	min	40	ng/ml	1	3	34168324	Gel12	PHH_Western Blots_pAkt_pERK_tAkt_tERK
pERK	5	min	40	ng/ml	1	3	27800299.5	Gel12	PHH_Western Blots_pAkt_pERK_tAkt_tERK
pERK	10	min	40	ng/ml	1	3	32620410.5	Gel12	PHH_Western Blots_pAkt_pERK_tAkt_tERK
pERK	20	min	40	ng/ml	1	3	27228134	Gel12	PHH_Western Blots_pAkt_pERK_tAkt_tERK
pERK	40	min	40	ng/ml	1	3	33068559.67	Gel12	PHH_Western Blots_pAkt_pERK_tAkt_tERK
pERK	60	min	40	ng/ml	1	3	29590842.5	Gel12	PHH_Western Blots_pAkt_pERK_tAkt_tERK
pERK	120	min	40	ng/ml	1	3	29259615.5	Gel12	PHH_Western Blots_pAkt_pERK_tAkt_tERK
pERK	0	min	0	ng/ml	1	3	3594903.88	Gel12	PHH_Western Blots_pAkt_pERK_tAkt_tERK
pERK	1	min	0	ng/ml	1	3	4378962.31	Gel12	PHH_Western Blots_pAkt_pERK_tAkt_tERK
pERK	3	min	0	ng/ml	1	3	4417225.3	Gel12	PHH_Western Blots_pAkt_pERK_tAkt_tERK
pERK	5	min	0	ng/ml	1	3	4801763.5	Gel12	PHH_Western Blots_pAkt_pERK_tAkt_tERK
pERK	10	min	0	ng/ml	1	3	2820784.8	Gel12	PHH_Western Blots_pAkt_pERK_tAkt_tERK
pERK	20	min	0	ng/ml	1	3	4044560.1	Gel12	PHH_Western Blots_pAkt_pERK_tAkt_tERK
pERK	40	min	0	ng/ml	1	3	4313606.53	Gel12	PHH_Western Blots_pAkt_pERK_tAkt_tERK
pERK	60	min	0	ng/ml	1	3	3774827.15	Gel12	PHH_Western Blots_pAkt_pERK_tAkt_tERK
pERK	120	min	0	ng/ml	1	3	3850550.4	Gel12	PHH_Western Blots_pAkt_pERK_tAkt_tERK
pERK	0	min	40	ng/ml	1	4	6307956.44	Gel13	PHH_Western Blots_pAkt_pERK_tAkt_tERK
pERK	1	min	40	ng/ml	1	4	10813345.9	Gel13	PHH_Western Blots_pAkt_pERK_tAkt_tERK
pERK	3	min	40	ng/ml	1	4	12082127	Gel13	PHH_Western Blots_pAkt_pERK_tAkt_tERK
pERK	5	min	40	ng/ml	1	4	19808652.8	Gel13	PHH_Western Blots_pAkt_pERK_tAkt_tERK
pERK	20	min	40	ng/ml	1	4	31082432.5	Gel13	PHH_Western Blots_pAkt_pERK_tAkt_tERK
pERK	60	min	40	ng/ml	1	4	30043168	Gel13	PHH_Western Blots_pAkt_pERK_tAkt_tERK
pERK	120	min	40	ng/ml	1	4	29339055.5	Gel13	PHH_Western Blots_pAkt_pERK_tAkt_tERK
pERK	0	min	40	ng/ml	1	5	5194909.03	Gel13	PHH_Western Blots_pAkt_pERK_tAkt_tERK
pERK	1	min	40	ng/ml	1	5	7323874.63	Gel13	PHH_Western Blots_pAkt_pERK_tAkt_tERK
pERK	3	min	40	ng/ml	1	5	30765215.5	Gel13	PHH_Western Blots_pAkt_pERK_tAkt_tERK
pERK	5	min	40	ng/ml	1	5	2745637.2	Gel13	PHH_Western Blots_pAkt_pERK_tAkt_tERK
pERK	20	min	40	ng/ml	1	5	19222250.75	Gel13	PHH_Western Blots_pAkt_pERK_tAkt_tERK
pERK	60	min	40	ng/ml	1	5	25979876.5	Gel13	PHH_Western Blots_pAkt_pERK_tAkt_tERK
pERK	120	min	40	ng/ml	1	5	18945270.61	Gel13	PHH_Western Blots_pAkt_pERK_tAkt_tERK
pERK	0	min	40	ng/ml	1	6	4267046.63	Gel13	PHH_Western Blots_pAkt_pERK_tAkt_tERK
pERK	1	min	40	ng/ml	1	6	7313106.5	Gel13	PHH_Western Blots_pAkt_pERK_tAkt_tERK
pERK	3	min	40	ng/ml	1	6	31000545	Gel13	PHH_Western Blots_pAkt_pERK_tAkt_tERK
pERK	5	min	40	ng/ml	1	6	27275569	Gel13	PHH_Western Blots_pAkt_pERK_tAkt_tERK
pERK	20	min	40	ng/ml	1	6	29785999.2	Gel13	PHH_Western Blots_pAkt_pERK_tAkt_tERK
pERK	60	min	40	ng/ml	1	6	29425415.5	Gel13	PHH_Western Blots_pAkt_pERK_tAkt_tERK
pERK	120	min	40	ng/ml	1	6	20548620.86	Gel13	PHH_Western Blots_pAkt_pERK_tAkt_tERK
pERK	0	min	40	ng/ml	2	1	3588726.79	Gel14	PHH_Western Blots_pAkt_pERK_tAkt_tERK
pERK	5	min	40	ng/ml	2	1	35767806	Gel14	PHH_Western Blots_pAkt_pERK_tAkt_tERK
pERK	10	min	40	ng/ml	2	1	41065195	Gel14	PHH_Western Blots_pAkt_pERK_tAkt_tERK
pERK	20	min	40	ng/ml	2	1	46017821	Gel14	PHH_Western Blots_pAkt_pERK_tAkt_tERK
pERK	40	min	40	ng/ml	2	1	39071144.5	Gel14	PHH_Western Blots_pAkt_pERK_tAkt_tERK
pERK	60	min	40	ng/ml	2	1	27235570	Gel14	PHH_Western Blots_pAkt_pERK_tAkt_tERK
pERK	120	min	40	ng/ml	2	1	22051771.5	Gel14	PHH_Western Blots_pAkt_pERK_tAkt_tERK
pERK	0	min	0	ng/ml	2	1	3588726.79	Gel14	PHH_Western Blots_pAkt_pERK_tAkt_tERK
pERK	5	min	0	ng/ml	2	1	3287871.03	Gel14	PHH_Western Blots_pAkt_pERK_tAkt_tERK
pERK	10	min	0	ng/ml	2	1	4684852.52	Gel14	PHH_Western Blots_pAkt_pERK_tAkt_tERK
pERK	20	min	0	ng/ml	2	1	4713288	Gel14	PHH_Western Blots_pAkt_pERK_tAkt_tERK
pERK	40	min	0	ng/ml	2	1	2409557	Gel14	PHH_Western Blots_pAkt_pERK_tAkt_tERK
pERK	60	min	0	ng/ml	2	1	2244494.5	Gel14	PHH_Western Blots_pAkt_pERK_tAkt_tERK
pERK	120	min	0	ng/ml	2	1	2040662.3	Gel14	PHH_Western Blots_pAkt_pERK_tAkt_tERK
pERK	0	min	40	ng/ml	2	2	1064533	Gel15	PHH_Western Blots_pAkt_pERK_tAkt_tERK
pERK	5	min	40	ng/ml	2	2	5415536.33	Gel15	PHH_Western Blots_pAkt_pERK_tAkt_tERK
pERK	10	min	40	ng/ml	2	2	44377744	Gel15	PHH_Western Blots_pAkt_pERK_tAkt_tERK
pERK	20	min	40	ng/ml	2	2	2688978.09	Gel15	PHH_Western Blots_pAkt_pERK_tAkt_tERK
pERK	40	min	40	ng/ml	2	2	29856841	Gel15	PHH_Western Blots_pAkt_pERK_tAkt_tERK
pERK	60	min	40	ng/ml	2	2	17761950	Gel15	PHH_Western Blots_pAkt_pERK_tAkt_tERK
pERK	120	min	40	ng/ml	2	2	20071180	Gel15	PHH_Western Blots_pAkt_pERK_tAkt_tERK
pERK	0	min	0	ng/ml	2	2	1064533	Gel15	PHH_Western Blots_pAkt_pERK_tAkt_tERK
pERK	5	min	0	ng/ml	2	2	3725423.84	Gel15	PHH_Western Blots_pAkt_pERK_tAkt_tERK
pERK	10	min	0	ng/ml	2	2	3846116	Gel15	PHH_Western Blots_pAkt_pERK_tAkt_tERK
pERK	20	min	0	ng/ml	2	2	1973972.1	Gel15	PHH_Western Blots_pAkt_pERK_tAkt_tERK
pERK	40	min	0	ng/ml	2	2	1602322	Gel15	PHH_Western Blots_pAkt_pERK_tAkt_tERK
pERK	60	min	0	ng/ml	2	2	813045.95	Gel15	PHH_Western Blots_pAkt_pERK_tAkt_tERK
pERK	120	min	0	ng/ml	2	2	304100.08	Gel15	PHH_Western Blots_pAkt_pERK_tAkt_tERK
pERK	0	min	40	ng/ml	2	3	4637745.5	Gel16	PHH_Western Blots_pAkt_pERK_tAkt_tERK
pERK	5	min	40	ng/ml	2	3	31058093	Gel16	PHH_Western Blots_pAkt_pERK_tAkt_tERK
pERK	10	min	40	ng/ml	2	3	51296981.5	Gel16	PHH_Western Blots_pAkt_pERK_tAkt_tERK
pERK	20	min	40	ng/ml	2	3	45172028	Gel16	PHH_Western Blots_pAkt_pERK_tAkt_tERK
pERK	40	min	40	ng/ml	2	3	31178985	Gel16	PHH_Western Blots_pAkt_pERK_tAkt_tERK
pERK	60	min	40	ng/ml	2	3	43371046	Gel16	PHH_Western Blots_pAkt_pERK_tAkt_tERK
pERK	120	min	40	ng/ml	2	3	39846133	Gel16	PHH_Western Blots_pAkt_pERK_tAkt_tERK
pERK	0	min	0	ng/ml	2	3	4637745.5	Gel16	PHH_Western Blots_pAkt_pERK_tAkt_tERK
pERK	5	min	0	ng/ml	2	3	5299981.26	Gel16	PHH_Western Blots_pAkt_pERK_tAkt_tERK
pERK	10	min	0	ng/ml	2	3	5774640.1	Gel16	PHH_Western Blots_pAkt_pERK_tAkt_tERK
pERK	20	min	0	ng/ml	2	3	2479203	Gel16	PHH_Western Blots_pAkt_pERK_tAkt_tERK
pERK	40	min	0	ng/ml	2	3	3940509	Gel16	PHH_Western Blots_pAkt_pERK_tAkt_tERK
pERK	60	min	0	ng/ml	2	3	5439330.38	Gel16	PHH_Western Blots_pAkt_pERK_tAkt_tERK
pERK	120	min	0	ng/ml	2	3	3772603.87	Gel16	PHH_Western Blots_pAkt_pERK_tAkt_tERK
pERK	0	min	40	ng/ml	3	1	2830463.89	Gel17	PHH_Western Blots_pAkt_pERK_tAkt_tERK
pERK	1	min	40	ng/ml	3	1	1291892	Gel17	PHH_Western Blots_pAkt_pERK_tAkt_tERK
pERK	3	min	40	ng/ml	3	1	11717074.75	Gel17	PHH_Western Blots_pAkt_pERK_tAkt_tERK
pERK	5	min	40	ng/ml	3	1	18486052	Gel17	PHH_Western Blots_pAkt_pERK_tAkt_tERK
pERK	10	min	40	ng/ml	3	1	6452003.66	Gel17	PHH_Western Blots_pAkt_pERK_tAkt_tERK
pERK	20	min	40	ng/ml	3	1	14169916.5	Gel17	PHH_Western Blots_pAkt_pERK_tAkt_tERK
pERK	40	min	40	ng/ml	3	1	26102937	Gel17	PHH_Western Blots_pAkt_pERK_tAkt_tERK
pERK	60	min	40	ng/ml	3	1	16236994	Gel17	PHH_Western Blots_pAkt_pERK_tAkt_tERK
pERK	120	min	40	ng/ml	3	1	3193346.5	Gel17	PHH_Western Blots_pAkt_pERK_tAkt_tERK
pERK	0	min	0	ng/ml	3	1	2830463.89	Gel17	PHH_Western Blots_pAkt_pERK_tAkt_tERK
pERK	1	min	0	ng/ml	3	1	516346.61	Gel17	PHH_Western Blots_pAkt_pERK_tAkt_tERK
pERK	3	min	0	ng/ml	3	1	1458654.94	Gel17	PHH_Western Blots_pAkt_pERK_tAkt_tERK
pERK	5	min	0	ng/ml	3	1	3889921.3	Gel17	PHH_Western Blots_pAkt_pERK_tAkt_tERK
pERK	10	min	0	ng/ml	3	1	1914464.03	Gel17	PHH_Western Blots_pAkt_pERK_tAkt_tERK
pERK	20	min	0	ng/ml	3	1	786179.83	Gel17	PHH_Western Blots_pAkt_pERK_tAkt_tERK
pERK	40	min	0	ng/ml	3	1	657127.41	Gel17	PHH_Western Blots_pAkt_pERK_tAkt_tERK
pERK	60	min	0	ng/ml	3	1	1780380.01	Gel17	PHH_Western Blots_pAkt_pERK_tAkt_tERK
pERK	120	min	0	ng/ml	3	1	406005.71	Gel17	PHH_Western Blots_pAkt_pERK_tAkt_tERK
pERK	0	min	40	ng/ml	3	2	6346349	Gel18	PHH_Western Blots_pAkt_pERK_tAkt_tERK
pERK	1	min	40	ng/ml	3	2	6293990.5	Gel18	PHH_Western Blots_pAkt_pERK_tAkt_tERK
pERK	3	min	40	ng/ml	3	2	25405161	Gel18	PHH_Western Blots_pAkt_pERK_tAkt_tERK
pERK	5	min	40	ng/ml	3	2	31090851	Gel18	PHH_Western Blots_pAkt_pERK_tAkt_tERK
pERK	10	min	40	ng/ml	3	2	40538773	Gel18	PHH_Western Blots_pAkt_pERK_tAkt_tERK
pERK	20	min	40	ng/ml	3	2	31363225	Gel18	PHH_Western Blots_pAkt_pERK_tAkt_tERK
pERK	40	min	40	ng/ml	3	2	24893020	Gel18	PHH_Western Blots_pAkt_pERK_tAkt_tERK
pERK	60	min	40	ng/ml	3	2	22757229.5	Gel18	PHH_Western Blots_pAkt_pERK_tAkt_tERK
pERK	120	min	40	ng/ml	3	2	22435349	Gel18	PHH_Western Blots_pAkt_pERK_tAkt_tERK
pERK	0	min	0	ng/ml	3	2	6346349	Gel18	PHH_Western Blots_pAkt_pERK_tAkt_tERK
pERK	1	min	0	ng/ml	3	2	4670245.43	Gel18	PHH_Western Blots_pAkt_pERK_tAkt_tERK
pERK	3	min	0	ng/ml	3	2	5452277.83	Gel18	PHH_Western Blots_pAkt_pERK_tAkt_tERK
pERK	5	min	0	ng/ml	3	2	4911785.25	Gel18	PHH_Western Blots_pAkt_pERK_tAkt_tERK
pERK	10	min	0	ng/ml	3	2	3324183.28	Gel18	PHH_Western Blots_pAkt_pERK_tAkt_tERK
pERK	20	min	0	ng/ml	3	2	4120194.5	Gel18	PHH_Western Blots_pAkt_pERK_tAkt_tERK
pERK	40	min	0	ng/ml	3	2	2435622.44	Gel18	PHH_Western Blots_pAkt_pERK_tAkt_tERK
pERK	60	min	0	ng/ml	3	2	3873408.91	Gel18	PHH_Western Blots_pAkt_pERK_tAkt_tERK
pERK	120	min	0	ng/ml	3	2	2260724.18	Gel18	PHH_Western Blots_pAkt_pERK_tAkt_tERK
pERK	0	min	40	ng/ml	3	3	615142.4	Gel19	PHH_Western Blots_pAkt_pERK_tAkt_tERK
pERK	1	min	40	ng/ml	3	3	13062595.07	Gel19	PHH_Western Blots_pAkt_pERK_tAkt_tERK
pERK	3	min	40	ng/ml	3	3	11337022	Gel19	PHH_Western Blots_pAkt_pERK_tAkt_tERK
pERK	5	min	40	ng/ml	3	3	1715038.5	Gel19	PHH_Western Blots_pAkt_pERK_tAkt_tERK
pERK	10	min	40	ng/ml	3	3	13318264.27	Gel19	PHH_Western Blots_pAkt_pERK_tAkt_tERK
pERK	20	min	40	ng/ml	3	3	12908706.75	Gel19	PHH_Western Blots_pAkt_pERK_tAkt_tERK
pERK	40	min	40	ng/ml	3	3	12326246.39	Gel19	PHH_Western Blots_pAkt_pERK_tAkt_tERK
pERK	60	min	40	ng/ml	3	3	53443553.5	Gel19	PHH_Western Blots_pAkt_pERK_tAkt_tERK
pERK	120	min	40	ng/ml	3	3	20180221.2	Gel19	PHH_Western Blots_pAkt_pERK_tAkt_tERK
pERK	0	min	0	ng/ml	3	3	615142.4	Gel19	PHH_Western Blots_pAkt_pERK_tAkt_tERK
pERK	1	min	0	ng/ml	3	3	8706641.43	Gel19	PHH_Western Blots_pAkt_pERK_tAkt_tERK
pERK	3	min	0	ng/ml	3	3	1451438.86	Gel19	PHH_Western Blots_pAkt_pERK_tAkt_tERK
pERK	5	min	0	ng/ml	3	3	3570571.75	Gel19	PHH_Western Blots_pAkt_pERK_tAkt_tERK
pERK	10	min	0	ng/ml	3	3	13285031.23	Gel19	PHH_Western Blots_pAkt_pERK_tAkt_tERK
pERK	20	min	0	ng/ml	3	3	8022700.52	Gel19	PHH_Western Blots_pAkt_pERK_tAkt_tERK
pERK	40	min	0	ng/ml	3	3	4915989	Gel19	PHH_Western Blots_pAkt_pERK_tAkt_tERK
pERK	60	min	0	ng/ml	3	3	5158923.85	Gel19	PHH_Western Blots_pAkt_pERK_tAkt_tERK
pERK	120	min	0	ng/ml	3	3	406853.29	Gel19	PHH_Western Blots_pAkt_pERK_tAkt_tERK
pERK	0	min	40	ng/ml	4	1	2699640.5	Gel20	PHH_Western Blots_pAkt_pERK_tAkt_tERK
pERK	3	min	40	ng/ml	4	1	15937378.5	Gel20	PHH_Western Blots_pAkt_pERK_tAkt_tERK
pERK	5	min	40	ng/ml	4	1	20386229	Gel20	PHH_Western Blots_pAkt_pERK_tAkt_tERK
pERK	10	min	40	ng/ml	4	1	21474468	Gel20	PHH_Western Blots_pAkt_pERK_tAkt_tERK
pERK	20	min	40	ng/ml	4	1	17337551.5	Gel20	PHH_Western Blots_pAkt_pERK_tAkt_tERK
pERK	40	min	40	ng/ml	4	1	13228712	Gel20	PHH_Western Blots_pAkt_pERK_tAkt_tERK
pERK	60	min	40	ng/ml	4	1	10083135	Gel20	PHH_Western Blots_pAkt_pERK_tAkt_tERK
pERK	120	min	40	ng/ml	4	1	14588122	Gel20	PHH_Western Blots_pAkt_pERK_tAkt_tERK
pERK	0	min	0	ng/ml	4	1	2699640.5	Gel20	PHH_Western Blots_pAkt_pERK_tAkt_tERK
pERK	3	min	0	ng/ml	4	1	1778488.5	Gel20	PHH_Western Blots_pAkt_pERK_tAkt_tERK
pERK	5	min	0	ng/ml	4	1	2620561.02	Gel20	PHH_Western Blots_pAkt_pERK_tAkt_tERK
pERK	10	min	0	ng/ml	4	1	2087822.7	Gel20	PHH_Western Blots_pAkt_pERK_tAkt_tERK
pERK	20	min	0	ng/ml	4	1	1550004.17	Gel20	PHH_Western Blots_pAkt_pERK_tAkt_tERK
pERK	60	min	0	ng/ml	4	1	1341174.67	Gel20	PHH_Western Blots_pAkt_pERK_tAkt_tERK
pERK	120	min	0	ng/ml	4	1	1798534.91	Gel20	PHH_Western Blots_pAkt_pERK_tAkt_tERK
pERK	0	min	40	ng/ml	4	2	2540054.5	Gel21	PHH_Western Blots_pAkt_pERK_tAkt_tERK
pERK	3	min	40	ng/ml	4	2	27921021	Gel21	PHH_Western Blots_pAkt_pERK_tAkt_tERK
pERK	5	min	40	ng/ml	4	2	25969413.5	Gel21	PHH_Western Blots_pAkt_pERK_tAkt_tERK
pERK	10	min	40	ng/ml	4	2	26911933	Gel21	PHH_Western Blots_pAkt_pERK_tAkt_tERK
pERK	20	min	40	ng/ml	4	2	22734967.22	Gel21	PHH_Western Blots_pAkt_pERK_tAkt_tERK
pERK	40	min	40	ng/ml	4	2	24864735.5	Gel21	PHH_Western Blots_pAkt_pERK_tAkt_tERK
pERK	60	min	40	ng/ml	4	2	21498623.5	Gel21	PHH_Western Blots_pAkt_pERK_tAkt_tERK
pERK	120	min	40	ng/ml	4	2	14981847.5	Gel21	PHH_Western Blots_pAkt_pERK_tAkt_tERK
pERK	0	min	0	ng/ml	4	2	2540054.5	Gel21	PHH_Western Blots_pAkt_pERK_tAkt_tERK
pERK	3	min	0	ng/ml	4	2	6181080.5	Gel21	PHH_Western Blots_pAkt_pERK_tAkt_tERK
pERK	5	min	0	ng/ml	4	2	2167553	Gel21	PHH_Western Blots_pAkt_pERK_tAkt_tERK
pERK	10	min	0	ng/ml	4	2	2880892.9	Gel21	PHH_Western Blots_pAkt_pERK_tAkt_tERK
pERK	20	min	0	ng/ml	4	2	1422947.34	Gel21	PHH_Western Blots_pAkt_pERK_tAkt_tERK
pERK	60	min	0	ng/ml	4	2	629043.23	Gel21	PHH_Western Blots_pAkt_pERK_tAkt_tERK
pERK	120	min	0	ng/ml	4	2	2959864	Gel21	PHH_Western Blots_pAkt_pERK_tAkt_tERK
pERK	5	min	40	ng/ml	5	2	3223185.14	Gel22	PHH_Western Blots_pAkt_pERK_tAkt_tERK
pERK	20	min	40	ng/ml	5	2	53064251	Gel22	PHH_Western Blots_pAkt_pERK_tAkt_tERK
pERK	40	min	40	ng/ml	5	2	27038652	Gel22	PHH_Western Blots_pAkt_pERK_tAkt_tERK
pERK	5	min	40	ng/ml	6	2	38430435	Gel22	PHH_Western Blots_pAkt_pERK_tAkt_tERK
pERK	20	min	40	ng/ml	6	2	35462401.35	Gel22	PHH_Western Blots_pAkt_pERK_tAkt_tERK
pERK	40	min	40	ng/ml	6	2	36341898	Gel22	PHH_Western Blots_pAkt_pERK_tAkt_tERK
pERK	5	min	40	ng/ml	7	2	22380302	Gel22	PHH_Western Blots_pAkt_pERK_tAkt_tERK
pERK	20	min	40	ng/ml	7	2	28954007.06	Gel22	PHH_Western Blots_pAkt_pERK_tAkt_tERK
pERK	40	min	40	ng/ml	7	2	24701128.9	Gel22	PHH_Western Blots_pAkt_pERK_tAkt_tERK
pERK	5	min	40	ng/ml	1	7	59767173	Gel22	PHH_Western Blots_pAkt_pERK_tAkt_tERK
pERK	20	min	40	ng/ml	1	7	45258570	Gel22	PHH_Western Blots_pAkt_pERK_tAkt_tERK
pERK	40	min	40	ng/ml	1	4	43366580.39	Gel22	PHH_Western Blots_pAkt_pERK_tAkt_tERK
pERK	5	min	40	ng/ml	1	8	47372220	Gel23	PHH_Western Blots_pAkt_pERK_tAkt_tERK
pERK	20	min	40	ng/ml	1	8	40006735	Gel23	PHH_Western Blots_pAkt_pERK_tAkt_tERK
pERK	40	min	40	ng/ml	1	5	35993319.25	Gel23	PHH_Western Blots_pAkt_pERK_tAkt_tERK
pERK	5	min	40	ng/ml	2	4	45634093	Gel23	PHH_Western Blots_pAkt_pERK_tAkt_tERK
pERK	20	min	40	ng/ml	2	4	53620357	Gel23	PHH_Western Blots_pAkt_pERK_tAkt_tERK
pERK	40	min	40	ng/ml	2	4	34028074.9	Gel23	PHH_Western Blots_pAkt_pERK_tAkt_tERK
pERK	5	min	40	ng/ml	3	4	48931534.43	Gel23	PHH_Western Blots_pAkt_pERK_tAkt_tERK
pERK	20	min	40	ng/ml	3	4	39555246	Gel23	PHH_Western Blots_pAkt_pERK_tAkt_tERK
pERK	40	min	40	ng/ml	3	4	39134530	Gel23	PHH_Western Blots_pAkt_pERK_tAkt_tERK
pERK	5	min	40	ng/ml	4	3	48616677	Gel23	PHH_Western Blots_pAkt_pERK_tAkt_tERK
pERK	20	min	40	ng/ml	4	3	9622527.2	Gel23	PHH_Western Blots_pAkt_pERK_tAkt_tERK
pERK	40	min	40	ng/ml	4	3	44655477.83	Gel23	PHH_Western Blots_pAkt_pERK_tAkt_tERK
tERK	0	min	40	ng/ml	5	1	46706371.64	Gel1	PHH_Western Blots_pAkt_pERK_tAkt_tERK
tERK	5	min	40	ng/ml	5	1	49674583.91	Gel1	PHH_Western Blots_pAkt_pERK_tAkt_tERK
tERK	10	min	40	ng/ml	5	1	49272117.31	Gel1	PHH_Western Blots_pAkt_pERK_tAkt_tERK
tERK	20	min	40	ng/ml	5	1	51155900.9	Gel1	PHH_Western Blots_pAkt_pERK_tAkt_tERK
tERK	40	min	40	ng/ml	5	1	48573783	Gel1	PHH_Western Blots_pAkt_pERK_tAkt_tERK
tERK	60	min	40	ng/ml	5	1	55399380.65	Gel1	PHH_Western Blots_pAkt_pERK_tAkt_tERK
tERK	120	min	40	ng/ml	5	1	50084565.73	Gel1	PHH_Western Blots_pAkt_pERK_tAkt_tERK
tERK	0	min	0	ng/ml	5	1	46706371.64	Gel1	PHH_Western Blots_pAkt_pERK_tAkt_tERK
tERK	5	min	0	ng/ml	5	1	52967593	Gel1	PHH_Western Blots_pAkt_pERK_tAkt_tERK
tERK	10	min	0	ng/ml	5	1	51032505.57	Gel1	PHH_Western Blots_pAkt_pERK_tAkt_tERK
tERK	20	min	0	ng/ml	5	1	43146466.06	Gel1	PHH_Western Blots_pAkt_pERK_tAkt_tERK
tERK	40	min	0	ng/ml	5	1	52172541.96	Gel1	PHH_Western Blots_pAkt_pERK_tAkt_tERK
tERK	60	min	0	ng/ml	5	1	61275406.4	Gel1	PHH_Western Blots_pAkt_pERK_tAkt_tERK
tERK	120	min	0	ng/ml	5	1	43425177.28	Gel1	PHH_Western Blots_pAkt_pERK_tAkt_tERK
tERK	0	min	40	ng/ml	6	1	3093674	Gel3	PHH_Western Blots_pAkt_pERK_tAkt_tERK
tERK	5	min	40	ng/ml	6	1	213876	Gel3	PHH_Western Blots_pAkt_pERK_tAkt_tERK
tERK	10	min	40	ng/ml	6	1	476524	Gel3	PHH_Western Blots_pAkt_pERK_tAkt_tERK
tERK	20	min	40	ng/ml	6	1	1240685	Gel3	PHH_Western Blots_pAkt_pERK_tAkt_tERK
tERK	40	min	40	ng/ml	6	1	1204083	Gel3	PHH_Western Blots_pAkt_pERK_tAkt_tERK
tERK	60	min	40	ng/ml	6	1	746996	Gel3	PHH_Western Blots_pAkt_pERK_tAkt_tERK
tERK	120	min	40	ng/ml	6	1	1007597	Gel3	PHH_Western Blots_pAkt_pERK_tAkt_tERK
tERK	0	min	0	ng/ml	6	1	3093674	Gel3	PHH_Western Blots_pAkt_pERK_tAkt_tERK
tERK	5	min	0	ng/ml	6	1	4512646	Gel3	PHH_Western Blots_pAkt_pERK_tAkt_tERK
tERK	10	min	0	ng/ml	6	1	223036	Gel3	PHH_Western Blots_pAkt_pERK_tAkt_tERK
tERK	20	min	0	ng/ml	6	1	4413161	Gel3	PHH_Western Blots_pAkt_pERK_tAkt_tERK
tERK	40	min	0	ng/ml	6	1	175531	Gel3	PHH_Western Blots_pAkt_pERK_tAkt_tERK
tERK	60	min	0	ng/ml	6	1	3118344	Gel3	PHH_Western Blots_pAkt_pERK_tAkt_tERK
tERK	120	min	0	ng/ml	6	1	2874244	Gel3	PHH_Western Blots_pAkt_pERK_tAkt_tERK
tERK	0	min	40	ng/ml	7	1	36829738.77	Gel4	PHH_Western Blots_pAkt_pERK_tAkt_tERK
tERK	5	min	40	ng/ml	7	1	29157887.4	Gel4	PHH_Western Blots_pAkt_pERK_tAkt_tERK
tERK	10	min	40	ng/ml	7	1	17686515.5	Gel4	PHH_Western Blots_pAkt_pERK_tAkt_tERK
tERK	20	min	40	ng/ml	7	1	20764453.84	Gel4	PHH_Western Blots_pAkt_pERK_tAkt_tERK
tERK	40	min	40	ng/ml	7	1	24976706.59	Gel4	PHH_Western Blots_pAkt_pERK_tAkt_tERK
tERK	60	min	40	ng/ml	7	1	21153388.12	Gel4	PHH_Western Blots_pAkt_pERK_tAkt_tERK
tERK	120	min	40	ng/ml	7	1	12496665.37	Gel4	PHH_Western Blots_pAkt_pERK_tAkt_tERK
tERK	0	min	0	ng/ml	7	1	36829738.77	Gel4	PHH_Western Blots_pAkt_pERK_tAkt_tERK
tERK	5	min	0	ng/ml	7	1	37543525.66	Gel4	PHH_Western Blots_pAkt_pERK_tAkt_tERK
tERK	10	min	0	ng/ml	7	1	32545802.66	Gel4	PHH_Western Blots_pAkt_pERK_tAkt_tERK
tERK	20	min	0	ng/ml	7	1	40226003.2	Gel4	PHH_Western Blots_pAkt_pERK_tAkt_tERK
tERK	40	min	0	ng/ml	7	1	41232652.43	Gel4	PHH_Western Blots_pAkt_pERK_tAkt_tERK
tERK	60	min	0	ng/ml	7	1	21462045.49	Gel4	PHH_Western Blots_pAkt_pERK_tAkt_tERK
tERK	120	min	0	ng/ml	7	1	18751806.86	Gel4	PHH_Western Blots_pAkt_pERK_tAkt_tERK
tERK	0	min	40	ng/ml	1	1	10317984.85	Gel10	PHH_Western Blots_pAkt_pERK_tAkt_tERK
tERK	1	min	40	ng/ml	1	1	15211413.77	Gel10	PHH_Western Blots_pAkt_pERK_tAkt_tERK
tERK	3	min	40	ng/ml	1	1	10019573.78	Gel10	PHH_Western Blots_pAkt_pERK_tAkt_tERK
tERK	5	min	40	ng/ml	1	1	11236595.89	Gel10	PHH_Western Blots_pAkt_pERK_tAkt_tERK
tERK	10	min	40	ng/ml	1	1	14155301	Gel10	PHH_Western Blots_pAkt_pERK_tAkt_tERK
tERK	20	min	40	ng/ml	1	1	14561960.25	Gel10	PHH_Western Blots_pAkt_pERK_tAkt_tERK
tERK	40	min	40	ng/ml	1	1	5763749.23	Gel10	PHH_Western Blots_pAkt_pERK_tAkt_tERK
tERK	60	min	40	ng/ml	1	1	11453301	Gel10	PHH_Western Blots_pAkt_pERK_tAkt_tERK
tERK	120	min	40	ng/ml	1	1	17992584	Gel10	PHH_Western Blots_pAkt_pERK_tAkt_tERK
tERK	0	min	0	ng/ml	1	1	10317984.85	Gel10	PHH_Western Blots_pAkt_pERK_tAkt_tERK
tERK	1	min	0	ng/ml	1	1	12202564.93	Gel10	PHH_Western Blots_pAkt_pERK_tAkt_tERK
tERK	3	min	0	ng/ml	1	1	11900040.73	Gel10	PHH_Western Blots_pAkt_pERK_tAkt_tERK
tERK	5	min	0	ng/ml	1	1	9652896.75	Gel10	PHH_Western Blots_pAkt_pERK_tAkt_tERK
tERK	10	min	0	ng/ml	1	1	15987322.14	Gel10	PHH_Western Blots_pAkt_pERK_tAkt_tERK
tERK	20	min	0	ng/ml	1	1	11563758.2	Gel10	PHH_Western Blots_pAkt_pERK_tAkt_tERK
tERK	40	min	0	ng/ml	1	1	9677000.95	Gel10	PHH_Western Blots_pAkt_pERK_tAkt_tERK
tERK	60	min	0	ng/ml	1	1	12135670.92	Gel10	PHH_Western Blots_pAkt_pERK_tAkt_tERK
tERK	120	min	0	ng/ml	1	1	10930129.57	Gel10	PHH_Western Blots_pAkt_pERK_tAkt_tERK
tERK	0	min	40	ng/ml	1	2	24829502	Gel11	PHH_Western Blots_pAkt_pERK_tAkt_tERK
tERK	1	min	40	ng/ml	1	2	13814370.29	Gel11	PHH_Western Blots_pAkt_pERK_tAkt_tERK
tERK	3	min	40	ng/ml	1	2	23464168.72	Gel11	PHH_Western Blots_pAkt_pERK_tAkt_tERK
tERK	5	min	40	ng/ml	1	2	18749170.62	Gel11	PHH_Western Blots_pAkt_pERK_tAkt_tERK
tERK	10	min	40	ng/ml	1	2	25797154	Gel11	PHH_Western Blots_pAkt_pERK_tAkt_tERK
tERK	20	min	40	ng/ml	1	2	15308749.62	Gel11	PHH_Western Blots_pAkt_pERK_tAkt_tERK
tERK	40	min	40	ng/ml	1	2	13340104.61	Gel11	PHH_Western Blots_pAkt_pERK_tAkt_tERK
tERK	60	min	40	ng/ml	1	2	16060783.35	Gel11	PHH_Western Blots_pAkt_pERK_tAkt_tERK
tERK	120	min	40	ng/ml	1	2	14758723	Gel11	PHH_Western Blots_pAkt_pERK_tAkt_tERK
tERK	0	min	0	ng/ml	1	2	24829502	Gel11	PHH_Western Blots_pAkt_pERK_tAkt_tERK
tERK	1	min	0	ng/ml	1	2	12423380	Gel11	PHH_Western Blots_pAkt_pERK_tAkt_tERK
tERK	3	min	0	ng/ml	1	2	13277469.5	Gel11	PHH_Western Blots_pAkt_pERK_tAkt_tERK
tERK	5	min	0	ng/ml	1	2	14395075.87	Gel11	PHH_Western Blots_pAkt_pERK_tAkt_tERK
tERK	10	min	0	ng/ml	1	2	13322802.9	Gel11	PHH_Western Blots_pAkt_pERK_tAkt_tERK
tERK	20	min	0	ng/ml	1	2	17049800	Gel11	PHH_Western Blots_pAkt_pERK_tAkt_tERK
tERK	40	min	0	ng/ml	1	2	14086413.33	Gel11	PHH_Western Blots_pAkt_pERK_tAkt_tERK
tERK	60	min	0	ng/ml	1	2	14994403	Gel11	PHH_Western Blots_pAkt_pERK_tAkt_tERK
tERK	120	min	0	ng/ml	1	2	21475190	Gel11	PHH_Western Blots_pAkt_pERK_tAkt_tERK
tERK	0	min	40	ng/ml	1	3	18070587.93	Gel12	PHH_Western Blots_pAkt_pERK_tAkt_tERK
tERK	1	min	40	ng/ml	1	3	18744185.61	Gel12	PHH_Western Blots_pAkt_pERK_tAkt_tERK
tERK	3	min	40	ng/ml	1	3	11889962.05	Gel12	PHH_Western Blots_pAkt_pERK_tAkt_tERK
tERK	5	min	40	ng/ml	1	3	8945155.28	Gel12	PHH_Western Blots_pAkt_pERK_tAkt_tERK
tERK	10	min	40	ng/ml	1	3	10415872.29	Gel12	PHH_Western Blots_pAkt_pERK_tAkt_tERK
tERK	20	min	40	ng/ml	1	3	11035026.11	Gel12	PHH_Western Blots_pAkt_pERK_tAkt_tERK
tERK	40	min	40	ng/ml	1	3	11912679.68	Gel12	PHH_Western Blots_pAkt_pERK_tAkt_tERK
tERK	60	min	40	ng/ml	1	3	10055323.05	Gel12	PHH_Western Blots_pAkt_pERK_tAkt_tERK
tERK	120	min	40	ng/ml	1	3	13561623.69	Gel12	PHH_Western Blots_pAkt_pERK_tAkt_tERK
tERK	0	min	0	ng/ml	1	3	18070587.93	Gel12	PHH_Western Blots_pAkt_pERK_tAkt_tERK
tERK	1	min	0	ng/ml	1	3	15847491.31	Gel12	PHH_Western Blots_pAkt_pERK_tAkt_tERK
tERK	3	min	0	ng/ml	1	3	11770840	Gel12	PHH_Western Blots_pAkt_pERK_tAkt_tERK
tERK	5	min	0	ng/ml	1	3	15290538.5	Gel12	PHH_Western Blots_pAkt_pERK_tAkt_tERK
tERK	10	min	0	ng/ml	1	3	18119068.05	Gel12	PHH_Western Blots_pAkt_pERK_tAkt_tERK
tERK	20	min	0	ng/ml	1	3	18689913.52	Gel12	PHH_Western Blots_pAkt_pERK_tAkt_tERK
tERK	40	min	0	ng/ml	1	3	17141548.98	Gel12	PHH_Western Blots_pAkt_pERK_tAkt_tERK
tERK	60	min	0	ng/ml	1	3	18841283.1	Gel12	PHH_Western Blots_pAkt_pERK_tAkt_tERK
tERK	120	min	0	ng/ml	1	3	13995850.83	Gel12	PHH_Western Blots_pAkt_pERK_tAkt_tERK
tERK	0	min	40	ng/ml	1	4	16090028.82	Gel13	PHH_Western Blots_pAkt_pERK_tAkt_tERK
tERK	1	min	40	ng/ml	1	4	21553945.59	Gel13	PHH_Western Blots_pAkt_pERK_tAkt_tERK
tERK	3	min	40	ng/ml	1	4	16560834.78	Gel13	PHH_Western Blots_pAkt_pERK_tAkt_tERK
tERK	5	min	40	ng/ml	1	4	18311941.29	Gel13	PHH_Western Blots_pAkt_pERK_tAkt_tERK
tERK	20	min	40	ng/ml	1	4	9659143.68	Gel13	PHH_Western Blots_pAkt_pERK_tAkt_tERK
tERK	60	min	40	ng/ml	1	4	10169272.89	Gel13	PHH_Western Blots_pAkt_pERK_tAkt_tERK
tERK	120	min	40	ng/ml	1	4	17696930.81	Gel13	PHH_Western Blots_pAkt_pERK_tAkt_tERK
tERK	0	min	40	ng/ml	1	5	14236001.78	Gel13	PHH_Western Blots_pAkt_pERK_tAkt_tERK
tERK	1	min	40	ng/ml	1	5	15241201.68	Gel13	PHH_Western Blots_pAkt_pERK_tAkt_tERK
tERK	3	min	40	ng/ml	1	5	10714687.84	Gel13	PHH_Western Blots_pAkt_pERK_tAkt_tERK
tERK	5	min	40	ng/ml	1	5	12817353.57	Gel13	PHH_Western Blots_pAkt_pERK_tAkt_tERK
tERK	20	min	40	ng/ml	1	5	10229832.39	Gel13	PHH_Western Blots_pAkt_pERK_tAkt_tERK
tERK	60	min	40	ng/ml	1	5	10368701.19	Gel13	PHH_Western Blots_pAkt_pERK_tAkt_tERK
tERK	120	min	40	ng/ml	1	5	12528053.84	Gel13	PHH_Western Blots_pAkt_pERK_tAkt_tERK
tERK	0	min	40	ng/ml	1	6	13877459	Gel13	PHH_Western Blots_pAkt_pERK_tAkt_tERK
tERK	1	min	40	ng/ml	1	6	20192509.5	Gel13	PHH_Western Blots_pAkt_pERK_tAkt_tERK
tERK	3	min	40	ng/ml	1	6	12816087.63	Gel13	PHH_Western Blots_pAkt_pERK_tAkt_tERK
tERK	5	min	40	ng/ml	1	6	9879889.23	Gel13	PHH_Western Blots_pAkt_pERK_tAkt_tERK
tERK	20	min	40	ng/ml	1	6	11703663.33	Gel13	PHH_Western Blots_pAkt_pERK_tAkt_tERK
tERK	60	min	40	ng/ml	1	6	12865120.34	Gel13	PHH_Western Blots_pAkt_pERK_tAkt_tERK
tERK	120	min	40	ng/ml	1	6	8888612.91	Gel13	PHH_Western Blots_pAkt_pERK_tAkt_tERK
tERK	0	min	40	ng/ml	2	1	42271314.5	Gel14	PHH_Western Blots_pAkt_pERK_tAkt_tERK
tERK	5	min	40	ng/ml	2	1	42518494.67	Gel14	PHH_Western Blots_pAkt_pERK_tAkt_tERK
tERK	10	min	40	ng/ml	2	1	33903520.7	Gel14	PHH_Western Blots_pAkt_pERK_tAkt_tERK
tERK	20	min	40	ng/ml	2	1	55996167.76	Gel14	PHH_Western Blots_pAkt_pERK_tAkt_tERK
tERK	40	min	40	ng/ml	2	1	36144394	Gel14	PHH_Western Blots_pAkt_pERK_tAkt_tERK
tERK	60	min	40	ng/ml	2	1	31250227.21	Gel14	PHH_Western Blots_pAkt_pERK_tAkt_tERK
tERK	120	min	40	ng/ml	2	1	28448846	Gel14	PHH_Western Blots_pAkt_pERK_tAkt_tERK
tERK	0	min	0	ng/ml	2	1	42271314.5	Gel14	PHH_Western Blots_pAkt_pERK_tAkt_tERK
tERK	5	min	0	ng/ml	2	1	27318204.87	Gel14	PHH_Western Blots_pAkt_pERK_tAkt_tERK
tERK	10	min	0	ng/ml	2	1	43785095.7	Gel14	PHH_Western Blots_pAkt_pERK_tAkt_tERK
tERK	20	min	0	ng/ml	2	1	54947664	Gel14	PHH_Western Blots_pAkt_pERK_tAkt_tERK
tERK	40	min	0	ng/ml	2	1	19406490.59	Gel14	PHH_Western Blots_pAkt_pERK_tAkt_tERK
tERK	60	min	0	ng/ml	2	1	17480595.31	Gel14	PHH_Western Blots_pAkt_pERK_tAkt_tERK
tERK	120	min	0	ng/ml	2	1	19765475.5	Gel14	PHH_Western Blots_pAkt_pERK_tAkt_tERK
tERK	0	min	40	ng/ml	2	2	10278263.16	Gel15	PHH_Western Blots_pAkt_pERK_tAkt_tERK
tERK	5	min	40	ng/ml	2	2	11569201.53	Gel15	PHH_Western Blots_pAkt_pERK_tAkt_tERK
tERK	10	min	40	ng/ml	2	2	17328750.35	Gel15	PHH_Western Blots_pAkt_pERK_tAkt_tERK
tERK	20	min	40	ng/ml	2	2	11791627.34	Gel15	PHH_Western Blots_pAkt_pERK_tAkt_tERK
tERK	40	min	40	ng/ml	2	2	15605077.4	Gel15	PHH_Western Blots_pAkt_pERK_tAkt_tERK
tERK	60	min	40	ng/ml	2	2	8719593.5	Gel15	PHH_Western Blots_pAkt_pERK_tAkt_tERK
tERK	120	min	40	ng/ml	2	2	9866859.8	Gel15	PHH_Western Blots_pAkt_pERK_tAkt_tERK
tERK	0	min	0	ng/ml	2	2	10278263.16	Gel15	PHH_Western Blots_pAkt_pERK_tAkt_tERK
tERK	5	min	0	ng/ml	2	2	29363685	Gel15	PHH_Western Blots_pAkt_pERK_tAkt_tERK
tERK	10	min	0	ng/ml	2	2	9227300.2	Gel15	PHH_Western Blots_pAkt_pERK_tAkt_tERK
tERK	20	min	0	ng/ml	2	2	4085570.2	Gel15	PHH_Western Blots_pAkt_pERK_tAkt_tERK
tERK	40	min	0	ng/ml	2	2	8095710.84	Gel15	PHH_Western Blots_pAkt_pERK_tAkt_tERK
tERK	60	min	0	ng/ml	2	2	5539561.71	Gel15	PHH_Western Blots_pAkt_pERK_tAkt_tERK
tERK	120	min	0	ng/ml	2	2	10947827.92	Gel15	PHH_Western Blots_pAkt_pERK_tAkt_tERK
tERK	0	min	40	ng/ml	2	3	15430897.4	Gel16	PHH_Western Blots_pAkt_pERK_tAkt_tERK
tERK	5	min	40	ng/ml	2	3	14814597.8	Gel16	PHH_Western Blots_pAkt_pERK_tAkt_tERK
tERK	10	min	40	ng/ml	2	3	12837546.29	Gel16	PHH_Western Blots_pAkt_pERK_tAkt_tERK
tERK	20	min	40	ng/ml	2	3	13309534	Gel16	PHH_Western Blots_pAkt_pERK_tAkt_tERK
tERK	40	min	40	ng/ml	2	3	13447916.64	Gel16	PHH_Western Blots_pAkt_pERK_tAkt_tERK
tERK	60	min	40	ng/ml	2	3	18257675.15	Gel16	PHH_Western Blots_pAkt_pERK_tAkt_tERK
tERK	120	min	40	ng/ml	2	3	17511299.92	Gel16	PHH_Western Blots_pAkt_pERK_tAkt_tERK
tERK	0	min	0	ng/ml	2	3	15430897.4	Gel16	PHH_Western Blots_pAkt_pERK_tAkt_tERK
tERK	5	min	0	ng/ml	2	3	8271065.24	Gel16	PHH_Western Blots_pAkt_pERK_tAkt_tERK
tERK	10	min	0	ng/ml	2	3	12380693.89	Gel16	PHH_Western Blots_pAkt_pERK_tAkt_tERK
tERK	20	min	0	ng/ml	2	3	4577927.37	Gel16	PHH_Western Blots_pAkt_pERK_tAkt_tERK
tERK	40	min	0	ng/ml	2	3	11409762	Gel16	PHH_Western Blots_pAkt_pERK_tAkt_tERK
tERK	60	min	0	ng/ml	2	3	15586430.57	Gel16	PHH_Western Blots_pAkt_pERK_tAkt_tERK
tERK	120	min	0	ng/ml	2	3	11038305	Gel16	PHH_Western Blots_pAkt_pERK_tAkt_tERK
tERK	0	min	40	ng/ml	3	1	17511338	Gel17	PHH_Western Blots_pAkt_pERK_tAkt_tERK
tERK	1	min	40	ng/ml	3	1	20303372	Gel17	PHH_Western Blots_pAkt_pERK_tAkt_tERK
tERK	3	min	40	ng/ml	3	1	16868164.5	Gel17	PHH_Western Blots_pAkt_pERK_tAkt_tERK
tERK	5	min	40	ng/ml	3	1	19551999	Gel17	PHH_Western Blots_pAkt_pERK_tAkt_tERK
tERK	10	min	40	ng/ml	3	1	20275996.39	Gel17	PHH_Western Blots_pAkt_pERK_tAkt_tERK
tERK	20	min	40	ng/ml	3	1	20383696.5	Gel17	PHH_Western Blots_pAkt_pERK_tAkt_tERK
tERK	40	min	40	ng/ml	3	1	26109822.63	Gel17	PHH_Western Blots_pAkt_pERK_tAkt_tERK
tERK	60	min	40	ng/ml	3	1	29507232	Gel17	PHH_Western Blots_pAkt_pERK_tAkt_tERK
tERK	120	min	40	ng/ml	3	1	21075017.5	Gel17	PHH_Western Blots_pAkt_pERK_tAkt_tERK
tERK	0	min	0	ng/ml	3	1	17511338	Gel17	PHH_Western Blots_pAkt_pERK_tAkt_tERK
tERK	1	min	0	ng/ml	3	1	8565250.99	Gel17	PHH_Western Blots_pAkt_pERK_tAkt_tERK
tERK	3	min	0	ng/ml	3	1	18449273	Gel17	PHH_Western Blots_pAkt_pERK_tAkt_tERK
tERK	5	min	0	ng/ml	3	1	18264518	Gel17	PHH_Western Blots_pAkt_pERK_tAkt_tERK
tERK	10	min	0	ng/ml	3	1	15528621.5	Gel17	PHH_Western Blots_pAkt_pERK_tAkt_tERK
tERK	20	min	0	ng/ml	3	1	14585302	Gel17	PHH_Western Blots_pAkt_pERK_tAkt_tERK
tERK	40	min	0	ng/ml	3	1	6776260.5	Gel17	PHH_Western Blots_pAkt_pERK_tAkt_tERK
tERK	60	min	0	ng/ml	3	1	15464832	Gel17	PHH_Western Blots_pAkt_pERK_tAkt_tERK
tERK	120	min	0	ng/ml	3	1	14093180	Gel17	PHH_Western Blots_pAkt_pERK_tAkt_tERK
tERK	0	min	40	ng/ml	3	2	23988289	Gel18	PHH_Western Blots_pAkt_pERK_tAkt_tERK
tERK	1	min	40	ng/ml	3	2	14420039	Gel18	PHH_Western Blots_pAkt_pERK_tAkt_tERK
tERK	3	min	40	ng/ml	3	2	21419624	Gel18	PHH_Western Blots_pAkt_pERK_tAkt_tERK
tERK	5	min	40	ng/ml	3	2	23298088.5	Gel18	PHH_Western Blots_pAkt_pERK_tAkt_tERK
tERK	10	min	40	ng/ml	3	2	39594560.38	Gel18	PHH_Western Blots_pAkt_pERK_tAkt_tERK
tERK	20	min	40	ng/ml	3	2	26756978.5	Gel18	PHH_Western Blots_pAkt_pERK_tAkt_tERK
tERK	40	min	40	ng/ml	3	2	21241607.5	Gel18	PHH_Western Blots_pAkt_pERK_tAkt_tERK
tERK	60	min	40	ng/ml	3	2	19700134	Gel18	PHH_Western Blots_pAkt_pERK_tAkt_tERK
tERK	120	min	40	ng/ml	3	2	21409596.95	Gel18	PHH_Western Blots_pAkt_pERK_tAkt_tERK
tERK	0	min	0	ng/ml	3	2	23988289	Gel18	PHH_Western Blots_pAkt_pERK_tAkt_tERK
tERK	1	min	0	ng/ml	3	2	16594039	Gel18	PHH_Western Blots_pAkt_pERK_tAkt_tERK
tERK	3	min	0	ng/ml	3	2	15832578	Gel18	PHH_Western Blots_pAkt_pERK_tAkt_tERK
tERK	5	min	0	ng/ml	3	2	23701850.03	Gel18	PHH_Western Blots_pAkt_pERK_tAkt_tERK
tERK	10	min	0	ng/ml	3	2	14870005.5	Gel18	PHH_Western Blots_pAkt_pERK_tAkt_tERK
tERK	20	min	0	ng/ml	3	2	16760396	Gel18	PHH_Western Blots_pAkt_pERK_tAkt_tERK
tERK	40	min	0	ng/ml	3	2	15249457	Gel18	PHH_Western Blots_pAkt_pERK_tAkt_tERK
tERK	60	min	0	ng/ml	3	2	20513730	Gel18	PHH_Western Blots_pAkt_pERK_tAkt_tERK
tERK	120	min	0	ng/ml	3	2	12487170.04	Gel18	PHH_Western Blots_pAkt_pERK_tAkt_tERK
tERK	0	min	40	ng/ml	3	3	24913836	Gel19	PHH_Western Blots_pAkt_pERK_tAkt_tERK
tERK	1	min	40	ng/ml	3	3	20696252	Gel19	PHH_Western Blots_pAkt_pERK_tAkt_tERK
tERK	3	min	40	ng/ml	3	3	22689571	Gel19	PHH_Western Blots_pAkt_pERK_tAkt_tERK
tERK	5	min	40	ng/ml	3	3	42364035.5	Gel19	PHH_Western Blots_pAkt_pERK_tAkt_tERK
tERK	10	min	40	ng/ml	3	3	27456863	Gel19	PHH_Western Blots_pAkt_pERK_tAkt_tERK
tERK	20	min	40	ng/ml	3	3	16708634.52	Gel19	PHH_Western Blots_pAkt_pERK_tAkt_tERK
tERK	40	min	40	ng/ml	3	3	27918589.91	Gel19	PHH_Western Blots_pAkt_pERK_tAkt_tERK
tERK	60	min	40	ng/ml	3	3	19125377.46	Gel19	PHH_Western Blots_pAkt_pERK_tAkt_tERK
tERK	120	min	40	ng/ml	3	3	27050031.5	Gel19	PHH_Western Blots_pAkt_pERK_tAkt_tERK
tERK	0	min	0	ng/ml	3	3	24913836	Gel19	PHH_Western Blots_pAkt_pERK_tAkt_tERK
tERK	1	min	0	ng/ml	3	3	21919202	Gel19	PHH_Western Blots_pAkt_pERK_tAkt_tERK
tERK	3	min	0	ng/ml	3	3	25266594	Gel19	PHH_Western Blots_pAkt_pERK_tAkt_tERK
tERK	5	min	0	ng/ml	3	3	21214505.5	Gel19	PHH_Western Blots_pAkt_pERK_tAkt_tERK
tERK	10	min	0	ng/ml	3	3	18276438.82	Gel19	PHH_Western Blots_pAkt_pERK_tAkt_tERK
tERK	20	min	0	ng/ml	3	3	19486228	Gel19	PHH_Western Blots_pAkt_pERK_tAkt_tERK
tERK	40	min	0	ng/ml	3	3	29982429.5	Gel19	PHH_Western Blots_pAkt_pERK_tAkt_tERK
tERK	60	min	0	ng/ml	3	3	20252654.67	Gel19	PHH_Western Blots_pAkt_pERK_tAkt_tERK
tERK	120	min	0	ng/ml	3	3	26406140.47	Gel19	PHH_Western Blots_pAkt_pERK_tAkt_tERK
tERK	0	min	40	ng/ml	4	1	44865517.55	Gel20	PHH_Western Blots_pAkt_pERK_tAkt_tERK
tERK	3	min	40	ng/ml	4	1	40433933.07	Gel20	PHH_Western Blots_pAkt_pERK_tAkt_tERK
tERK	5	min	40	ng/ml	4	1	40283795	Gel20	PHH_Western Blots_pAkt_pERK_tAkt_tERK
tERK	10	min	40	ng/ml	4	1	52835424.51	Gel20	PHH_Western Blots_pAkt_pERK_tAkt_tERK
tERK	20	min	40	ng/ml	4	1	49094062.59	Gel20	PHH_Western Blots_pAkt_pERK_tAkt_tERK
tERK	40	min	40	ng/ml	4	1	30790169.71	Gel20	PHH_Western Blots_pAkt_pERK_tAkt_tERK
tERK	60	min	40	ng/ml	4	1	17656670.47	Gel20	PHH_Western Blots_pAkt_pERK_tAkt_tERK
tERK	120	min	40	ng/ml	4	1	49910159.41	Gel20	PHH_Western Blots_pAkt_pERK_tAkt_tERK
tERK	0	min	0	ng/ml	4	1	11729193.13	Gel20	PHH_Western Blots_pAkt_pERK_tAkt_tERK
tERK	3	min	0	ng/ml	4	1	16531831.7	Gel20	PHH_Western Blots_pAkt_pERK_tAkt_tERK
tERK	5	min	0	ng/ml	4	1	7292982.1	Gel20	PHH_Western Blots_pAkt_pERK_tAkt_tERK
tERK	10	min	0	ng/ml	4	1	12855110.5	Gel20	PHH_Western Blots_pAkt_pERK_tAkt_tERK
tERK	20	min	0	ng/ml	4	1	7242202	Gel20	PHH_Western Blots_pAkt_pERK_tAkt_tERK
tERK	60	min	0	ng/ml	4	1	3539455.5	Gel20	PHH_Western Blots_pAkt_pERK_tAkt_tERK
tERK	120	min	0	ng/ml	4	1	11171367.14	Gel20	PHH_Western Blots_pAkt_pERK_tAkt_tERK
tERK	0	min	40	ng/ml	4	2	11729193.13	Gel21	PHH_Western Blots_pAkt_pERK_tAkt_tERK
tERK	3	min	40	ng/ml	4	2	13806793.45	Gel21	PHH_Western Blots_pAkt_pERK_tAkt_tERK
tERK	5	min	40	ng/ml	4	2	13786599.75	Gel21	PHH_Western Blots_pAkt_pERK_tAkt_tERK
tERK	10	min	40	ng/ml	4	2	8026458.02	Gel21	PHH_Western Blots_pAkt_pERK_tAkt_tERK
tERK	20	min	40	ng/ml	4	2	9649524.29	Gel21	PHH_Western Blots_pAkt_pERK_tAkt_tERK
tERK	40	min	40	ng/ml	4	2	14786554	Gel21	PHH_Western Blots_pAkt_pERK_tAkt_tERK
tERK	60	min	40	ng/ml	4	2	12518708.26	Gel21	PHH_Western Blots_pAkt_pERK_tAkt_tERK
tERK	120	min	40	ng/ml	4	2	8381662.71	Gel21	PHH_Western Blots_pAkt_pERK_tAkt_tERK
tERK	0	min	0	ng/ml	4	2	11729193.13	Gel21	PHH_Western Blots_pAkt_pERK_tAkt_tERK
tERK	3	min	0	ng/ml	4	2	16531831.7	Gel21	PHH_Western Blots_pAkt_pERK_tAkt_tERK
tERK	5	min	0	ng/ml	4	2	7292982.1	Gel21	PHH_Western Blots_pAkt_pERK_tAkt_tERK
tERK	10	min	0	ng/ml	4	2	12855110.5	Gel21	PHH_Western Blots_pAkt_pERK_tAkt_tERK
tERK	20	min	0	ng/ml	4	2	7242202	Gel21	PHH_Western Blots_pAkt_pERK_tAkt_tERK
tERK	60	min	0	ng/ml	4	2	3539455.5	Gel21	PHH_Western Blots_pAkt_pERK_tAkt_tERK
tERK	120	min	0	ng/ml	4	2	11171367.14	Gel21	PHH_Western Blots_pAkt_pERK_tAkt_tERK
tERK	5	min	40	ng/ml	5	2	1901986.8	Gel22	PHH_Western Blots_pAkt_pERK_tAkt_tERK
tERK	20	min	40	ng/ml	5	2	10265378.98	Gel22	PHH_Western Blots_pAkt_pERK_tAkt_tERK
tERK	40	min	40	ng/ml	5	2	8726213	Gel22	PHH_Western Blots_pAkt_pERK_tAkt_tERK
tERK	5	min	40	ng/ml	6	2	11097942.34	Gel22	PHH_Western Blots_pAkt_pERK_tAkt_tERK
tERK	20	min	40	ng/ml	6	2	7855997.69	Gel22	PHH_Western Blots_pAkt_pERK_tAkt_tERK
tERK	40	min	40	ng/ml	6	2	11340369.28	Gel22	PHH_Western Blots_pAkt_pERK_tAkt_tERK
tERK	5	min	40	ng/ml	7	2	6332978.41	Gel22	PHH_Western Blots_pAkt_pERK_tAkt_tERK
tERK	20	min	40	ng/ml	7	2	6287781.78	Gel22	PHH_Western Blots_pAkt_pERK_tAkt_tERK
tERK	40	min	40	ng/ml	7	2	6136669.5	Gel22	PHH_Western Blots_pAkt_pERK_tAkt_tERK
tERK	5	min	40	ng/ml	1	7	11413114.86	Gel22	PHH_Western Blots_pAkt_pERK_tAkt_tERK
tERK	20	min	40	ng/ml	1	7	11155415.52	Gel22	PHH_Western Blots_pAkt_pERK_tAkt_tERK
tERK	40	min	40	ng/ml	1	4	11777716.3	Gel22	PHH_Western Blots_pAkt_pERK_tAkt_tERK
tERK	5	min	40	ng/ml	1	8	44719263	Gel23	PHH_Western Blots_pAkt_pERK_tAkt_tERK
tERK	20	min	40	ng/ml	1	8	24348258.25	Gel23	PHH_Western Blots_pAkt_pERK_tAkt_tERK
tERK	40	min	40	ng/ml	1	5	26601243.8	Gel23	PHH_Western Blots_pAkt_pERK_tAkt_tERK
tERK	5	min	40	ng/ml	2	4	29531056.14	Gel23	PHH_Western Blots_pAkt_pERK_tAkt_tERK
tERK	20	min	40	ng/ml	2	4	37541950.5	Gel23	PHH_Western Blots_pAkt_pERK_tAkt_tERK
tERK	40	min	40	ng/ml	2	4	33128023.28	Gel23	PHH_Western Blots_pAkt_pERK_tAkt_tERK
tERK	5	min	40	ng/ml	3	4	29963119.31	Gel23	PHH_Western Blots_pAkt_pERK_tAkt_tERK
tERK	20	min	40	ng/ml	3	4	40173921.54	Gel23	PHH_Western Blots_pAkt_pERK_tAkt_tERK
tERK	40	min	40	ng/ml	3	4	20996916.5	Gel23	PHH_Western Blots_pAkt_pERK_tAkt_tERK
tERK	5	min	40	ng/ml	4	3	37844232.31	Gel23	PHH_Western Blots_pAkt_pERK_tAkt_tERK
tERK	20	min	40	ng/ml	4	3	27944844	Gel23	PHH_Western Blots_pAkt_pERK_tAkt_tERK
tERK	40	min	40	ng/ml	4	3	20849466.48	Gel23	PHH_Western Blots_pAkt_pERK_tAkt_tERK
pMet	0	min	40	ng/ml	5	1	2599526.86	Gel1	PHH_Western Blots_pMet_tMet
pMet	5	min	40	ng/ml	5	1	23548969	Gel1	PHH_Western Blots_pMet_tMet
pMet	10	min	40	ng/ml	5	1	26086744.5	Gel1	PHH_Western Blots_pMet_tMet
pMet	20	min	40	ng/ml	5	1	26905528.62	Gel1	PHH_Western Blots_pMet_tMet
pMet	40	min	40	ng/ml	5	1	19227746.32	Gel1	PHH_Western Blots_pMet_tMet
pMet	60	min	40	ng/ml	5	1	30215416.08	Gel1	PHH_Western Blots_pMet_tMet
pMet	120	min	40	ng/ml	5	1	23230912.69	Gel1	PHH_Western Blots_pMet_tMet
pMet	0	min	0	ng/ml	5	1	2599526.86	Gel1	PHH_Western Blots_pMet_tMet
pMet	5	min	0	ng/ml	5	1	2744374.08	Gel1	PHH_Western Blots_pMet_tMet
pMet	10	min	0	ng/ml	5	1	3126025.42	Gel1	PHH_Western Blots_pMet_tMet
pMet	20	min	0	ng/ml	5	1	3477906.33	Gel1	PHH_Western Blots_pMet_tMet
pMet	40	min	0	ng/ml	5	1	8349266.84	Gel1	PHH_Western Blots_pMet_tMet
pMet	60	min	0	ng/ml	5	1	7373137.64	Gel1	PHH_Western Blots_pMet_tMet
pMet	120	min	0	ng/ml	5	1	1823092.08	Gel1	PHH_Western Blots_pMet_tMet
pMet	0	min	40	ng/ml	6	1	284898.29	Gel3	PHH_Western Blots_pMet_tMet
pMet	5	min	40	ng/ml	6	1	18352385.45	Gel3	PHH_Western Blots_pMet_tMet
pMet	10	min	40	ng/ml	6	1	21760225.2	Gel3	PHH_Western Blots_pMet_tMet
pMet	20	min	40	ng/ml	6	1	21311946	Gel3	PHH_Western Blots_pMet_tMet
pMet	40	min	40	ng/ml	6	1	15730577	Gel3	PHH_Western Blots_pMet_tMet
pMet	60	min	40	ng/ml	6	1	16648042.8	Gel3	PHH_Western Blots_pMet_tMet
pMet	120	min	40	ng/ml	6	1	11309582	Gel3	PHH_Western Blots_pMet_tMet
pMet	0	min	0	ng/ml	6	1	284898.29	Gel3	PHH_Western Blots_pMet_tMet
pMet	5	min	0	ng/ml	6	1	696263.23	Gel3	PHH_Western Blots_pMet_tMet
pMet	10	min	0	ng/ml	6	1	234168	Gel3	PHH_Western Blots_pMet_tMet
pMet	20	min	0	ng/ml	6	1	270752.57	Gel3	PHH_Western Blots_pMet_tMet
pMet	40	min	0	ng/ml	6	1	131361.7	Gel3	PHH_Western Blots_pMet_tMet
pMet	60	min	0	ng/ml	6	1	376493.87	Gel3	PHH_Western Blots_pMet_tMet
pMet	120	min	0	ng/ml	6	1	198360.95	Gel3	PHH_Western Blots_pMet_tMet
pMet	0	min	40	ng/ml	7	1	1190513.5	Gel4	PHH_Western Blots_pMet_tMet
pMet	5	min	40	ng/ml	7	1	35443946.42	Gel4	PHH_Western Blots_pMet_tMet
pMet	10	min	40	ng/ml	7	1	20644386.25	Gel4	PHH_Western Blots_pMet_tMet
pMet	20	min	40	ng/ml	7	1	30214171.4	Gel4	PHH_Western Blots_pMet_tMet
pMet	40	min	40	ng/ml	7	1	34628142.56	Gel4	PHH_Western Blots_pMet_tMet
pMet	60	min	40	ng/ml	7	1	27170853.11	Gel4	PHH_Western Blots_pMet_tMet
pMet	120	min	40	ng/ml	7	1	26421996	Gel4	PHH_Western Blots_pMet_tMet
pMet	0	min	0	ng/ml	7	1	1190513.5	Gel4	PHH_Western Blots_pMet_tMet
pMet	5	min	0	ng/ml	7	1	2258676.1	Gel4	PHH_Western Blots_pMet_tMet
pMet	10	min	0	ng/ml	7	1	2094928.71	Gel4	PHH_Western Blots_pMet_tMet
pMet	20	min	0	ng/ml	7	1	2014277.36	Gel4	PHH_Western Blots_pMet_tMet
pMet	40	min	0	ng/ml	7	1	2358583.67	Gel4	PHH_Western Blots_pMet_tMet
pMet	60	min	0	ng/ml	7	1	1749136.75	Gel4	PHH_Western Blots_pMet_tMet
pMet	120	min	0	ng/ml	7	1	1045406.75	Gel4	PHH_Western Blots_pMet_tMet
pMet	0	min	40	ng/ml	1	1	1086234	Gel10	PHH_Western Blots_pMet_tMet
pMet	1	min	40	ng/ml	1	1	26548426.67	Gel10	PHH_Western Blots_pMet_tMet
pMet	3	min	40	ng/ml	1	1	14602214	Gel10	PHH_Western Blots_pMet_tMet
pMet	5	min	40	ng/ml	1	1	17500707.03	Gel10	PHH_Western Blots_pMet_tMet
pMet	10	min	40	ng/ml	1	1	14803550.4	Gel10	PHH_Western Blots_pMet_tMet
pMet	20	min	40	ng/ml	1	1	11514103	Gel10	PHH_Western Blots_pMet_tMet
pMet	40	min	40	ng/ml	1	1	10580969	Gel10	PHH_Western Blots_pMet_tMet
pMet	60	min	40	ng/ml	1	1	8745076	Gel10	PHH_Western Blots_pMet_tMet
pMet	120	min	40	ng/ml	1	1	11720014.83	Gel10	PHH_Western Blots_pMet_tMet
pMet	0	min	0	ng/ml	1	1	1086234	Gel10	PHH_Western Blots_pMet_tMet
pMet	1	min	0	ng/ml	1	1	1243480.5	Gel10	PHH_Western Blots_pMet_tMet
pMet	3	min	0	ng/ml	1	1	1309197.58	Gel10	PHH_Western Blots_pMet_tMet
pMet	5	min	0	ng/ml	1	1	883834.27	Gel10	PHH_Western Blots_pMet_tMet
pMet	10	min	0	ng/ml	1	1	1442163.96	Gel10	PHH_Western Blots_pMet_tMet
pMet	20	min	0	ng/ml	1	1	1264734	Gel10	PHH_Western Blots_pMet_tMet
pMet	40	min	0	ng/ml	1	1	1083873.2	Gel10	PHH_Western Blots_pMet_tMet
pMet	60	min	0	ng/ml	1	1	1254861.22	Gel10	PHH_Western Blots_pMet_tMet
pMet	120	min	0	ng/ml	1	1	1423622.24	Gel10	PHH_Western Blots_pMet_tMet
pMet	0	min	40	ng/ml	1	2	3667210.56	Gel11	PHH_Western Blots_pMet_tMet
pMet	1	min	40	ng/ml	1	2	40584259	Gel11	PHH_Western Blots_pMet_tMet
pMet	3	min	40	ng/ml	1	2	46624569.5	Gel11	PHH_Western Blots_pMet_tMet
pMet	5	min	40	ng/ml	1	2	46967075.15	Gel11	PHH_Western Blots_pMet_tMet
pMet	10	min	40	ng/ml	1	2	18092544.35	Gel11	PHH_Western Blots_pMet_tMet
pMet	20	min	40	ng/ml	1	2	28924152.17	Gel11	PHH_Western Blots_pMet_tMet
pMet	40	min	40	ng/ml	1	2	29775368.14	Gel11	PHH_Western Blots_pMet_tMet
pMet	60	min	40	ng/ml	1	2	15699457	Gel11	PHH_Western Blots_pMet_tMet
pMet	120	min	40	ng/ml	1	2	31264228.25	Gel11	PHH_Western Blots_pMet_tMet
pMet	0	min	0	ng/ml	1	2	3667210.56	Gel11	PHH_Western Blots_pMet_tMet
pMet	1	min	0	ng/ml	1	2	1914566.8	Gel11	PHH_Western Blots_pMet_tMet
pMet	3	min	0	ng/ml	1	2	4444880	Gel11	PHH_Western Blots_pMet_tMet
pMet	5	min	0	ng/ml	1	2	1277380.28	Gel11	PHH_Western Blots_pMet_tMet
pMet	10	min	0	ng/ml	1	2	3641874.91	Gel11	PHH_Western Blots_pMet_tMet
pMet	20	min	0	ng/ml	1	2	3422699.55	Gel11	PHH_Western Blots_pMet_tMet
pMet	40	min	0	ng/ml	1	2	2822083.14	Gel11	PHH_Western Blots_pMet_tMet
pMet	60	min	0	ng/ml	1	2	3970993	Gel11	PHH_Western Blots_pMet_tMet
pMet	120	min	0	ng/ml	1	2	2391960.88	Gel11	PHH_Western Blots_pMet_tMet
pMet	0	min	40	ng/ml	1	3	1369102.21	Gel12	PHH_Western Blots_pMet_tMet
pMet	1	min	40	ng/ml	1	3	24601558.71	Gel12	PHH_Western Blots_pMet_tMet
pMet	3	min	40	ng/ml	1	3	27957193.43	Gel12	PHH_Western Blots_pMet_tMet
pMet	5	min	40	ng/ml	1	3	12353263.3	Gel12	PHH_Western Blots_pMet_tMet
pMet	10	min	40	ng/ml	1	3	25512785.14	Gel12	PHH_Western Blots_pMet_tMet
pMet	20	min	40	ng/ml	1	3	7461295.25	Gel12	PHH_Western Blots_pMet_tMet
pMet	40	min	40	ng/ml	1	3	19626758.03	Gel12	PHH_Western Blots_pMet_tMet
pMet	60	min	40	ng/ml	1	3	17340249.84	Gel12	PHH_Western Blots_pMet_tMet
pMet	120	min	40	ng/ml	1	3	26425403	Gel12	PHH_Western Blots_pMet_tMet
pMet	0	min	0	ng/ml	1	3	1369102.21	Gel12	PHH_Western Blots_pMet_tMet
pMet	1	min	0	ng/ml	1	3	787483.71	Gel12	PHH_Western Blots_pMet_tMet
pMet	3	min	0	ng/ml	1	3	1338074.06	Gel12	PHH_Western Blots_pMet_tMet
pMet	5	min	0	ng/ml	1	3	1277920.22	Gel12	PHH_Western Blots_pMet_tMet
pMet	10	min	0	ng/ml	1	3	1586026.19	Gel12	PHH_Western Blots_pMet_tMet
pMet	20	min	0	ng/ml	1	3	822628.59	Gel12	PHH_Western Blots_pMet_tMet
pMet	40	min	0	ng/ml	1	3	805260.51	Gel12	PHH_Western Blots_pMet_tMet
pMet	60	min	0	ng/ml	1	3	1771616.94	Gel12	PHH_Western Blots_pMet_tMet
pMet	120	min	0	ng/ml	1	3	355118.05	Gel12	PHH_Western Blots_pMet_tMet
pMet	0	min	40	ng/ml	1	4	1098740	Gel13	PHH_Western Blots_pMet_tMet
pMet	1	min	40	ng/ml	1	4	18868260.5	Gel13	PHH_Western Blots_pMet_tMet
pMet	3	min	40	ng/ml	1	4	10183919.02	Gel13	PHH_Western Blots_pMet_tMet
pMet	5	min	40	ng/ml	1	4	13219886.34	Gel13	PHH_Western Blots_pMet_tMet
pMet	20	min	40	ng/ml	1	4	6582599.5	Gel13	PHH_Western Blots_pMet_tMet
pMet	60	min	40	ng/ml	1	4	10296414.58	Gel13	PHH_Western Blots_pMet_tMet
pMet	120	min	40	ng/ml	1	4	16191308	Gel13	PHH_Western Blots_pMet_tMet
pMet	0	min	40	ng/ml	1	5	892675.75	Gel13	PHH_Western Blots_pMet_tMet
pMet	1	min	40	ng/ml	1	5	12161760	Gel13	PHH_Western Blots_pMet_tMet
pMet	3	min	40	ng/ml	1	5	10318349.31	Gel13	PHH_Western Blots_pMet_tMet
pMet	5	min	40	ng/ml	1	5	5232887.79	Gel13	PHH_Western Blots_pMet_tMet
pMet	20	min	40	ng/ml	1	5	12338473	Gel13	PHH_Western Blots_pMet_tMet
pMet	60	min	40	ng/ml	1	5	6708117	Gel13	PHH_Western Blots_pMet_tMet
pMet	120	min	40	ng/ml	1	5	12330143	Gel13	PHH_Western Blots_pMet_tMet
pMet	0	min	40	ng/ml	1	6	531783.2	Gel13	PHH_Western Blots_pMet_tMet
pMet	1	min	40	ng/ml	1	6	13973837.5	Gel13	PHH_Western Blots_pMet_tMet
pMet	3	min	40	ng/ml	1	6	10740406	Gel13	PHH_Western Blots_pMet_tMet
pMet	5	min	40	ng/ml	1	6	4901480.14	Gel13	PHH_Western Blots_pMet_tMet
pMet	20	min	40	ng/ml	1	6	14408544.75	Gel13	PHH_Western Blots_pMet_tMet
pMet	60	min	40	ng/ml	1	6	15408385.3	Gel13	PHH_Western Blots_pMet_tMet
pMet	120	min	40	ng/ml	1	6	9351660.5	Gel13	PHH_Western Blots_pMet_tMet
pMet	0	min	40	ng/ml	2	1	1922253.9	Gel14	PHH_Western Blots_pMet_tMet
pMet	5	min	40	ng/ml	2	1	20122906.33	Gel14	PHH_Western Blots_pMet_tMet
pMet	10	min	40	ng/ml	2	1	19703518.18	Gel14	PHH_Western Blots_pMet_tMet
pMet	20	min	40	ng/ml	2	1	28825853	Gel14	PHH_Western Blots_pMet_tMet
pMet	40	min	40	ng/ml	2	1	13917014	Gel14	PHH_Western Blots_pMet_tMet
pMet	60	min	40	ng/ml	2	1	16539798.5	Gel14	PHH_Western Blots_pMet_tMet
pMet	120	min	40	ng/ml	2	1	11387111.25	Gel14	PHH_Western Blots_pMet_tMet
pMet	0	min	0	ng/ml	2	1	1922253.9	Gel14	PHH_Western Blots_pMet_tMet
pMet	5	min	0	ng/ml	2	1	1472247.8	Gel14	PHH_Western Blots_pMet_tMet
pMet	10	min	0	ng/ml	2	1	2049137.68	Gel14	PHH_Western Blots_pMet_tMet
pMet	20	min	0	ng/ml	2	1	3571437.83	Gel14	PHH_Western Blots_pMet_tMet
pMet	40	min	0	ng/ml	2	1	973645.37	Gel14	PHH_Western Blots_pMet_tMet
pMet	60	min	0	ng/ml	2	1	1091494.7	Gel14	PHH_Western Blots_pMet_tMet
pMet	120	min	0	ng/ml	2	1	1006519.06	Gel14	PHH_Western Blots_pMet_tMet
pMet	0	min	40	ng/ml	2	2	1463963.8	Gel15	PHH_Western Blots_pMet_tMet
pMet	5	min	40	ng/ml	2	2	13279515.66	Gel15	PHH_Western Blots_pMet_tMet
pMet	10	min	40	ng/ml	2	2	26219652.18	Gel15	PHH_Western Blots_pMet_tMet
pMet	20	min	40	ng/ml	2	2	12919732	Gel15	PHH_Western Blots_pMet_tMet
pMet	40	min	40	ng/ml	2	2	10663178.5	Gel15	PHH_Western Blots_pMet_tMet
pMet	60	min	40	ng/ml	2	2	5964510.75	Gel15	PHH_Western Blots_pMet_tMet
pMet	120	min	40	ng/ml	2	2	6381887	Gel15	PHH_Western Blots_pMet_tMet
pMet	0	min	0	ng/ml	2	2	1463963.8	Gel15	PHH_Western Blots_pMet_tMet
pMet	5	min	0	ng/ml	2	2	2382806.5	Gel15	PHH_Western Blots_pMet_tMet
pMet	10	min	0	ng/ml	2	2	691826.13	Gel15	PHH_Western Blots_pMet_tMet
pMet	20	min	0	ng/ml	2	2	687380.14	Gel15	PHH_Western Blots_pMet_tMet
pMet	40	min	0	ng/ml	2	2	812620.4	Gel15	PHH_Western Blots_pMet_tMet
pMet	60	min	0	ng/ml	2	2	707738.08	Gel15	PHH_Western Blots_pMet_tMet
pMet	120	min	0	ng/ml	2	2	1334770.28	Gel15	PHH_Western Blots_pMet_tMet
pMet	0	min	40	ng/ml	2	3	5990250.23	Gel16	PHH_Western Blots_pMet_tMet
pMet	5	min	40	ng/ml	2	3	13983901.56	Gel16	PHH_Western Blots_pMet_tMet
pMet	10	min	40	ng/ml	2	3	36936282.17	Gel16	PHH_Western Blots_pMet_tMet
pMet	20	min	40	ng/ml	2	3	31655321.25	Gel16	PHH_Western Blots_pMet_tMet
pMet	40	min	40	ng/ml	2	3	21362715.14	Gel16	PHH_Western Blots_pMet_tMet
pMet	60	min	40	ng/ml	2	3	31691378.5	Gel16	PHH_Western Blots_pMet_tMet
pMet	120	min	40	ng/ml	2	3	22351566	Gel16	PHH_Western Blots_pMet_tMet
pMet	0	min	0	ng/ml	2	3	5990250.23	Gel16	PHH_Western Blots_pMet_tMet
pMet	5	min	0	ng/ml	2	3	6417049.1	Gel16	PHH_Western Blots_pMet_tMet
pMet	10	min	0	ng/ml	2	3	3010440.22	Gel16	PHH_Western Blots_pMet_tMet
pMet	20	min	0	ng/ml	2	3	3597739.83	Gel16	PHH_Western Blots_pMet_tMet
pMet	40	min	0	ng/ml	2	3	5001235	Gel16	PHH_Western Blots_pMet_tMet
pMet	60	min	0	ng/ml	2	3	5904332.63	Gel16	PHH_Western Blots_pMet_tMet
pMet	120	min	0	ng/ml	2	3	4924646.5	Gel16	PHH_Western Blots_pMet_tMet
pMet	0	min	40	ng/ml	3	1	1625443.5	Gel17	PHH_Western Blots_pMet_tMet
pMet	1	min	40	ng/ml	3	1	24265278	Gel17	PHH_Western Blots_pMet_tMet
pMet	3	min	40	ng/ml	3	1	10689288.23	Gel17	PHH_Western Blots_pMet_tMet
pMet	5	min	40	ng/ml	3	1	11234554	Gel17	PHH_Western Blots_pMet_tMet
pMet	10	min	40	ng/ml	3	1	18223987.96	Gel17	PHH_Western Blots_pMet_tMet
pMet	20	min	40	ng/ml	3	1	22521943.5	Gel17	PHH_Western Blots_pMet_tMet
pMet	40	min	40	ng/ml	3	1	18735174.5	Gel17	PHH_Western Blots_pMet_tMet
pMet	60	min	40	ng/ml	3	1	21377163.71	Gel17	PHH_Western Blots_pMet_tMet
pMet	120	min	40	ng/ml	3	1	17984419.5	Gel17	PHH_Western Blots_pMet_tMet
pMet	0	min	0	ng/ml	3	1	1625443.5	Gel17	PHH_Western Blots_pMet_tMet
pMet	1	min	0	ng/ml	3	1	1453561.3	Gel17	PHH_Western Blots_pMet_tMet
pMet	3	min	0	ng/ml	3	1	1544411.3	Gel17	PHH_Western Blots_pMet_tMet
pMet	5	min	0	ng/ml	3	1	1461833.46	Gel17	PHH_Western Blots_pMet_tMet
pMet	10	min	0	ng/ml	3	1	1424712.52	Gel17	PHH_Western Blots_pMet_tMet
pMet	20	min	0	ng/ml	3	1	1083164.13	Gel17	PHH_Western Blots_pMet_tMet
pMet	40	min	0	ng/ml	3	1	1640638.94	Gel17	PHH_Western Blots_pMet_tMet
pMet	60	min	0	ng/ml	3	1	1171902.18	Gel17	PHH_Western Blots_pMet_tMet
pMet	120	min	0	ng/ml	3	1	1679640.07	Gel17	PHH_Western Blots_pMet_tMet
pMet	0	min	40	ng/ml	3	2	1423500.25	Gel18	PHH_Western Blots_pMet_tMet
pMet	1	min	40	ng/ml	3	2	19436436.67	Gel18	PHH_Western Blots_pMet_tMet
pMet	3	min	40	ng/ml	3	2	19536101.97	Gel18	PHH_Western Blots_pMet_tMet
pMet	5	min	40	ng/ml	3	2	24100966.32	Gel18	PHH_Western Blots_pMet_tMet
pMet	10	min	40	ng/ml	3	2	37719924.54	Gel18	PHH_Western Blots_pMet_tMet
pMet	20	min	40	ng/ml	3	2	29479657.77	Gel18	PHH_Western Blots_pMet_tMet
pMet	40	min	40	ng/ml	3	2	10753114.1	Gel18	PHH_Western Blots_pMet_tMet
pMet	60	min	40	ng/ml	3	2	17454067.3	Gel18	PHH_Western Blots_pMet_tMet
pMet	120	min	40	ng/ml	3	2	19984579	Gel18	PHH_Western Blots_pMet_tMet
pMet	0	min	0	ng/ml	3	2	1423500.25	Gel18	PHH_Western Blots_pMet_tMet
pMet	1	min	0	ng/ml	3	2	2411580.84	Gel18	PHH_Western Blots_pMet_tMet
pMet	3	min	0	ng/ml	3	2	1564661.78	Gel18	PHH_Western Blots_pMet_tMet
pMet	5	min	0	ng/ml	3	2	1685998.33	Gel18	PHH_Western Blots_pMet_tMet
pMet	10	min	0	ng/ml	3	2	3234656.11	Gel18	PHH_Western Blots_pMet_tMet
pMet	20	min	0	ng/ml	3	2	1551872.27	Gel18	PHH_Western Blots_pMet_tMet
pMet	40	min	0	ng/ml	3	2	1149029.17	Gel18	PHH_Western Blots_pMet_tMet
pMet	60	min	0	ng/ml	3	2	1768041	Gel18	PHH_Western Blots_pMet_tMet
pMet	120	min	0	ng/ml	3	2	1515900.19	Gel18	PHH_Western Blots_pMet_tMet
pMet	0	min	40	ng/ml	3	3	823756.88	Gel19	PHH_Western Blots_pMet_tMet
pMet	1	min	40	ng/ml	3	3	19882224.98	Gel19	PHH_Western Blots_pMet_tMet
pMet	3	min	40	ng/ml	3	3	16385412.8	Gel19	PHH_Western Blots_pMet_tMet
pMet	5	min	40	ng/ml	3	3	10400877.91	Gel19	PHH_Western Blots_pMet_tMet
pMet	10	min	40	ng/ml	3	3	26854701	Gel19	PHH_Western Blots_pMet_tMet
pMet	20	min	40	ng/ml	3	3	16567379.13	Gel19	PHH_Western Blots_pMet_tMet
pMet	40	min	40	ng/ml	3	3	16283487.83	Gel19	PHH_Western Blots_pMet_tMet
pMet	60	min	40	ng/ml	3	3	40413558.64	Gel19	PHH_Western Blots_pMet_tMet
pMet	120	min	40	ng/ml	3	3	16344095.68	Gel19	PHH_Western Blots_pMet_tMet
pMet	0	min	0	ng/ml	3	3	823756.88	Gel19	PHH_Western Blots_pMet_tMet
pMet	1	min	0	ng/ml	3	3	3820519.76	Gel19	PHH_Western Blots_pMet_tMet
pMet	3	min	0	ng/ml	3	3	928175.06	Gel19	PHH_Western Blots_pMet_tMet
pMet	5	min	0	ng/ml	3	3	2780161.74	Gel19	PHH_Western Blots_pMet_tMet
pMet	10	min	0	ng/ml	3	3	2401740.03	Gel19	PHH_Western Blots_pMet_tMet
pMet	20	min	0	ng/ml	3	3	1549206.12	Gel19	PHH_Western Blots_pMet_tMet
pMet	40	min	0	ng/ml	3	3	2233827.84	Gel19	PHH_Western Blots_pMet_tMet
pMet	60	min	0	ng/ml	3	3	2810890	Gel19	PHH_Western Blots_pMet_tMet
pMet	120	min	0	ng/ml	3	3	390607.58	Gel19	PHH_Western Blots_pMet_tMet
pMet	0	min	40	ng/ml	4	1	1413866.36	Gel20	PHH_Western Blots_pMet_tMet
pMet	3	min	40	ng/ml	4	1	22075230.5	Gel20	PHH_Western Blots_pMet_tMet
pMet	5	min	40	ng/ml	4	1	40159514.8	Gel20	PHH_Western Blots_pMet_tMet
pMet	10	min	40	ng/ml	4	1	28911018.91	Gel20	PHH_Western Blots_pMet_tMet
pMet	20	min	40	ng/ml	4	1	21583224.5	Gel20	PHH_Western Blots_pMet_tMet
pMet	40	min	40	ng/ml	4	1	13082345.1	Gel20	PHH_Western Blots_pMet_tMet
pMet	60	min	40	ng/ml	4	1	17359628.5	Gel20	PHH_Western Blots_pMet_tMet
pMet	120	min	40	ng/ml	4	1	32426649.68	Gel20	PHH_Western Blots_pMet_tMet
pMet	0	min	0	ng/ml	4	1	1413866.36	Gel20	PHH_Western Blots_pMet_tMet
pMet	3	min	0	ng/ml	4	1	1344404.67	Gel20	PHH_Western Blots_pMet_tMet
pMet	5	min	0	ng/ml	4	1	1438958	Gel20	PHH_Western Blots_pMet_tMet
pMet	10	min	0	ng/ml	4	1	669632	Gel20	PHH_Western Blots_pMet_tMet
pMet	20	min	0	ng/ml	4	1	848826.33	Gel20	PHH_Western Blots_pMet_tMet
pMet	60	min	0	ng/ml	4	1	1266095.33	Gel20	PHH_Western Blots_pMet_tMet
pMet	120	min	0	ng/ml	4	1	1518571.82	Gel20	PHH_Western Blots_pMet_tMet
pMet	0	min	40	ng/ml	4	2	2100319.33	Gel21	PHH_Western Blots_pMet_tMet
pMet	3	min	40	ng/ml	4	2	35817697	Gel21	PHH_Western Blots_pMet_tMet
pMet	5	min	40	ng/ml	4	2	34437840.3	Gel21	PHH_Western Blots_pMet_tMet
pMet	10	min	40	ng/ml	4	2	37030705	Gel21	PHH_Western Blots_pMet_tMet
pMet	20	min	40	ng/ml	4	2	28273461.63	Gel21	PHH_Western Blots_pMet_tMet
pMet	40	min	40	ng/ml	4	2	22710890.4	Gel21	PHH_Western Blots_pMet_tMet
pMet	60	min	40	ng/ml	4	2	31145447.5	Gel21	PHH_Western Blots_pMet_tMet
pMet	120	min	40	ng/ml	4	2	19213226.5	Gel21	PHH_Western Blots_pMet_tMet
pMet	0	min	0	ng/ml	4	2	2100319.33	Gel21	PHH_Western Blots_pMet_tMet
pMet	3	min	0	ng/ml	4	2	2793410.8	Gel21	PHH_Western Blots_pMet_tMet
pMet	5	min	0	ng/ml	4	2	3027523.72	Gel21	PHH_Western Blots_pMet_tMet
pMet	10	min	0	ng/ml	4	2	3438905.2	Gel21	PHH_Western Blots_pMet_tMet
pMet	20	min	0	ng/ml	4	2	2552206.91	Gel21	PHH_Western Blots_pMet_tMet
pMet	60	min	0	ng/ml	4	2	917998.06	Gel21	PHH_Western Blots_pMet_tMet
pMet	120	min	0	ng/ml	4	2	3030640.82	Gel21	PHH_Western Blots_pMet_tMet
pMet	5	min	40	ng/ml	5	2	2154921.24	Gel22	PHH_Western Blots_pMet_tMet
pMet	20	min	40	ng/ml	5	2	34422674.64	Gel22	PHH_Western Blots_pMet_tMet
pMet	40	min	40	ng/ml	5	2	23358703.51	Gel22	PHH_Western Blots_pMet_tMet
pMet	5	min	40	ng/ml	6	2	38031267.2	Gel22	PHH_Western Blots_pMet_tMet
pMet	20	min	40	ng/ml	6	2	48689123	Gel22	PHH_Western Blots_pMet_tMet
pMet	40	min	40	ng/ml	6	2	47070992.5	Gel22	PHH_Western Blots_pMet_tMet
pMet	5	min	40	ng/ml	7	2	14670463.39	Gel22	PHH_Western Blots_pMet_tMet
pMet	20	min	40	ng/ml	7	2	10944921.18	Gel22	PHH_Western Blots_pMet_tMet
pMet	40	min	40	ng/ml	7	2	14128928.08	Gel22	PHH_Western Blots_pMet_tMet
pMet	5	min	40	ng/ml	1	7	49684145.5	Gel22	PHH_Western Blots_pMet_tMet
pMet	20	min	40	ng/ml	1	7	57296738.5	Gel22	PHH_Western Blots_pMet_tMet
pMet	40	min	40	ng/ml	1	4	17965670.54	Gel22	PHH_Western Blots_pMet_tMet
pMet	5	min	40	ng/ml	1	8	47745387.12	Gel23	PHH_Western Blots_pMet_tMet
pMet	20	min	40	ng/ml	1	8	29952349.7	Gel23	PHH_Western Blots_pMet_tMet
pMet	40	min	40	ng/ml	1	5	24646270.24	Gel23	PHH_Western Blots_pMet_tMet
pMet	5	min	40	ng/ml	2	4	32401675.26	Gel23	PHH_Western Blots_pMet_tMet
pMet	20	min	40	ng/ml	2	4	45149082.63	Gel23	PHH_Western Blots_pMet_tMet
pMet	40	min	40	ng/ml	2	4	43521720.5	Gel23	PHH_Western Blots_pMet_tMet
pMet	5	min	40	ng/ml	3	4	34831081.74	Gel23	PHH_Western Blots_pMet_tMet
pMet	20	min	40	ng/ml	3	4	41886950.65	Gel23	PHH_Western Blots_pMet_tMet
pMet	40	min	40	ng/ml	3	4	50040367.75	Gel23	PHH_Western Blots_pMet_tMet
pMet	5	min	40	ng/ml	4	3	28652324.75	Gel23	PHH_Western Blots_pMet_tMet
pMet	20	min	40	ng/ml	4	3	19441383.28	Gel23	PHH_Western Blots_pMet_tMet
pMet	40	min	40	ng/ml	4	3	23742553.17	Gel23	PHH_Western Blots_pMet_tMet
tMet	0	min	40	ng/ml	5	1	7742408	Gel1	PHH_Western Blots_pMet_tMet
tMet	5	min	40	ng/ml	5	1	6991058.31	Gel1	PHH_Western Blots_pMet_tMet
tMet	10	min	40	ng/ml	5	1	5289462.65	Gel1	PHH_Western Blots_pMet_tMet
tMet	20	min	40	ng/ml	5	1	4418480.46	Gel1	PHH_Western Blots_pMet_tMet
tMet	40	min	40	ng/ml	5	1	3219129.32	Gel1	PHH_Western Blots_pMet_tMet
tMet	60	min	40	ng/ml	5	1	4572597.96	Gel1	PHH_Western Blots_pMet_tMet
tMet	120	min	40	ng/ml	5	1	4088732.1	Gel1	PHH_Western Blots_pMet_tMet
tMet	0	min	0	ng/ml	5	1	7742408	Gel1	PHH_Western Blots_pMet_tMet
tMet	5	min	0	ng/ml	5	1	12584805.03	Gel1	PHH_Western Blots_pMet_tMet
tMet	10	min	0	ng/ml	5	1	10156566.79	Gel1	PHH_Western Blots_pMet_tMet
tMet	20	min	0	ng/ml	5	1	5406279.05	Gel1	PHH_Western Blots_pMet_tMet
tMet	40	min	0	ng/ml	5	1	8516620.26	Gel1	PHH_Western Blots_pMet_tMet
tMet	60	min	0	ng/ml	5	1	10122625.73	Gel1	PHH_Western Blots_pMet_tMet
tMet	120	min	0	ng/ml	5	1	10799649.38	Gel1	PHH_Western Blots_pMet_tMet
tMet	0	min	40	ng/ml	6	1	14900789.5	Gel3	PHH_Western Blots_pMet_tMet
tMet	5	min	40	ng/ml	6	1	5717016.5	Gel3	PHH_Western Blots_pMet_tMet
tMet	10	min	40	ng/ml	6	1	5575932.57	Gel3	PHH_Western Blots_pMet_tMet
tMet	20	min	40	ng/ml	6	1	4638056.33	Gel3	PHH_Western Blots_pMet_tMet
tMet	40	min	40	ng/ml	6	1	4388033.11	Gel3	PHH_Western Blots_pMet_tMet
tMet	60	min	40	ng/ml	6	1	4860624.81	Gel3	PHH_Western Blots_pMet_tMet
tMet	120	min	40	ng/ml	6	1	4275446.5	Gel3	PHH_Western Blots_pMet_tMet
tMet	0	min	0	ng/ml	6	1	14900789.5	Gel3	PHH_Western Blots_pMet_tMet
tMet	5	min	0	ng/ml	6	1	15081193.5	Gel3	PHH_Western Blots_pMet_tMet
tMet	10	min	0	ng/ml	6	1	10336811	Gel3	PHH_Western Blots_pMet_tMet
tMet	20	min	0	ng/ml	6	1	9812228.5	Gel3	PHH_Western Blots_pMet_tMet
tMet	40	min	0	ng/ml	6	1	11281476	Gel3	PHH_Western Blots_pMet_tMet
tMet	60	min	0	ng/ml	6	1	10592976.6	Gel3	PHH_Western Blots_pMet_tMet
tMet	120	min	0	ng/ml	6	1	8162434	Gel3	PHH_Western Blots_pMet_tMet
tMet	0	min	40	ng/ml	7	1	12047166.89	Gel4	PHH_Western Blots_pMet_tMet
tMet	5	min	40	ng/ml	7	1	13043281.59	Gel4	PHH_Western Blots_pMet_tMet
tMet	10	min	40	ng/ml	7	1	14722753.59	Gel4	PHH_Western Blots_pMet_tMet
tMet	20	min	40	ng/ml	7	1	17622182.43	Gel4	PHH_Western Blots_pMet_tMet
tMet	40	min	40	ng/ml	7	1	12360188.16	Gel4	PHH_Western Blots_pMet_tMet
tMet	60	min	40	ng/ml	7	1	15971967.79	Gel4	PHH_Western Blots_pMet_tMet
tMet	120	min	40	ng/ml	7	1	23219347.17	Gel4	PHH_Western Blots_pMet_tMet
tMet	0	min	0	ng/ml	7	1	12047166.89	Gel4	PHH_Western Blots_pMet_tMet
tMet	5	min	0	ng/ml	7	1	16874983.88	Gel4	PHH_Western Blots_pMet_tMet
tMet	10	min	0	ng/ml	7	1	25039378	Gel4	PHH_Western Blots_pMet_tMet
tMet	20	min	0	ng/ml	7	1	17474166.39	Gel4	PHH_Western Blots_pMet_tMet
tMet	40	min	0	ng/ml	7	1	12422573.33	Gel4	PHH_Western Blots_pMet_tMet
tMet	60	min	0	ng/ml	7	1	17067237.97	Gel4	PHH_Western Blots_pMet_tMet
tMet	120	min	0	ng/ml	7	1	19294399.85	Gel4	PHH_Western Blots_pMet_tMet
tMet	0	min	40	ng/ml	1	1	19888001.12	Gel10	PHH_Western Blots_pMet_tMet
tMet	1	min	40	ng/ml	1	1	28901320.75	Gel10	PHH_Western Blots_pMet_tMet
tMet	3	min	40	ng/ml	1	1	24761669.92	Gel10	PHH_Western Blots_pMet_tMet
tMet	5	min	40	ng/ml	1	1	32235875.43	Gel10	PHH_Western Blots_pMet_tMet
tMet	10	min	40	ng/ml	1	1	20373770	Gel10	PHH_Western Blots_pMet_tMet
tMet	20	min	40	ng/ml	1	1	18603967.6	Gel10	PHH_Western Blots_pMet_tMet
tMet	40	min	40	ng/ml	1	1	19855444.61	Gel10	PHH_Western Blots_pMet_tMet
tMet	60	min	40	ng/ml	1	1	16565625.17	Gel10	PHH_Western Blots_pMet_tMet
tMet	120	min	40	ng/ml	1	1	21138840.25	Gel10	PHH_Western Blots_pMet_tMet
tMet	0	min	0	ng/ml	1	1	19888001.12	Gel10	PHH_Western Blots_pMet_tMet
tMet	1	min	0	ng/ml	1	1	21758931.21	Gel10	PHH_Western Blots_pMet_tMet
tMet	3	min	0	ng/ml	1	1	20909354.42	Gel10	PHH_Western Blots_pMet_tMet
tMet	5	min	0	ng/ml	1	1	28675479.25	Gel10	PHH_Western Blots_pMet_tMet
tMet	10	min	0	ng/ml	1	1	20640921.5	Gel10	PHH_Western Blots_pMet_tMet
tMet	20	min	0	ng/ml	1	1	19052693	Gel10	PHH_Western Blots_pMet_tMet
tMet	40	min	0	ng/ml	1	1	17999660	Gel10	PHH_Western Blots_pMet_tMet
tMet	60	min	0	ng/ml	1	1	16627084.17	Gel10	PHH_Western Blots_pMet_tMet
tMet	120	min	0	ng/ml	1	1	21861164.06	Gel10	PHH_Western Blots_pMet_tMet
tMet	0	min	40	ng/ml	1	2	37703045.88	Gel11	PHH_Western Blots_pMet_tMet
tMet	1	min	40	ng/ml	1	2	44540657.5	Gel11	PHH_Western Blots_pMet_tMet
tMet	3	min	40	ng/ml	1	2	50036314	Gel11	PHH_Western Blots_pMet_tMet
tMet	5	min	40	ng/ml	1	2	36594324.8	Gel11	PHH_Western Blots_pMet_tMet
tMet	10	min	40	ng/ml	1	2	48880244.05	Gel11	PHH_Western Blots_pMet_tMet
tMet	20	min	40	ng/ml	1	2	47851939.03	Gel11	PHH_Western Blots_pMet_tMet
tMet	40	min	40	ng/ml	1	2	30616968.55	Gel11	PHH_Western Blots_pMet_tMet
tMet	60	min	40	ng/ml	1	2	30606060.12	Gel11	PHH_Western Blots_pMet_tMet
tMet	120	min	40	ng/ml	1	2	35149048.5	Gel11	PHH_Western Blots_pMet_tMet
tMet	0	min	0	ng/ml	1	2	37703045.88	Gel11	PHH_Western Blots_pMet_tMet
tMet	1	min	0	ng/ml	1	2	16128575.94	Gel11	PHH_Western Blots_pMet_tMet
tMet	3	min	0	ng/ml	1	2	19802900	Gel11	PHH_Western Blots_pMet_tMet
tMet	5	min	0	ng/ml	1	2	13485697.92	Gel11	PHH_Western Blots_pMet_tMet
tMet	10	min	0	ng/ml	1	2	23880527.19	Gel11	PHH_Western Blots_pMet_tMet
tMet	20	min	0	ng/ml	1	2	16628399.69	Gel11	PHH_Western Blots_pMet_tMet
tMet	40	min	0	ng/ml	1	2	24177301.09	Gel11	PHH_Western Blots_pMet_tMet
tMet	60	min	0	ng/ml	1	2	18525369.63	Gel11	PHH_Western Blots_pMet_tMet
tMet	120	min	0	ng/ml	1	2	17143202.18	Gel11	PHH_Western Blots_pMet_tMet
tMet	0	min	40	ng/ml	1	3	14936980.5	Gel12	PHH_Western Blots_pMet_tMet
tMet	1	min	40	ng/ml	1	3	22990725.5	Gel12	PHH_Western Blots_pMet_tMet
tMet	3	min	40	ng/ml	1	3	30516942	Gel12	PHH_Western Blots_pMet_tMet
tMet	5	min	40	ng/ml	1	3	28676641.5	Gel12	PHH_Western Blots_pMet_tMet
tMet	10	min	40	ng/ml	1	3	29712467.6	Gel12	PHH_Western Blots_pMet_tMet
tMet	20	min	40	ng/ml	1	3	24223993	Gel12	PHH_Western Blots_pMet_tMet
tMet	40	min	40	ng/ml	1	3	23835580	Gel12	PHH_Western Blots_pMet_tMet
tMet	60	min	40	ng/ml	1	3	22060164.62	Gel12	PHH_Western Blots_pMet_tMet
tMet	120	min	40	ng/ml	1	3	24046073	Gel12	PHH_Western Blots_pMet_tMet
tMet	0	min	0	ng/ml	1	3	14936980.5	Gel12	PHH_Western Blots_pMet_tMet
tMet	1	min	0	ng/ml	1	3	21894978.5	Gel12	PHH_Western Blots_pMet_tMet
tMet	3	min	0	ng/ml	1	3	20564281	Gel12	PHH_Western Blots_pMet_tMet
tMet	5	min	0	ng/ml	1	3	19140614	Gel12	PHH_Western Blots_pMet_tMet
tMet	10	min	0	ng/ml	1	3	10984955.33	Gel12	PHH_Western Blots_pMet_tMet
tMet	20	min	0	ng/ml	1	3	20582943	Gel12	PHH_Western Blots_pMet_tMet
tMet	40	min	0	ng/ml	1	3	24288489	Gel12	PHH_Western Blots_pMet_tMet
tMet	60	min	0	ng/ml	1	3	12871604.28	Gel12	PHH_Western Blots_pMet_tMet
tMet	120	min	0	ng/ml	1	3	18300182.75	Gel12	PHH_Western Blots_pMet_tMet
tMet	0	min	40	ng/ml	1	4	11495184	Gel13	PHH_Western Blots_pMet_tMet
tMet	1	min	40	ng/ml	1	4	23607365	Gel13	PHH_Western Blots_pMet_tMet
tMet	3	min	40	ng/ml	1	4	9074647	Gel13	PHH_Western Blots_pMet_tMet
tMet	5	min	40	ng/ml	1	4	12858701.86	Gel13	PHH_Western Blots_pMet_tMet
tMet	20	min	40	ng/ml	1	4	10948117	Gel13	PHH_Western Blots_pMet_tMet
tMet	60	min	40	ng/ml	1	4	12401940.01	Gel13	PHH_Western Blots_pMet_tMet
tMet	120	min	40	ng/ml	1	4	10570606	Gel13	PHH_Western Blots_pMet_tMet
tMet	0	min	40	ng/ml	1	5	7316991.64	Gel13	PHH_Western Blots_pMet_tMet
tMet	1	min	40	ng/ml	1	5	18796259.41	Gel13	PHH_Western Blots_pMet_tMet
tMet	3	min	40	ng/ml	1	5	10041352	Gel13	PHH_Western Blots_pMet_tMet
tMet	5	min	40	ng/ml	1	5	6143189.12	Gel13	PHH_Western Blots_pMet_tMet
tMet	20	min	40	ng/ml	1	5	17737293.93	Gel13	PHH_Western Blots_pMet_tMet
tMet	60	min	40	ng/ml	1	5	9129930.5	Gel13	PHH_Western Blots_pMet_tMet
tMet	120	min	40	ng/ml	1	5	7719195.5	Gel13	PHH_Western Blots_pMet_tMet
tMet	0	min	40	ng/ml	1	6	6476500.43	Gel13	PHH_Western Blots_pMet_tMet
tMet	1	min	40	ng/ml	1	6	19588120	Gel13	PHH_Western Blots_pMet_tMet
tMet	3	min	40	ng/ml	1	6	12731911	Gel13	PHH_Western Blots_pMet_tMet
tMet	5	min	40	ng/ml	1	6	11914316	Gel13	PHH_Western Blots_pMet_tMet
tMet	20	min	40	ng/ml	1	6	15850672	Gel13	PHH_Western Blots_pMet_tMet
tMet	60	min	40	ng/ml	1	6	10423708.6	Gel13	PHH_Western Blots_pMet_tMet
tMet	120	min	40	ng/ml	1	6	7693424	Gel13	PHH_Western Blots_pMet_tMet
tMet	0	min	40	ng/ml	2	1	6364546	Gel14	PHH_Western Blots_pMet_tMet
tMet	5	min	40	ng/ml	2	1	11774190.5	Gel14	PHH_Western Blots_pMet_tMet
tMet	10	min	40	ng/ml	2	1	7119858.6	Gel14	PHH_Western Blots_pMet_tMet
tMet	20	min	40	ng/ml	2	1	6783728	Gel14	PHH_Western Blots_pMet_tMet
tMet	40	min	40	ng/ml	2	1	4152857.33	Gel14	PHH_Western Blots_pMet_tMet
tMet	60	min	40	ng/ml	2	1	3882065.33	Gel14	PHH_Western Blots_pMet_tMet
tMet	120	min	40	ng/ml	2	1	5644898.65	Gel14	PHH_Western Blots_pMet_tMet
tMet	0	min	0	ng/ml	2	1	6364546	Gel14	PHH_Western Blots_pMet_tMet
tMet	5	min	0	ng/ml	2	1	8308166.31	Gel14	PHH_Western Blots_pMet_tMet
tMet	10	min	0	ng/ml	2	1	4889937	Gel14	PHH_Western Blots_pMet_tMet
tMet	20	min	0	ng/ml	2	1	23760699	Gel14	PHH_Western Blots_pMet_tMet
tMet	40	min	0	ng/ml	2	1	1876487.17	Gel14	PHH_Western Blots_pMet_tMet
tMet	60	min	0	ng/ml	2	1	6937038.49	Gel14	PHH_Western Blots_pMet_tMet
tMet	120	min	0	ng/ml	2	1	7708830.3	Gel14	PHH_Western Blots_pMet_tMet
tMet	0	min	40	ng/ml	2	2	10099830	Gel15	PHH_Western Blots_pMet_tMet
tMet	5	min	40	ng/ml	2	2	18648544.5	Gel15	PHH_Western Blots_pMet_tMet
tMet	10	min	40	ng/ml	2	2	31569427	Gel15	PHH_Western Blots_pMet_tMet
tMet	20	min	40	ng/ml	2	2	26527487	Gel15	PHH_Western Blots_pMet_tMet
tMet	40	min	40	ng/ml	2	2	22510869.36	Gel15	PHH_Western Blots_pMet_tMet
tMet	60	min	40	ng/ml	2	2	12879975	Gel15	PHH_Western Blots_pMet_tMet
tMet	120	min	40	ng/ml	2	2	11519118.42	Gel15	PHH_Western Blots_pMet_tMet
tMet	0	min	0	ng/ml	2	2	10099830	Gel15	PHH_Western Blots_pMet_tMet
tMet	5	min	0	ng/ml	2	2	30621472	Gel15	PHH_Western Blots_pMet_tMet
tMet	10	min	0	ng/ml	2	2	11648537.47	Gel15	PHH_Western Blots_pMet_tMet
tMet	20	min	0	ng/ml	2	2	3816822.8	Gel15	PHH_Western Blots_pMet_tMet
tMet	40	min	0	ng/ml	2	2	6678992.14	Gel15	PHH_Western Blots_pMet_tMet
tMet	60	min	0	ng/ml	2	2	5262966	Gel15	PHH_Western Blots_pMet_tMet
tMet	120	min	0	ng/ml	2	2	20854552	Gel15	PHH_Western Blots_pMet_tMet
tMet	0	min	40	ng/ml	2	3	17971954.5	Gel16	PHH_Western Blots_pMet_tMet
tMet	5	min	40	ng/ml	2	3	8880568.5	Gel16	PHH_Western Blots_pMet_tMet
tMet	10	min	40	ng/ml	2	3	39592170	Gel16	PHH_Western Blots_pMet_tMet
tMet	20	min	40	ng/ml	2	3	13693760.88	Gel16	PHH_Western Blots_pMet_tMet
tMet	40	min	40	ng/ml	2	3	13999391	Gel16	PHH_Western Blots_pMet_tMet
tMet	60	min	40	ng/ml	2	3	16180366.5	Gel16	PHH_Western Blots_pMet_tMet
tMet	120	min	40	ng/ml	2	3	11667508.67	Gel16	PHH_Western Blots_pMet_tMet
tMet	0	min	0	ng/ml	2	3	17971954.5	Gel16	PHH_Western Blots_pMet_tMet
tMet	5	min	0	ng/ml	2	3	10307777.83	Gel16	PHH_Western Blots_pMet_tMet
tMet	10	min	0	ng/ml	2	3	12336008.7	Gel16	PHH_Western Blots_pMet_tMet
tMet	20	min	0	ng/ml	2	3	5885171	Gel16	PHH_Western Blots_pMet_tMet
tMet	40	min	0	ng/ml	2	3	10944751	Gel16	PHH_Western Blots_pMet_tMet
tMet	60	min	0	ng/ml	2	3	9073536.29	Gel16	PHH_Western Blots_pMet_tMet
tMet	120	min	0	ng/ml	2	3	17546346	Gel16	PHH_Western Blots_pMet_tMet
tMet	0	min	40	ng/ml	3	1	15570597	Gel17	PHH_Western Blots_pMet_tMet
tMet	1	min	40	ng/ml	3	1	21531617	Gel17	PHH_Western Blots_pMet_tMet
tMet	3	min	40	ng/ml	3	1	9132477.5	Gel17	PHH_Western Blots_pMet_tMet
tMet	5	min	40	ng/ml	3	1	7858312.5	Gel17	PHH_Western Blots_pMet_tMet
tMet	10	min	40	ng/ml	3	1	12157347.16	Gel17	PHH_Western Blots_pMet_tMet
tMet	20	min	40	ng/ml	3	1	16333852.5	Gel17	PHH_Western Blots_pMet_tMet
tMet	40	min	40	ng/ml	3	1	14246964	Gel17	PHH_Western Blots_pMet_tMet
tMet	60	min	40	ng/ml	3	1	18453234	Gel17	PHH_Western Blots_pMet_tMet
tMet	120	min	40	ng/ml	3	1	13192931.5	Gel17	PHH_Western Blots_pMet_tMet
tMet	0	min	0	ng/ml	3	1	15570597	Gel17	PHH_Western Blots_pMet_tMet
tMet	1	min	0	ng/ml	3	1	21367588.36	Gel17	PHH_Western Blots_pMet_tMet
tMet	3	min	0	ng/ml	3	1	13602508.5	Gel17	PHH_Western Blots_pMet_tMet
tMet	5	min	0	ng/ml	3	1	19987377	Gel17	PHH_Western Blots_pMet_tMet
tMet	10	min	0	ng/ml	3	1	17556151	Gel17	PHH_Western Blots_pMet_tMet
tMet	20	min	0	ng/ml	3	1	11533040	Gel17	PHH_Western Blots_pMet_tMet
tMet	40	min	0	ng/ml	3	1	8066447.83	Gel17	PHH_Western Blots_pMet_tMet
tMet	60	min	0	ng/ml	3	1	16404709	Gel17	PHH_Western Blots_pMet_tMet
tMet	120	min	0	ng/ml	3	1	21712752.09	Gel17	PHH_Western Blots_pMet_tMet
tMet	0	min	40	ng/ml	3	2	24821999.05	Gel18	PHH_Western Blots_pMet_tMet
tMet	1	min	40	ng/ml	3	2	31240654	Gel18	PHH_Western Blots_pMet_tMet
tMet	3	min	40	ng/ml	3	2	27276847	Gel18	PHH_Western Blots_pMet_tMet
tMet	5	min	40	ng/ml	3	2	23147704	Gel18	PHH_Western Blots_pMet_tMet
tMet	10	min	40	ng/ml	3	2	29927708.5	Gel18	PHH_Western Blots_pMet_tMet
tMet	20	min	40	ng/ml	3	2	16153216	Gel18	PHH_Western Blots_pMet_tMet
tMet	40	min	40	ng/ml	3	2	4898417	Gel18	PHH_Western Blots_pMet_tMet
tMet	60	min	40	ng/ml	3	2	22938397	Gel18	PHH_Western Blots_pMet_tMet
tMet	120	min	40	ng/ml	3	2	21221114.21	Gel18	PHH_Western Blots_pMet_tMet
tMet	0	min	0	ng/ml	3	2	24821999.05	Gel18	PHH_Western Blots_pMet_tMet
tMet	1	min	0	ng/ml	3	2	11462420	Gel18	PHH_Western Blots_pMet_tMet
tMet	3	min	0	ng/ml	3	2	11696233	Gel18	PHH_Western Blots_pMet_tMet
tMet	5	min	0	ng/ml	3	2	21272911.15	Gel18	PHH_Western Blots_pMet_tMet
tMet	10	min	0	ng/ml	3	2	21793725.83	Gel18	PHH_Western Blots_pMet_tMet
tMet	20	min	0	ng/ml	3	2	10610242.93	Gel18	PHH_Western Blots_pMet_tMet
tMet	40	min	0	ng/ml	3	2	26826863.5	Gel18	PHH_Western Blots_pMet_tMet
tMet	60	min	0	ng/ml	3	2	19964476.5	Gel18	PHH_Western Blots_pMet_tMet
tMet	120	min	0	ng/ml	3	2	15804733.33	Gel18	PHH_Western Blots_pMet_tMet
tMet	0	min	40	ng/ml	3	3	22011869.17	Gel19	PHH_Western Blots_pMet_tMet
tMet	1	min	40	ng/ml	3	3	18242093.36	Gel19	PHH_Western Blots_pMet_tMet
tMet	3	min	40	ng/ml	3	3	8854368.1	Gel19	PHH_Western Blots_pMet_tMet
tMet	5	min	40	ng/ml	3	3	31186277.55	Gel19	PHH_Western Blots_pMet_tMet
tMet	10	min	40	ng/ml	3	3	15271614.66	Gel19	PHH_Western Blots_pMet_tMet
tMet	20	min	40	ng/ml	3	3	5760037.66	Gel19	PHH_Western Blots_pMet_tMet
tMet	40	min	40	ng/ml	3	3	17277057.57	Gel19	PHH_Western Blots_pMet_tMet
tMet	60	min	40	ng/ml	3	3	26686280	Gel19	PHH_Western Blots_pMet_tMet
tMet	120	min	40	ng/ml	3	3	9719349.04	Gel19	PHH_Western Blots_pMet_tMet
tMet	0	min	0	ng/ml	3	3	22011869.17	Gel19	PHH_Western Blots_pMet_tMet
tMet	1	min	0	ng/ml	3	3	32744628	Gel19	PHH_Western Blots_pMet_tMet
tMet	3	min	0	ng/ml	3	3	22957791	Gel19	PHH_Western Blots_pMet_tMet
tMet	5	min	0	ng/ml	3	3	11535626.73	Gel19	PHH_Western Blots_pMet_tMet
tMet	10	min	0	ng/ml	3	3	31054361.2	Gel19	PHH_Western Blots_pMet_tMet
tMet	20	min	0	ng/ml	3	3	24131813	Gel19	PHH_Western Blots_pMet_tMet
tMet	40	min	0	ng/ml	3	3	10334066.31	Gel19	PHH_Western Blots_pMet_tMet
tMet	60	min	0	ng/ml	3	3	7583584.08	Gel19	PHH_Western Blots_pMet_tMet
tMet	120	min	0	ng/ml	3	3	21002433	Gel19	PHH_Western Blots_pMet_tMet
tMet	0	min	40	ng/ml	4	1	19957367	Gel20	PHH_Western Blots_pMet_tMet
tMet	3	min	40	ng/ml	4	1	9389957	Gel20	PHH_Western Blots_pMet_tMet
tMet	5	min	40	ng/ml	4	1	13202009	Gel20	PHH_Western Blots_pMet_tMet
tMet	10	min	40	ng/ml	4	1	13216375.63	Gel20	PHH_Western Blots_pMet_tMet
tMet	20	min	40	ng/ml	4	1	9900172.36	Gel20	PHH_Western Blots_pMet_tMet
tMet	40	min	40	ng/ml	4	1	6823012	Gel20	PHH_Western Blots_pMet_tMet
tMet	60	min	40	ng/ml	4	1	7577296.75	Gel20	PHH_Western Blots_pMet_tMet
tMet	120	min	40	ng/ml	4	1	11935408.45	Gel20	PHH_Western Blots_pMet_tMet
tMet	0	min	0	ng/ml	4	1	19957367	Gel20	PHH_Western Blots_pMet_tMet
tMet	3	min	0	ng/ml	4	1	10390688.33	Gel20	PHH_Western Blots_pMet_tMet
tMet	5	min	0	ng/ml	4	1	12650375.75	Gel20	PHH_Western Blots_pMet_tMet
tMet	10	min	0	ng/ml	4	1	13318558.5	Gel20	PHH_Western Blots_pMet_tMet
tMet	20	min	0	ng/ml	4	1	14564385	Gel20	PHH_Western Blots_pMet_tMet
tMet	60	min	0	ng/ml	4	1	7479281	Gel20	PHH_Western Blots_pMet_tMet
tMet	120	min	0	ng/ml	4	1	9249005	Gel20	PHH_Western Blots_pMet_tMet
tMet	0	min	40	ng/ml	4	2	23510340.5	Gel21	PHH_Western Blots_pMet_tMet
tMet	3	min	40	ng/ml	4	2	34961377	Gel21	PHH_Western Blots_pMet_tMet
tMet	5	min	40	ng/ml	4	2	29922274.9	Gel21	PHH_Western Blots_pMet_tMet
tMet	10	min	40	ng/ml	4	2	34981117.9	Gel21	PHH_Western Blots_pMet_tMet
tMet	20	min	40	ng/ml	4	2	26872016.46	Gel21	PHH_Western Blots_pMet_tMet
tMet	40	min	40	ng/ml	4	2	19566045.57	Gel21	PHH_Western Blots_pMet_tMet
tMet	60	min	40	ng/ml	4	2	30599479.75	Gel21	PHH_Western Blots_pMet_tMet
tMet	120	min	40	ng/ml	4	2	15282396.5	Gel21	PHH_Western Blots_pMet_tMet
tMet	0	min	0	ng/ml	4	2	23510340.5	Gel21	PHH_Western Blots_pMet_tMet
tMet	3	min	0	ng/ml	4	2	26782987	Gel21	PHH_Western Blots_pMet_tMet
tMet	5	min	0	ng/ml	4	2	20344149.83	Gel21	PHH_Western Blots_pMet_tMet
tMet	10	min	0	ng/ml	4	2	16531428	Gel21	PHH_Western Blots_pMet_tMet
tMet	20	min	0	ng/ml	4	2	13893176.45	Gel21	PHH_Western Blots_pMet_tMet
tMet	60	min	0	ng/ml	4	2	10213463.17	Gel21	PHH_Western Blots_pMet_tMet
tMet	120	min	0	ng/ml	4	2	23443373	Gel21	PHH_Western Blots_pMet_tMet
tMet	5	min	40	ng/ml	5	2	291987.86	Gel22	PHH_Western Blots_pMet_tMet
tMet	20	min	40	ng/ml	5	2	24149684.05	Gel22	PHH_Western Blots_pMet_tMet
tMet	40	min	40	ng/ml	5	2	12151435.5	Gel22	PHH_Western Blots_pMet_tMet
tMet	5	min	40	ng/ml	6	2	25279302.25	Gel22	PHH_Western Blots_pMet_tMet
tMet	20	min	40	ng/ml	6	2	36181673.67	Gel22	PHH_Western Blots_pMet_tMet
tMet	40	min	40	ng/ml	6	2	27428939.4	Gel22	PHH_Western Blots_pMet_tMet
tMet	5	min	40	ng/ml	7	2	3081237.2	Gel22	PHH_Western Blots_pMet_tMet
tMet	20	min	40	ng/ml	7	2	2769405.45	Gel22	PHH_Western Blots_pMet_tMet
tMet	40	min	40	ng/ml	7	2	4115133.03	Gel22	PHH_Western Blots_pMet_tMet
tMet	5	min	40	ng/ml	1	7	27213092.5	Gel22	PHH_Western Blots_pMet_tMet
tMet	20	min	40	ng/ml	1	7	16510133.75	Gel22	PHH_Western Blots_pMet_tMet
tMet	40	min	40	ng/ml	1	4	10736509.09	Gel22	PHH_Western Blots_pMet_tMet
tMet	5	min	40	ng/ml	1	8	20474587.78	Gel23	PHH_Western Blots_pMet_tMet
tMet	20	min	40	ng/ml	1	8	8938487.36	Gel23	PHH_Western Blots_pMet_tMet
tMet	40	min	40	ng/ml	1	5	11208484.15	Gel23	PHH_Western Blots_pMet_tMet
tMet	5	min	40	ng/ml	2	4	12473692.97	Gel23	PHH_Western Blots_pMet_tMet
tMet	20	min	40	ng/ml	2	4	34791272.39	Gel23	PHH_Western Blots_pMet_tMet
tMet	40	min	40	ng/ml	2	4	15452328.54	Gel23	PHH_Western Blots_pMet_tMet
tMet	5	min	40	ng/ml	3	4	9174014.86	Gel23	PHH_Western Blots_pMet_tMet
tMet	20	min	40	ng/ml	3	4	19103348.94	Gel23	PHH_Western Blots_pMet_tMet
tMet	40	min	40	ng/ml	3	4	13052932.38	Gel23	PHH_Western Blots_pMet_tMet
tMet	5	min	40	ng/ml	4	3	11351793.15	Gel23	PHH_Western Blots_pMet_tMet
tMet	20	min	40	ng/ml	4	3	9236139.9	Gel23	PHH_Western Blots_pMet_tMet
tMet	40	min	40	ng/ml	4	3	7607074.19	Gel23	PHH_Western Blots_pMet_tMet
pS6K	0	min	40	ng/ml	5	1	1879304.1	Gel24	PHH_Western Blots_pS6K_tS6K
pS6K	5	min	40	ng/ml	5	1	21531752.92	Gel24	PHH_Western Blots_pS6K_tS6K
pS6K	10	min	40	ng/ml	5	1	13840813.5	Gel24	PHH_Western Blots_pS6K_tS6K
pS6K	20	min	40	ng/ml	5	1	16081450.66	Gel24	PHH_Western Blots_pS6K_tS6K
pS6K	40	min	40	ng/ml	5	1	17215429.13	Gel24	PHH_Western Blots_pS6K_tS6K
pS6K	60	min	40	ng/ml	5	1	27389687.67	Gel24	PHH_Western Blots_pS6K_tS6K
pS6K	120	min	40	ng/ml	5	1	8327094	Gel24	PHH_Western Blots_pS6K_tS6K
pS6K	0	min	0	ng/ml	5	1	1879304.1	Gel24	PHH_Western Blots_pS6K_tS6K
pS6K	20	min	0	ng/ml	5	1	10056707.67	Gel24	PHH_Western Blots_pS6K_tS6K
pS6K	60	min	0	ng/ml	5	1	5448666.81	Gel24	PHH_Western Blots_pS6K_tS6K
pS6K	120	min	0	ng/ml	5	1	6911254.43	Gel24	PHH_Western Blots_pS6K_tS6K
pS6K	10	min	40	ng/ml	6	1	26632927.66	Gel24	PHH_Western Blots_pS6K_tS6K
pS6K	60	min	40	ng/ml	6	1	30427711	Gel24	PHH_Western Blots_pS6K_tS6K
pS6K	120	min	40	ng/ml	6	1	17123740	Gel24	PHH_Western Blots_pS6K_tS6K
pS6K	0	min	40	ng/ml	6	1	4465912.5	Gel25	PHH_Western Blots_pS6K_tS6K
pS6K	5	min	40	ng/ml	6	1	12563400	Gel25	PHH_Western Blots_pS6K_tS6K
pS6K	10	min	40	ng/ml	6	2	13140218	Gel25	PHH_Western Blots_pS6K_tS6K
pS6K	20	min	40	ng/ml	6	1	28446748	Gel25	PHH_Western Blots_pS6K_tS6K
pS6K	40	min	40	ng/ml	6	1	26594467	Gel25	PHH_Western Blots_pS6K_tS6K
pS6K	60	min	40	ng/ml	6	2	25637257	Gel25	PHH_Western Blots_pS6K_tS6K
pS6K	120	min	40	ng/ml	6	2	12454374.68	Gel25	PHH_Western Blots_pS6K_tS6K
pS6K	0	min	0	ng/ml	6	1	4465912.5	Gel25	PHH_Western Blots_pS6K_tS6K
pS6K	20	min	0	ng/ml	6	1	9391380.75	Gel25	PHH_Western Blots_pS6K_tS6K
pS6K	60	min	0	ng/ml	6	1	3955178.72	Gel25	PHH_Western Blots_pS6K_tS6K
pS6K	120	min	0	ng/ml	6	1	3991447.36	Gel25	PHH_Western Blots_pS6K_tS6K
pS6K	0	min	40	ng/ml	1	1	1485399.63	Gel26	PHH_Western Blots_pS6K_tS6K
pS6K	5	min	40	ng/ml	1	1	22416081.18	Gel26	PHH_Western Blots_pS6K_tS6K
pS6K	10	min	40	ng/ml	1	1	13672008.57	Gel26	PHH_Western Blots_pS6K_tS6K
pS6K	20	min	40	ng/ml	1	1	23000578	Gel26	PHH_Western Blots_pS6K_tS6K
pS6K	40	min	40	ng/ml	1	1	27878811.5	Gel26	PHH_Western Blots_pS6K_tS6K
pS6K	60	min	40	ng/ml	1	1	23486247	Gel26	PHH_Western Blots_pS6K_tS6K
pS6K	120	min	40	ng/ml	1	1	29004633.8	Gel26	PHH_Western Blots_pS6K_tS6K
pS6K	0	min	0	ng/ml	1	1	1485399.63	Gel26	PHH_Western Blots_pS6K_tS6K
pS6K	20	min	0	ng/ml	1	1	4372878.03	Gel26	PHH_Western Blots_pS6K_tS6K
pS6K	60	min	0	ng/ml	1	1	5279032	Gel26	PHH_Western Blots_pS6K_tS6K
pS6K	120	min	0	ng/ml	1	1	6912363.48	Gel26	PHH_Western Blots_pS6K_tS6K
pS6K	10	min	40	ng/ml	2	1	17609510	Gel26	PHH_Western Blots_pS6K_tS6K
pS6K	60	min	40	ng/ml	2	1	18427659.43	Gel26	PHH_Western Blots_pS6K_tS6K
pS6K	120	min	40	ng/ml	2	1	14812318.2	Gel26	PHH_Western Blots_pS6K_tS6K
pS6K	0	min	40	ng/ml	2	1	7616666.27	Gel27	PHH_Western Blots_pS6K_tS6K
pS6K	5	min	40	ng/ml	2	1	14677778	Gel27	PHH_Western Blots_pS6K_tS6K
pS6K	10	min	40	ng/ml	2	2	14172467.38	Gel27	PHH_Western Blots_pS6K_tS6K
pS6K	20	min	40	ng/ml	2	1	43676915	Gel27	PHH_Western Blots_pS6K_tS6K
pS6K	40	min	40	ng/ml	2	1	16330774.02	Gel27	PHH_Western Blots_pS6K_tS6K
pS6K	60	min	40	ng/ml	2	2	22561363.63	Gel27	PHH_Western Blots_pS6K_tS6K
pS6K	120	min	40	ng/ml	2	2	16530580.23	Gel27	PHH_Western Blots_pS6K_tS6K
pS6K	0	min	0	ng/ml	2	1	7616666.27	Gel27	PHH_Western Blots_pS6K_tS6K
pS6K	20	min	0	ng/ml	2	1	16136125.3	Gel27	PHH_Western Blots_pS6K_tS6K
pS6K	60	min	0	ng/ml	2	1	4006581.16	Gel27	PHH_Western Blots_pS6K_tS6K
pS6K	120	min	0	ng/ml	2	1	4564320.55	Gel27	PHH_Western Blots_pS6K_tS6K
pS6K	0	min	40	ng/ml	3	1	8991953.5	Gel27	PHH_Western Blots_pS6K_tS6K
pS6K	5	min	40	ng/ml	3	1	15016991	Gel27	PHH_Western Blots_pS6K_tS6K
pS6K	10	min	40	ng/ml	3	1	20850574.25	Gel27	PHH_Western Blots_pS6K_tS6K
pS6K	20	min	40	ng/ml	3	1	20069198	Gel27	PHH_Western Blots_pS6K_tS6K
pS6K	40	min	40	ng/ml	3	1	30146960.5	Gel27	PHH_Western Blots_pS6K_tS6K
pS6K	60	min	40	ng/ml	3	1	32026240	Gel27	PHH_Western Blots_pS6K_tS6K
pS6K	120	min	40	ng/ml	3	1	15016991	Gel27	PHH_Western Blots_pS6K_tS6K
pS6K	0	min	0	ng/ml	3	1	8991953.5	Gel27	PHH_Western Blots_pS6K_tS6K
pS6K	20	min	0	ng/ml	3	1	10007884.3	Gel27	PHH_Western Blots_pS6K_tS6K
pS6K	60	min	0	ng/ml	3	1	7986929.7	Gel27	PHH_Western Blots_pS6K_tS6K
pS6K	120	min	0	ng/ml	3	1	6856916.9	Gel27	PHH_Western Blots_pS6K_tS6K
pS6K	10	min	40	ng/ml	4	1	15080934.92	Gel27	PHH_Western Blots_pS6K_tS6K
pS6K	60	min	40	ng/ml	4	1	6512047.47	Gel27	PHH_Western Blots_pS6K_tS6K
pS6K	120	min	40	ng/ml	4	1	13060981.5	Gel27	PHH_Western Blots_pS6K_tS6K
pS6K	0	min	40	ng/ml	4	1	9528003.88	Gel28	PHH_Western Blots_pS6K_tS6K
pS6K	5	min	40	ng/ml	4	1	27018993.33	Gel28	PHH_Western Blots_pS6K_tS6K
pS6K	10	min	40	ng/ml	4	2	22409544.22	Gel28	PHH_Western Blots_pS6K_tS6K
pS6K	20	min	40	ng/ml	4	1	20414343.05	Gel28	PHH_Western Blots_pS6K_tS6K
pS6K	40	min	40	ng/ml	4	1	18275096.2	Gel28	PHH_Western Blots_pS6K_tS6K
pS6K	120	min	40	ng/ml	4	2	25817919.08	Gel28	PHH_Western Blots_pS6K_tS6K
pS6K	0	min	0	ng/ml	4	1	9528003.88	Gel28	PHH_Western Blots_pS6K_tS6K
pS6K	20	min	0	ng/ml	4	1	8302356.42	Gel28	PHH_Western Blots_pS6K_tS6K
pS6K	60	min	0	ng/ml	4	1	7648149.01	Gel28	PHH_Western Blots_pS6K_tS6K
pS6K	120	min	0	ng/ml	4	1	8673940.6	Gel28	PHH_Western Blots_pS6K_tS6K
pS6K	0	min	40	ng/ml	7	1	6899874.69	Gel28	PHH_Western Blots_pS6K_tS6K
pS6K	5	min	40	ng/ml	7	1	10996936.65	Gel28	PHH_Western Blots_pS6K_tS6K
pS6K	10	min	40	ng/ml	7	1	10186673.45	Gel28	PHH_Western Blots_pS6K_tS6K
pS6K	20	min	40	ng/ml	7	1	14561124.1	Gel28	PHH_Western Blots_pS6K_tS6K
pS6K	40	min	40	ng/ml	7	1	22605911.41	Gel28	PHH_Western Blots_pS6K_tS6K
pS6K	60	min	40	ng/ml	7	1	14217932.74	Gel28	PHH_Western Blots_pS6K_tS6K
pS6K	120	min	40	ng/ml	7	1	16516309.47	Gel28	PHH_Western Blots_pS6K_tS6K
pS6K	0	min	0	ng/ml	7	1	6899874.69	Gel28	PHH_Western Blots_pS6K_tS6K
pS6K	20	min	0	ng/ml	7	1	4620952.35	Gel28	PHH_Western Blots_pS6K_tS6K
pS6K	60	min	0	ng/ml	7	1	6583148.43	Gel28	PHH_Western Blots_pS6K_tS6K
pS6K	120	min	0	ng/ml	7	1	7003643.19	Gel28	PHH_Western Blots_pS6K_tS6K
pS6K	10	min	40	ng/ml	5	2	19691242	Gel28	PHH_Western Blots_pS6K_tS6K
pS6K	60	min	40	ng/ml	5	2	32542612	Gel28	PHH_Western Blots_pS6K_tS6K
pS6K	120	min	40	ng/ml	5	2	18480722.17	Gel28	PHH_Western Blots_pS6K_tS6K
tS6K	0	min	40	ng/ml	5	1	9203742.34	Gel24	PHH_Western Blots_pS6K_tS6K
tS6K	5	min	40	ng/ml	5	1	48924478.33	Gel24	PHH_Western Blots_pS6K_tS6K
tS6K	10	min	40	ng/ml	5	1	39613807.5	Gel24	PHH_Western Blots_pS6K_tS6K
tS6K	20	min	40	ng/ml	5	1	59371896	Gel24	PHH_Western Blots_pS6K_tS6K
tS6K	40	min	40	ng/ml	5	1	11485533.17	Gel24	PHH_Western Blots_pS6K_tS6K
tS6K	60	min	40	ng/ml	5	1	34318397.99	Gel24	PHH_Western Blots_pS6K_tS6K
tS6K	120	min	40	ng/ml	5	1	26920760	Gel24	PHH_Western Blots_pS6K_tS6K
tS6K	0	min	0	ng/ml	5	1	9203742.34	Gel24	PHH_Western Blots_pS6K_tS6K
tS6K	20	min	0	ng/ml	5	1	21732035.9	Gel24	PHH_Western Blots_pS6K_tS6K
tS6K	60	min	0	ng/ml	5	1	31241118.5	Gel24	PHH_Western Blots_pS6K_tS6K
tS6K	120	min	0	ng/ml	5	1	21590801.35	Gel24	PHH_Western Blots_pS6K_tS6K
tS6K	10	min	40	ng/ml	6	1	59112386.47	Gel24	PHH_Western Blots_pS6K_tS6K
tS6K	60	min	40	ng/ml	6	1	37128100.75	Gel24	PHH_Western Blots_pS6K_tS6K
tS6K	120	min	40	ng/ml	6	1	64993722.67	Gel24	PHH_Western Blots_pS6K_tS6K
tS6K	0	min	40	ng/ml	6	1	59529916.86	Gel25	PHH_Western Blots_pS6K_tS6K
tS6K	5	min	40	ng/ml	6	1	42333584.09	Gel25	PHH_Western Blots_pS6K_tS6K
tS6K	10	min	40	ng/ml	6	2	19494026.4	Gel25	PHH_Western Blots_pS6K_tS6K
tS6K	20	min	40	ng/ml	6	1	38450056.29	Gel25	PHH_Western Blots_pS6K_tS6K
tS6K	40	min	40	ng/ml	6	1	33180611.78	Gel25	PHH_Western Blots_pS6K_tS6K
tS6K	60	min	40	ng/ml	6	2	33574936	Gel25	PHH_Western Blots_pS6K_tS6K
tS6K	120	min	40	ng/ml	6	2	20777773.5	Gel25	PHH_Western Blots_pS6K_tS6K
tS6K	0	min	0	ng/ml	6	1	59529916.86	Gel25	PHH_Western Blots_pS6K_tS6K
tS6K	20	min	0	ng/ml	6	1	59169688.1	Gel25	PHH_Western Blots_pS6K_tS6K
tS6K	60	min	0	ng/ml	6	1	29292328.29	Gel25	PHH_Western Blots_pS6K_tS6K
tS6K	120	min	0	ng/ml	6	1	37935416.79	Gel25	PHH_Western Blots_pS6K_tS6K
tS6K	0	min	40	ng/ml	1	1	24101421.64	Gel26	PHH_Western Blots_pS6K_tS6K
tS6K	5	min	40	ng/ml	1	1	49877611.26	Gel26	PHH_Western Blots_pS6K_tS6K
tS6K	10	min	40	ng/ml	1	1	25253878.81	Gel26	PHH_Western Blots_pS6K_tS6K
tS6K	20	min	40	ng/ml	1	1	31880202.22	Gel26	PHH_Western Blots_pS6K_tS6K
tS6K	40	min	40	ng/ml	1	1	45073247.7	Gel26	PHH_Western Blots_pS6K_tS6K
tS6K	60	min	40	ng/ml	1	1	31013234.75	Gel26	PHH_Western Blots_pS6K_tS6K
tS6K	120	min	40	ng/ml	1	1	45227226.43	Gel26	PHH_Western Blots_pS6K_tS6K
tS6K	0	min	0	ng/ml	1	1	24101421.64	Gel26	PHH_Western Blots_pS6K_tS6K
tS6K	20	min	0	ng/ml	1	1	30504583	Gel26	PHH_Western Blots_pS6K_tS6K
tS6K	60	min	0	ng/ml	1	1	27865335.09	Gel26	PHH_Western Blots_pS6K_tS6K
tS6K	120	min	0	ng/ml	1	1	47723464	Gel26	PHH_Western Blots_pS6K_tS6K
tS6K	10	min	40	ng/ml	2	1	37794352.21	Gel26	PHH_Western Blots_pS6K_tS6K
tS6K	60	min	40	ng/ml	2	1	33796560.24	Gel26	PHH_Western Blots_pS6K_tS6K
tS6K	120	min	40	ng/ml	2	1	30787237.46	Gel26	PHH_Western Blots_pS6K_tS6K
tS6K	0	min	40	ng/ml	2	1	21939532.29	Gel27	PHH_Western Blots_pS6K_tS6K
tS6K	5	min	40	ng/ml	2	1	22168115.84	Gel27	PHH_Western Blots_pS6K_tS6K
tS6K	10	min	40	ng/ml	2	2	15770416.87	Gel27	PHH_Western Blots_pS6K_tS6K
tS6K	20	min	40	ng/ml	2	1	41124335.08	Gel27	PHH_Western Blots_pS6K_tS6K
tS6K	40	min	40	ng/ml	2	1	31108992.5	Gel27	PHH_Western Blots_pS6K_tS6K
tS6K	60	min	40	ng/ml	2	2	13521642.33	Gel27	PHH_Western Blots_pS6K_tS6K
tS6K	120	min	40	ng/ml	2	2	11077901	Gel27	PHH_Western Blots_pS6K_tS6K
tS6K	0	min	0	ng/ml	2	1	21939532.29	Gel27	PHH_Western Blots_pS6K_tS6K
tS6K	20	min	0	ng/ml	2	1	15027164.6	Gel27	PHH_Western Blots_pS6K_tS6K
tS6K	60	min	0	ng/ml	2	1	6418019.36	Gel27	PHH_Western Blots_pS6K_tS6K
tS6K	120	min	0	ng/ml	2	1	12450013.15	Gel27	PHH_Western Blots_pS6K_tS6K
tS6K	0	min	40	ng/ml	3	1	22559573.5	Gel27	PHH_Western Blots_pS6K_tS6K
tS6K	5	min	40	ng/ml	3	1	10513657.57	Gel27	PHH_Western Blots_pS6K_tS6K
tS6K	10	min	40	ng/ml	3	1	24369117.5	Gel27	PHH_Western Blots_pS6K_tS6K
tS6K	20	min	40	ng/ml	3	1	24739513.14	Gel27	PHH_Western Blots_pS6K_tS6K
tS6K	40	min	40	ng/ml	3	1	16368947.92	Gel27	PHH_Western Blots_pS6K_tS6K
tS6K	60	min	40	ng/ml	3	1	22767180.5	Gel27	PHH_Western Blots_pS6K_tS6K
tS6K	120	min	40	ng/ml	3	1	9257150.63	Gel27	PHH_Western Blots_pS6K_tS6K
tS6K	0	min	0	ng/ml	3	1	22559573.5	Gel27	PHH_Western Blots_pS6K_tS6K
tS6K	20	min	0	ng/ml	3	1	18598254.5	Gel27	PHH_Western Blots_pS6K_tS6K
tS6K	60	min	0	ng/ml	3	1	19824766.06	Gel27	PHH_Western Blots_pS6K_tS6K
tS6K	120	min	0	ng/ml	3	1	30902069	Gel27	PHH_Western Blots_pS6K_tS6K
tS6K	10	min	40	ng/ml	4	1	4542592.72	Gel27	PHH_Western Blots_pS6K_tS6K
tS6K	60	min	40	ng/ml	4	1	2774636.5	Gel27	PHH_Western Blots_pS6K_tS6K
tS6K	120	min	40	ng/ml	4	1	11371133.92	Gel27	PHH_Western Blots_pS6K_tS6K
tS6K	0	min	40	ng/ml	4	1	26337938.23	Gel28	PHH_Western Blots_pS6K_tS6K
tS6K	5	min	40	ng/ml	4	1	19939906.92	Gel28	PHH_Western Blots_pS6K_tS6K
tS6K	10	min	40	ng/ml	4	2	28015861.71	Gel28	PHH_Western Blots_pS6K_tS6K
tS6K	20	min	40	ng/ml	4	1	24618403.61	Gel28	PHH_Western Blots_pS6K_tS6K
tS6K	40	min	40	ng/ml	4	1	16542288.15	Gel28	PHH_Western Blots_pS6K_tS6K
tS6K	60	min	40	ng/ml	4	2	11177760.39	Gel28	PHH_Western Blots_pS6K_tS6K
tS6K	120	min	40	ng/ml	4	2	29031695.21	Gel28	PHH_Western Blots_pS6K_tS6K
tS6K	0	min	0	ng/ml	4	1	26337938.23	Gel28	PHH_Western Blots_pS6K_tS6K
tS6K	20	min	0	ng/ml	4	1	19469275.32	Gel28	PHH_Western Blots_pS6K_tS6K
tS6K	60	min	0	ng/ml	4	1	14568630.95	Gel28	PHH_Western Blots_pS6K_tS6K
tS6K	120	min	0	ng/ml	4	1	17254185.05	Gel28	PHH_Western Blots_pS6K_tS6K
tS6K	0	min	40	ng/ml	7	1	24988825	Gel28	PHH_Western Blots_pS6K_tS6K
tS6K	5	min	40	ng/ml	7	1	26336055.04	Gel28	PHH_Western Blots_pS6K_tS6K
tS6K	10	min	40	ng/ml	7	1	23041222.14	Gel28	PHH_Western Blots_pS6K_tS6K
tS6K	20	min	40	ng/ml	7	1	16542139.5	Gel28	PHH_Western Blots_pS6K_tS6K
tS6K	40	min	40	ng/ml	7	1	22966633.5	Gel28	PHH_Western Blots_pS6K_tS6K
tS6K	60	min	40	ng/ml	7	1	12837975.97	Gel28	PHH_Western Blots_pS6K_tS6K
tS6K	120	min	40	ng/ml	7	1	26026033.47	Gel28	PHH_Western Blots_pS6K_tS6K
tS6K	0	min	0	ng/ml	7	1	24988825	Gel28	PHH_Western Blots_pS6K_tS6K
tS6K	20	min	0	ng/ml	7	1	13003789.2	Gel28	PHH_Western Blots_pS6K_tS6K
tS6K	60	min	0	ng/ml	7	1	22045828.99	Gel28	PHH_Western Blots_pS6K_tS6K
tS6K	120	min	0	ng/ml	7	1	27953867.79	Gel28	PHH_Western Blots_pS6K_tS6K
tS6K	10	min	40	ng/ml	5	2	25942309.12	Gel28	PHH_Western Blots_pS6K_tS6K
tS6K	60	min	40	ng/ml	5	2	35566040.6	Gel28	PHH_Western Blots_pS6K_tS6K
tS6K	120	min	40	ng/ml	5	2	16468790.58	Gel28	PHH_Western Blots_pS6K_tS6K
