# Supplementary material for: Basal MET phosphorylation is an indicator of hepatocyte dysregulation in liver disease
Source: Mol Syst Biol. 2024 Jan 12;20(3):187–216. doi: 10.1038/s44320-023-00007-4 (PMC10912216; doi:10.1038/s44320-023-00007-4)
Supplement: Supplementary file 12 — Source Data Fig. 6 [file 44320_2023_7_MOESM12_ESM.zip › Figure 6/6A/README_Figure6A.txt]

Numerical data: western blot quantification of human time course

name: protein of interest, either phosphorylated version (pProtein) or total amount (tProtein)
time: time of the measurement in min
dose: dose of HGF in ng/ml administered at time point 0
patient: patient ID
replicate: ID of technical replicate
value: measured antibody-specific signal
membrane: western blot gel ID
file: corresponding file containing the western blot images
