# Supplementary material for: Basal MET phosphorylation is an indicator of hepatocyte dysregulation in liver disease
Source: Mol Syst Biol. 2024 Jan 12;20(3):187–216. doi: 10.1038/s44320-023-00007-4 (PMC10912216; doi:10.1038/s44320-023-00007-4)
Supplement: Supplementary file 12 — Source Data Fig. 6 [file 44320_2023_7_MOESM12_ESM.zip › Figure 6/6B/Dataset_Figure6B.csv]

feature_x	feature_y	correlation	partial_correlation	pvalue
HGF_m1	AUC_pAKT	0.142857142857143		0.782539682539683
HGF_1	AUC_pAKT	0.892857142857143		0.0123015873015873
HGF_3	AUC_pAKT	-0.178571428571429		0.713095238095238
IL6_m1	AUC_pAKT	-0.0363696483726654		0.93829779452065
IL6_1	AUC_pAKT	-0.321428571428571		0.497619047619048
IL6_3	AUC_pAKT	-0.214285714285714		0.661507936507937
IL8_m1	AUC_pAKT	0.0180187492539112		0.969415386803199
IL8_1	AUC_pAKT	-0.964285714285714		0.00277777777777778
IL8_3	AUC_pAKT	-0.270281238808668		0.55773074880537
PDGF_m1	AUC_pAKT	-0.0357142857142857		0.963492063492063
PDGF_1	AUC_pAKT	-0.75		0.0662698412698413
PDGF_3	AUC_pAKT	-0.142857142857143		0.782539682539683
TGFb1_m1	AUC_pAKT	0		1
TGFb1_1	AUC_pAKT	-0.142857142857143		0.782539682539683
TGFb1_3	AUC_pAKT	-0.142857142857143		0.782539682539683
TNFa_m1	AUC_pAKT	0.0714285714285714		0.906349206349206
TNFa_1	AUC_pAKT	-0.854686736757637		0.0142739161574749
TNFa_3	AUC_pAKT	-0.162168743285201		0.728299563082022
Age	AUC_pAKT	-0.828862465679914		0.0211735155810042
BMI	AUC_pAKT	0.321428571428571		0.497619047619048
Fibrosis	AUC_pAKT	0.188982236504614		0.684872007267631
CCI	AUC_pAKT	-0.468487480601691		0.288996771597148
intensive_care_days	AUC_pAKT	0.489978943506111		0.264330024481354
clavien_dindo	AUC_pAKT	0.115727512471569		0.804847840426849
complication_index	AUC_pAKT	0.074848118856512		0.873289515152763
hospital_days	AUC_pAKT	0.428571428571428		0.353571428571429
intensive_care_days	AUC_pAKT		0.922566501453617	0.252175347518639
clavien_dindo	AUC_pAKT		-0.344837029193476	0.775868358406099
complication_index	AUC_pAKT		-0.306867441188673	0.801438344716104
hospital_days	AUC_pAKT		-0.256793215555193	0.834668137598475
HGF_m1	MET	0		1
HGF_1	MET	-0.0357142857142857		0.963492063492063
HGF_3	MET	0		1
IL6_m1	MET	-0.581914373962646		0.170495231825181
IL6_1	MET	-0.321428571428571		0.497619047619048
IL6_3	MET	0.0714285714285714		0.906349206349206
IL8_m1	MET	-0.270281238808668		0.55773074880537
IL8_1	MET	0.285714285714286		0.555952380952381
IL8_3	MET	0.432449982093868		0.332526778212844
PDGF_m1	MET	0.107142857142857		0.83968253968254
PDGF_1	MET	-0.0357142857142857		0.963492063492063
PDGF_3	MET	-0.535714285714286		0.235714285714286
TGFb1_m1	MET	0.357142857142857		0.444444444444444
TGFb1_1	MET	-0.0714285714285714		0.906349206349206
TGFb1_3	MET	-0.0714285714285714		0.906349206349206
TNFa_m1	MET	0.214285714285714		0.661507936507937
TNFa_1	MET	0.290957186981323		0.526695193239918
TNFa_3	MET	0.126131244777378		0.787572159407474
Age	MET	-0.0900937462695559		0.847672079619826
BMI	MET	-0.464285714285714		0.302380952380952
Fibrosis	MET	-0.472455591261534		0.284368159961352
CCI	MET	0.144149994031289		0.75781793564886
intensive_care_days	MET	0.445435403187374		0.316535899028545
clavien_dindo	MET	0.231455024943138		0.617509540176697
complication_index	MET	0.149696237713024		0.748705596966511
hospital_days	MET	0.142857142857143		0.782539682539683
intensive_care_days	MET		0.517759853374392	0.653532150047442
clavien_dindo	MET		0.877496502473779	0.318424144027822
complication_index	MET		0.896046177731433	0.292854157717817
hospital_days	MET		0.917988801568099	0.259624364835447
HGF_m1	k_phospho_MET_basal	-0.535714285714286		0.235714285714286
HGF_1	k_phospho_MET_basal	0.428571428571428		0.353571428571429
HGF_3	k_phospho_MET_basal	0.0357142857142857		0.963492063492063
IL6_m1	k_phospho_MET_basal	-0.145478593490662		0.755633013104792
IL6_1	k_phospho_MET_basal	-0.285714285714286		0.555952380952381
IL6_3	k_phospho_MET_basal	0.0714285714285714		0.906349206349206
IL8_m1	k_phospho_MET_basal	-0.180187492539112		0.699045774093932
IL8_1	k_phospho_MET_basal	-0.464285714285714		0.302380952380952
IL8_3	k_phospho_MET_basal	0.252262489554757		0.585241090716058
PDGF_m1	k_phospho_MET_basal	-0.821428571428571		0.0341269841269841
PDGF_1	k_phospho_MET_basal	-0.785714285714286		0.048015873015873
PDGF_3	k_phospho_MET_basal	-0.892857142857143		0.0123015873015873
TGFb1_m1	k_phospho_MET_basal	-0.464285714285714		0.302380952380952
TGFb1_1	k_phospho_MET_basal	-0.571428571428571		0.2
TGFb1_3	k_phospho_MET_basal	-0.785714285714286		0.048015873015873
TNFa_m1	k_phospho_MET_basal	-0.75		0.0662698412698413
TNFa_1	k_phospho_MET_basal	-0.545544725589981		0.205281505228726
TNFa_3	k_phospho_MET_basal	0.324337486570401		0.477885479739931
Age	k_phospho_MET_basal	-0.450468731347779		0.310429301851323
BMI	k_phospho_MET_basal	0.0357142857142857		0.963492063492063
Fibrosis	k_phospho_MET_basal	0.188982236504614		0.684872007267631
CCI	k_phospho_MET_basal	-0.126131244777378		0.787572159407474
intensive_care_days	k_phospho_MET_basal	0.445435403187374		0.316535899028545
clavien_dindo	k_phospho_MET_basal	0.925820099772551		0.00276496030130496
complication_index	k_phospho_MET_basal	0.84204133713576		0.0174596872391678
hospital_days	k_phospho_MET_basal	1		0.000396825396825397
intensive_care_days	k_phospho_MET_basal		0.135990743220306	0.913156514882888
clavien_dindo	k_phospho_MET_basal		0.995737617835405	0.0587997791923758
complication_index	k_phospho_MET_basal		0.99863803351679	0.0332297928823703
hospital_days	k_phospho_MET_basal		1	3.91133213762672e-08
HGF_m1	proliferation	0.0357142857142857		0.963492063492063
HGF_1	proliferation	-0.142857142857143		0.782539682539683
HGF_3	proliferation	0.535714285714286		0.235714285714286
IL6_m1	proliferation	-0.654653670707977		0.110566690731235
IL6_1	proliferation	0.142857142857143		0.782539682539683
IL6_3	proliferation	0.5		0.266666666666667
IL8_m1	proliferation	0.378393734332135		0.402602201921755
IL8_1	proliferation	0.357142857142857		0.444444444444444
IL8_3	proliferation	0.756787468664269		0.0489050991347264
PDGF_m1	proliferation	0.214285714285714		0.661507936507937
PDGF_1	proliferation	0.142857142857143		0.782539682539683
PDGF_3	proliferation	-0.178571428571429		0.713095238095238
TGFb1_m1	proliferation	0.142857142857143		0.782539682539683
TGFb1_1	proliferation	0.214285714285714		0.661507936507937
TGFb1_3	proliferation	0.0357142857142857		0.963492063492063
TNFa_m1	proliferation	0.107142857142857		0.83968253968254
TNFa_1	proliferation	0.254587538608658		0.581668046656396
TNFa_3	proliferation	0.630656223886891		0.128887695684958
Age	proliferation	0.540562477617335		0.210289253495503
BMI	proliferation	-0.321428571428571		0.497619047619048
Fibrosis	proliferation	0.0944911182523068		0.840302065292714
CCI	proliferation	-0.0540562477617335		0.908365282523996
intensive_care_days	proliferation	-0.222717701593687		0.631209909692864
clavien_dindo	proliferation	0.154303349962092		0.741153822068744
complication_index	proliferation	0.28068044571192		0.542047755275109
hospital_days	proliferation	-0.142857142857143		0.782539682539683
intensive_care_days	proliferation		0.721621005797347	0.486794707193623
clavien_dindo	proliferation		0.723394556257359	0.48516158688164
complication_index	proliferation		0.75053515496199	0.459591600571635
hospital_days	proliferation		0.783990817340529	0.426361807689265
HGF_m1	ratio_k_phospho_MET_basal_vs_AUC_pAKT	0.142857142857143		0.782539682539683
HGF_1	ratio_k_phospho_MET_basal_vs_AUC_pAKT	0.892857142857143		0.0123015873015873
HGF_3	ratio_k_phospho_MET_basal_vs_AUC_pAKT	-0.178571428571429		0.713095238095238
IL6_m1	ratio_k_phospho_MET_basal_vs_AUC_pAKT	-0.0363696483726654		0.93829779452065
IL6_1	ratio_k_phospho_MET_basal_vs_AUC_pAKT	-0.321428571428571		0.497619047619048
IL6_3	ratio_k_phospho_MET_basal_vs_AUC_pAKT	-0.214285714285714		0.661507936507937
IL8_m1	ratio_k_phospho_MET_basal_vs_AUC_pAKT	0.0180187492539112		0.969415386803199
IL8_1	ratio_k_phospho_MET_basal_vs_AUC_pAKT	-0.964285714285714		0.00277777777777778
IL8_3	ratio_k_phospho_MET_basal_vs_AUC_pAKT	-0.270281238808668		0.55773074880537
PDGF_m1	ratio_k_phospho_MET_basal_vs_AUC_pAKT	-0.0357142857142857		0.963492063492063
PDGF_1	ratio_k_phospho_MET_basal_vs_AUC_pAKT	-0.75		0.0662698412698413
PDGF_3	ratio_k_phospho_MET_basal_vs_AUC_pAKT	-0.142857142857143		0.782539682539683
TGFb1_m1	ratio_k_phospho_MET_basal_vs_AUC_pAKT	0		1
TGFb1_1	ratio_k_phospho_MET_basal_vs_AUC_pAKT	-0.142857142857143		0.782539682539683
TGFb1_3	ratio_k_phospho_MET_basal_vs_AUC_pAKT	-0.142857142857143		0.782539682539683
TNFa_m1	ratio_k_phospho_MET_basal_vs_AUC_pAKT	0.0714285714285714		0.906349206349206
TNFa_1	ratio_k_phospho_MET_basal_vs_AUC_pAKT	-0.854686736757637		0.0142739161574749
TNFa_3	ratio_k_phospho_MET_basal_vs_AUC_pAKT	-0.162168743285201		0.728299563082022
Age	ratio_k_phospho_MET_basal_vs_AUC_pAKT	-0.828862465679914		0.0211735155810042
BMI	ratio_k_phospho_MET_basal_vs_AUC_pAKT	0.321428571428571		0.497619047619048
Fibrosis	ratio_k_phospho_MET_basal_vs_AUC_pAKT	0.188982236504614		0.684872007267631
CCI	ratio_k_phospho_MET_basal_vs_AUC_pAKT	-0.468487480601691		0.288996771597148
intensive_care_days	ratio_k_phospho_MET_basal_vs_AUC_pAKT	0.489978943506111		0.264330024481354
clavien_dindo	ratio_k_phospho_MET_basal_vs_AUC_pAKT	0.115727512471569		0.804847840426849
complication_index	ratio_k_phospho_MET_basal_vs_AUC_pAKT	0.074848118856512		0.873289515152763
hospital_days	ratio_k_phospho_MET_basal_vs_AUC_pAKT	0.428571428571428		0.353571428571429
intensive_care_days	ratio_k_phospho_MET_basal_vs_AUC_pAKT		0.922566501453617	0.252175347518639
clavien_dindo	ratio_k_phospho_MET_basal_vs_AUC_pAKT		-0.344837029193476	0.775868358406099
complication_index	ratio_k_phospho_MET_basal_vs_AUC_pAKT		-0.306867441188673	0.801438344716104
hospital_days	ratio_k_phospho_MET_basal_vs_AUC_pAKT		-0.256793215555193	0.834668137598475
HGF_m1	ratio_k_phospho_MET_basal_vs_total_MET	-0.464285714285714		0.302380952380952
HGF_1	ratio_k_phospho_MET_basal_vs_total_MET	0.214285714285714		0.661507936507937
HGF_3	ratio_k_phospho_MET_basal_vs_total_MET	-0.0357142857142857		0.963492063492063
IL6_m1	ratio_k_phospho_MET_basal_vs_total_MET	-0.290957186981323		0.526695193239918
IL6_1	ratio_k_phospho_MET_basal_vs_total_MET	-0.428571428571428		0.353571428571429
IL6_3	ratio_k_phospho_MET_basal_vs_total_MET	0		1
IL8_m1	ratio_k_phospho_MET_basal_vs_total_MET	-0.378393734332135		0.402602201921755
IL8_1	ratio_k_phospho_MET_basal_vs_total_MET	-0.142857142857143		0.782539682539683
IL8_3	ratio_k_phospho_MET_basal_vs_total_MET	0.324337486570401		0.477885479739931
PDGF_m1	ratio_k_phospho_MET_basal_vs_total_MET	-0.642857142857143		0.138888888888889
PDGF_1	ratio_k_phospho_MET_basal_vs_total_MET	-0.571428571428571		0.2
PDGF_3	ratio_k_phospho_MET_basal_vs_total_MET	-0.964285714285714		0.00277777777777778
TGFb1_m1	ratio_k_phospho_MET_basal_vs_total_MET	-0.214285714285714		0.661507936507937
TGFb1_1	ratio_k_phospho_MET_basal_vs_total_MET	-0.5		0.266666666666667
TGFb1_3	ratio_k_phospho_MET_basal_vs_total_MET	-0.678571428571428		0.10952380952381
TNFa_m1	ratio_k_phospho_MET_basal_vs_total_MET	-0.535714285714286		0.235714285714286
TNFa_1	ratio_k_phospho_MET_basal_vs_total_MET	-0.218217890235992		0.638298871640929
TNFa_3	ratio_k_phospho_MET_basal_vs_total_MET	0.234243740300845		0.613155036975242
Age	ratio_k_phospho_MET_basal_vs_total_MET	-0.396412483586046		0.378634709500413
BMI	ratio_k_phospho_MET_basal_vs_total_MET	-0.25		0.59484126984127
Fibrosis	ratio_k_phospho_MET_basal_vs_total_MET	-0.0944911182523068		0.840302065292714
CCI	ratio_k_phospho_MET_basal_vs_total_MET	0.0180187492539112		0.969415386803199
intensive_care_days	ratio_k_phospho_MET_basal_vs_total_MET	0.579066024143586		0.173105846245132
clavien_dindo	ratio_k_phospho_MET_basal_vs_total_MET	0.848668424791505		0.0157445127447718
complication_index	ratio_k_phospho_MET_basal_vs_total_MET	0.729769158850992		0.0626382991661673
hospital_days	ratio_k_phospho_MET_basal_vs_total_MET	0.857142857142857		0.0238095238095238
intensive_care_days	ratio_k_phospho_MET_basal_vs_total_MET		0.0687885109610737	0.956173263700287
clavien_dindo	ratio_k_phospho_MET_basal_vs_total_MET		0.999692695939754	0.0157830303749805
complication_index	ratio_k_phospho_MET_basal_vs_total_MET		0.999881832928985	0.00978695593501934
hospital_days	ratio_k_phospho_MET_basal_vs_total_MET		0.997717978781914	0.0430167488173992
