# Supplementary material for: Basal MET phosphorylation is an indicator of hepatocyte dysregulation in liver disease
Source: Mol Syst Biol. 2024 Jan 12;20(3):187–216. doi: 10.1038/s44320-023-00007-4 (PMC10912216; doi:10.1038/s44320-023-00007-4)
Supplement: Supplementary file 12 — Source Data Fig. 6 [file 44320_2023_7_MOESM12_ESM.zip › Figure 6/6B/README_Figure6B.txt]

Numerical data: correlation analysis

feature_x: patient-specific clinical feature displayed on the x-axis
feature_y: model-derived feature and measured proliferation of patient-derived hepatocytes
correlation: spearman correlation coefficient for the feature x-y combination
partial_correlation: partial spearman coefficient for the feature x-y combination
pvalue: p-value for the respective correlation
