# Supplementary material for: Basal MET phosphorylation is an indicator of hepatocyte dysregulation in liver disease
Source: Mol Syst Biol. 2024 Jan 12;20(3):187–216. doi: 10.1038/s44320-023-00007-4 (PMC10912216; doi:10.1038/s44320-023-00007-4)
Supplement: Supplementary file 12 — Source Data Fig. 6 [file 44320_2023_7_MOESM12_ESM.zip › Figure 6/6C/Dataset_Figure6C.csv]

patient	feature	value	value_unit	sigma
1	k_basal_p-rate_MET	1.10560174142784	x10^(-4)/min
1	pMET_basal_data	0.209402718620068	a.u.	0.0405308827788131
1	clavien_dindo	1	score
1	complication_index	15	score
1	hospital_days	14	days
2	k_basal_p-rate_MET	1.59493649039363	x10^(-4)/min
2	pMET_basal_data	0.354487523021548	a.u.	0.0902918629775859
2	clavien_dindo	1	score
2	complication_index	8.7	score
2	hospital_days	20	days
3	k_basal_p-rate_MET	1.95778946718349	x10^(-4)/min
3	pMET_basal_data	0.311027261611232	a.u.	0.0831254078553446
3	clavien_dindo	3	score
3	complication_index	52.4	score
3	hospital_days	41	days
4	k_basal_p-rate_MET	1.07681980946408	x10^(-4)/min
4	pMET_basal_data	0.122201957036066	a.u.	0.0236312777923519
4	clavien_dindo	0	score
4	complication_index	0	score
4	hospital_days	10	days
5	k_basal_p-rate_MET	1.39790584166706	x10^(-4)/min
5	pMET_basal_data	0.271064595563523	a.u.	0.150138062440552
5	clavien_dindo	1	score
5	complication_index	15	score
5	hospital_days	19	days
6	k_basal_p-rate_MET	0.237879902542665	x10^(-4)/min
6	pMET_basal_data	0.0430703009140273	a.u.	0.0252952147376139
6	clavien_dindo	0	score
6	complication_index	0	score
6	hospital_days	7	days
7	k_basal_p-rate_MET	0.989180565419911	x10^(-4)/min
7	pMET_basal_data	0.0411016013728933	a.u.	0.0089900606108695
7	clavien_dindo	0	score
7	complication_index	0	score
7	hospital_days	9	days
