# Supplementary material for: Basal MET phosphorylation is an indicator of hepatocyte dysregulation in liver disease
Source: Mol Syst Biol. 2024 Jan 12;20(3):187–216. doi: 10.1038/s44320-023-00007-4 (PMC10912216; doi:10.1038/s44320-023-00007-4)
Supplement: Supplementary file 12 — Source Data Fig. 6 [file 44320_2023_7_MOESM12_ESM.zip › Figure 6/6C/README_Figure6C.txt]

Numerical data of features and patient outcome

patient: patient ID
feature: patient-specific features and clinical outcome 
value: value of the respective feature in the unit displayed in the column value_unit 
sigma: standard deviation derived from technical replicates
